# Supplementary material for: Biology and genome of a newly discovered sibling species of Caenorhabditis elegans
Source: Nat Commun. 2018 Aug 10;9:3216. doi: 10.1038/s41467-018-05712-5 (PMC6086898; doi:10.1038/s41467-018-05712-5)
Supplement: Supplementary file 3 — Supplementary Data 1 [file 41467_2018_5712_MOESM3_ESM.xlsx]

## Sheet: 3.15. Metabolic_pathway
Supplementary Data 1. Set of reactions used in the metabolic reconstruction of C. inopinata
Rxn name	Formula	Genes	Pathways	EC number -- enzyme name	Reversible
TREHALA-RXN	α,α-trehalose + H2O → β-D-glucopyranose + α-D-glucopyranose	Sp34_10331800, Sp34_20007200, Sp34_40284400, Sp34_50150000, Sp34_50150500, Sp34_X0149600	undefined	3.2.1.28 -- α,α-trehalase	PHYSIOL-LEFT-TO-RIGHT
TREHALOSEPHOSPHA-RXN	α,α-trehalose 6-phosphate + H2O → α,α-trehalose + phosphate	Sp34_X0132500	undefined	3.1.3.12 -- trehalose-phosphatase	PHYSIOL-LEFT-TO-RIGHT
RXN-16418	α,ω-9Z-octadecenedioate + ATP + coenzyme A = ω-carboxy-(9Z)-octadec-9-enoyl-CoA + AMP + diphosphate	Sp34_10253400, Sp34_30037000, Sp34_30240210, Sp34_40088300, Sp34_50064900, Sp34_50391800, Sp34_X0232300	undefined	6.2.1.3 -- long-chain-fatty-acid—CoA ligase
GALACTOKIN-RXN	α-D-galactose + ATP → α-D-galactose 1-phosphate + ADP + H+	Sp34_10239700	D-galactose degradation V (Leloir pathway), D-galactose degradation I (Leloir pathway)	2.7.1.6 -- galactokinase	LEFT-TO-RIGHT
2.4.1.119-RXN	α-D-Glc-(1→2)-α-D-Glc-(1→3)-α-D-Glc-(1→3)-α-D-Man-(1→2)-α-D-Man-(1→2)-α-D-Man-(1→3)-[α-D-Man-(1→2)-α-D-Man-(1→3)-[α-D-Man-(1→2)-α-D-Man-(1→6)]-α-D-Man-(1→6)]-β-D-Man-(1→4)-β-D-GlcNAc-(1→4)-α-D-GlcNAc-diphosphodolichol + a [protein]-L-asparagine → a dolichyl diphosphate + a [protein]-L-asparagine-[(glucosyl)3(mannosyl)9(N-acetylglucosaminyl)2] + H+	Sp34_30169200	protein N-glycosylation (eukaryotic, high mannose)	2.4.99.18 -- dolichyl-diphosphooligosaccharide—protein glycotransferase	LEFT-TO-RIGHT
ALDOSE-1-EPIMERASE-RXN	α-D-glucopyranose ↔ β-D-glucopyranose	Sp34_50058500	undefined	5.1.3.3 -- aldose 1-epimerase	REVERSIBLE
PHOSPHOGLUCMUT-RXN	α-D-glucopyranose 1-phosphate ↔ D-glucopyranose 6-phosphate	Sp34_20086010, Sp34_30015000	UDP-glucose biosynthesis, glycogen degradation II, D-galactose degradation V (Leloir pathway), D-galactose degradation I (Leloir pathway)	5.4.2.2 -- phosphoglucomutase (α-D-glucose-1,6-bisphosphate-dependent)	REVERSIBLE
GLUC1PURIDYLTRANS-RXN	α-D-glucopyranose 1-phosphate + UTP + H+ → UDP-α-D-glucose + diphosphate	Sp34_30106610, Sp34_X0007100	UDP-glucose biosynthesis	2.7.7.64 -- UTP-monosaccharide-1-phosphate uridylyltransferase, 2.7.7.9 -- UTP—glucose-1-phosphate uridylyltransferase	LEFT-TO-RIGHT
GLUCOSAMINE-6-P-DEAMIN-RXN	α-D-glucosamine 6-phosphate + H2O ↔ β-D-fructofuranose 6-phosphate + ammonium	Sp34_30021000	N-acetylglucosamine degradation I	3.5.99.6 -- glucosamine-6-phosphate deaminase	REVERSIBLE
RXN-5463	α-D-Man-(1→3)-β-D-Man-(1→4)-β-D-GlcNAc-(1→4)-α-D-GlcNAc-diphosphodolichol + GDP-α-D-mannose → α-D-Man-(1→3)-[α-D-Man-(1→6)]-α-D-Man-(1→4)-β-D-GlcNAc-(1→4)-α-D-GlcNAc-diphosphodolichol + GDP + H+	Sp34_20101200	protein N-glycosylation (eukaryotic, high mannose)	2.4.1.257 -- GDP-Man:Man2GlcNAc2-PP-dolichol α-1,6-mannosyltransferase	LEFT-TO-RIGHT
PHOSMANMUT-RXN	α-D-mannose 1-phosphate ← D-mannopyranose 6-phosphate	Sp34_40274400	GDP-mannose biosynthesis	5.4.2.8 -- phosphomannomutase	RIGHT-TO-LEFT
2.7.7.13-RXN	α-D-mannose 1-phosphate + GTP + H+ → GDP-α-D-mannose + diphosphate	Sp34_10347900, Sp34_40240700	GDP-mannose biosynthesis	2.7.7.13 -- mannose-1-phosphate guanylyltransferase	IRREVERSIBLE-LEFT-TO-RIGHT
RIBOKIN-RXN	α-D-ribofuranose + ATP → α-D-ribose 5-phosphate + ADP + H+	Sp34_20325500	undefined	2.7.1.15 -- ribokinase	PHYSIOL-LEFT-TO-RIGHT
PPENTOMUT-RXN	α-D-ribose-1-phosphate → D-ribose 5-phosphate	Sp34_30015000	purine ribonucleosides degradation	5.4.2.7 -- phosphopentomutase	LEFT-TO-RIGHT
RXN-16998	α-glucose 1,6-bisphosphate + a phosphoglucomutase → D-glucopyranose 6-phosphate + a phosphorylated phosphoglucomutase	Sp34_20086010, Sp34_30015000	undefined	undefined	LEFT-TO-RIGHT
LINOLENOYL-RXN	α-linolenate + ATP + coenzyme A → α-linolenoyl-CoA + AMP + diphosphate	Sp34_10253400, Sp34_30037000, Sp34_30240210, Sp34_40088300, Sp34_50064900, Sp34_50391800, Sp34_X0232300	icosapentaenoate biosynthesis II (6-desaturase, mammals)	6.2.1.3 -- long-chain-fatty-acid—CoA ligase	PHYSIOL-LEFT-TO-RIGHT
RXN-13426	α-linolenoyl-CoA + 2 a ferrocytochrome b5 + oxygen + 2 H+ → stearidonoyl-CoA + 2 a ferricytochrome b5 + 2 H2O	Sp34_40155400	icosapentaenoate biosynthesis II (6-desaturase, mammals)	1.14.19.3 -- acyl-CoA 6-desaturase	PHYSIOL-LEFT-TO-RIGHT
RXN-11003	α-tocopherol + NADPH + oxygen + H+ → 13'-hydroxy-α-tocopherol + NADP+ + H2O	Sp34_40056200, Sp34_50087110, Sp34_50315710, Sp34_X0174900	undefined	1.14.13.30 -- leukotriene-B4 20-monooxygenase	PHYSIOL-LEFT-TO-RIGHT
RXN-2901	β-alanine + 2-oxoglutarate ↔ 3-oxopropanoate + L-glutamate	Sp34_40258900	undefined	2.6.1.19 -- 4-aminobutyrate—2-oxoglutarate transaminase	REVERSIBLE
RXN-10773	β-D-cellobiose + H2O → 2 D-glucopyranose	Sp34_40098300	undefined	3.2.1.21 -- β-glucosidase	PHYSIOL-LEFT-TO-RIGHT
RXN-8631	β-D-fructofuranose 1-phosphate = glycerone phosphate + D-glyceraldehyde	Sp34_30037500, Sp34_30141900, Sp34_30280200	undefined	4.1.2.13 -- fructose-bisphosphate aldolase
6-PHOSPHOFRUCTO-2-KINASE-RXN	β-D-fructofuranose 6-phosphate + ATP → β-D-fructose 2,6-bisphosphate + ADP + H+	Sp34_10258420, Sp34_40158600	fructose 2,6-bisphosphate biosynthesis	2.7.1.105 -- 6-phosphofructo-2-kinase	PHYSIOL-LEFT-TO-RIGHT
L-GLN-FRUCT-6-P-AMINOTRANS-RXN	β-D-fructofuranose 6-phosphate + L-glutamine ↔ D-glucosamine 6-phosphate + L-glutamate	Sp34_20325800	UDP-N-acetyl-D-glucosamine biosynthesis II	2.6.1.16 -- glutamine—fructose-6-phosphate transaminase (isomerizing)	REVERSIBLE
3.1.3.46-RXN	β-D-fructose 2,6-bisphosphate + H2O → β-D-fructofuranose 6-phosphate + phosphate	Sp34_10258420, Sp34_40158600	fructose 2,6-bisphosphate biosynthesis	3.1.3.46 -- fructose-2,6-bisphosphate 2-phosphatase	PHYSIOL-LEFT-TO-RIGHT
ALDOSE1EPIM-RXN	β-D-galactose → α-D-galactose	Sp34_50058500	D-galactose degradation V (Leloir pathway), D-galactose degradation I (Leloir pathway)	5.1.3.3 -- aldose 1-epimerase	LEFT-TO-RIGHT
RXN66-579	β-D-glucose 6-phosphate → 1D-myo-inositol 3-monophosphate	Sp34_20313400	undefined	5.5.1.4 -- inositol-3-phosphate synthase	PHYSIOL-LEFT-TO-RIGHT
2.7.7.1-RXN	β-nicotinamide D-ribonucleotide + ATP + H+ = NAD+ + diphosphate	Sp34_10110200, Sp34_X0050700	undefined	2.7.7.1 -- nicotinamide-nucleotide adenylyltransferase
RXN-5841	β-nicotinamide D-ribonucleotide + H2O → 1-(β-D ribofuranosyl)nicotinamide + phosphate	Sp34_30144100, Sp34_40194900, Sp34_X0096100	undefined	3.1.3.5 -- 5′-nucleotidase	PHYSIOL-LEFT-TO-RIGHT
NICONUCADENYLYLTRAN-RXN	β-nicotinate D-ribonucleotide + ATP + H+ → nicotinate adenine dinucleotide + diphosphate	Sp34_10110200, Sp34_X0050700	undefined	2.7.7.18 -- nicotinate-nucleotide adenylyltransferase	PHYSIOL-LEFT-TO-RIGHT
RXN-14227	β-nicotinate D-ribonucleotide + H2O → β-D-ribosylnicotinate + phosphate	Sp34_30144100, Sp34_40194900, Sp34_X0096100	undefined	3.1.3.5 -- 5′-nucleotidase	PHYSIOL-LEFT-TO-RIGHT
1.14.11.1-RXN	γ-butyrobetaine + 2-oxoglutarate + oxygen → L-carnitine + succinate + CO2	Sp34_20288900	L-carnitine biosynthesis	1.14.11.1 -- γ-butyrobetaine dioxygenase	PHYSIOL-LEFT-TO-RIGHT
RXN-16043	γ-linolenoyl-CoA + a glycerolipid = a [glycerolipid]-γ-linolenate + coenzyme A	Sp34_30307100, Sp34_40205300, Sp34_X0238310	undefined	2.3.1.23 -- 1-acylglycerophosphocholine O-acyltransferase
RXN-16602	ω-saturated C55 dolichol phosphate + GDP-α-D-mannose = β-D-mannosyl-(C55 ω-saturated dolichyl phosphate) + GDP	Sp34_40019510, Sp34_40243000	undefined	2.4.1.83 -- dolichyl-phosphate β-D-mannosyltransferase
3.2.1.84-RXN	(1,3-α-D-glucosyl)(n) + H2O → (1,3-α-D-glucosyl)(n-1) + D-glucopyranose	Sp34_50255100, Sp34_X0021700	undefined	3.2.1.84 -- glucan 1,3-α-glucosidase	PHYSIOL-LEFT-TO-RIGHT
MALTODEXGLUCOSID-RXN	(1,4-α-D-glucosyl)(n) + H2O → (1,4-α-D-glucosyl)(n-1) + D-glucopyranose	Sp34_20086900, Sp34_40064910	undefined	3.2.1.20 -- α-glucosidase	PHYSIOL-LEFT-TO-RIGHT
RXN0-5184	(1,4-α-D-glucosyl)(n) + phosphate → (1,4-α-D-glucosyl)(n-1) + α-D-glucopyranose 1-phosphate	Sp34_50009600	undefined	2.4.1.1 -- glycogen phosphorylase	PHYSIOL-LEFT-TO-RIGHT
RXN-16558	(11Z)-(S)-3-hydroxyhexadec-11-enoyl-CoA = (2E,11Z)-hexadec-2,11-dienoyl-CoA + H2O	Sp34_10007100, Sp34_10319400, Sp34_20261100, Sp34_30199700, Sp34_50099400, Sp34_X0194500	undefined	4.2.1.17 -- enoyl-CoA hydratase
RXN-16559	(11Z)-(S)-3-hydroxyhexadec-11-enoyl-CoA + NAD+ = (11Z)-3-oxo-hexadecenoyl-CoA + NADH + H+	Sp34_10319400, Sp34_20261100, Sp34_30269600, Sp34_40248200, Sp34_40248920, Sp34_40314500, Sp34_50046810, Sp34_X0006400, Sp34_X0054500, Sp34_X0194500	undefined	1.1.1.211 -- long-chain-3-hydroxyacyl-CoA dehydrogenase
RXN-16557	(11Z)-hexadecenoyl-CoA + an oxidized electron-transfer flavoprotein + H+ = (2E,11Z)-hexadec-2,11-dienoyl-CoA + a reduced electron-transfer flavoprotein	Sp34_20261210	undefined	1.3.8.9 -- very-long-chain acyl-CoA dehydrogenase
RXN-16158	(11Z)-icosenoyl-CoA + a glycerolipid ↔ a [glycerolipid]-(11Z)-eicosenoate + coenzyme A	Sp34_30307100, Sp34_40205300, Sp34_X0238310	undefined	2.3.1.23 -- 1-acylglycerophosphocholine O-acyltransferase	REVERSIBLE
RXN-16097	(11Z,14Z)-icosa-11,14-dienoyl-CoA + NADP+ ← (2E, 11Z,14Z)-icosa-2,11,14-trienoyl-CoA + NADPH + H+	Sp34_20265800	sciadonate biosynthesis	1.3.1.93 -- very-long-chain enoyl-CoA reductase	PHYSIOL-RIGHT-TO-LEFT
RXN-12997	(11Z,14Z,17Z)-icosa-11,14,17-trienoyl-CoA + NAD+ ← icosatrienoyl-2-enoyl CoA + NADH + H+	Sp34_20265800	juniperonate biosynthesis	1.3.1.93 -- very-long-chain enoyl-CoA reductase	PHYSIOL-RIGHT-TO-LEFT
RXN-13290	(15Z)-tetracosenoate + ATP + coenzyme A → (Z)-15-tetracosenoyl-CoA + AMP + diphosphate	Sp34_10253400, Sp34_30037000, Sp34_30240210, Sp34_40088300, Sp34_50064900, Sp34_50391800, Sp34_X0232300	undefined	6.2.1.3 -- long-chain-fatty-acid—CoA ligase	PHYSIOL-LEFT-TO-RIGHT
RXN-9847	(24E)-3α,7α-dihydroxy-5β-cholest-24-enoyl-CoA + H2O = (24R,25R)-3α,7α,24-trihydroxy-5β-cholestanoyl CoA	Sp34_20261100, Sp34_X0006400, Sp34_X0194500	undefined	4.2.1.107 -- 3α,7α,12α-trihydroxy-5β-cholest-24-enoyl-CoA hydratase
4.2.1.107-RXN	(24R,25R)-3α,7α,12α,24-tetrahydroxy-5β-cholestanoyl CoA = (24E)-3α,7α,12α-trihydroxy-5β-cholest-24-enoyl-CoA + H2O	Sp34_20261100, Sp34_X0006400, Sp34_X0194500	undefined	4.2.1.107 -- 3α,7α,12α-trihydroxy-5β-cholest-24-enoyl-CoA hydratase
1.2.1.40-RXN	(25R)-3α,7α,12α-trihydroxy-5β-cholestan-26-al + 2 a reduced adrenodoxin + oxygen + H+ → (25R)-3α,7α,12α-trihydroxy-5β-cholestan-26-oate + 2 an oxidized adrenodoxin + H2O	Sp34_X0228700	undefined	undefined	PHYSIOL-LEFT-TO-RIGHT
6.2.1.29-RXN	(25R)-3α,7α,12α-trihydroxy-5β-cholestan-26-oate + ATP + coenzyme A → (25R)-3α,7α,12α-trihydroxy-5β-cholestanoyl-CoA + AMP + diphosphate	Sp34_40243100, Sp34_X0182200	undefined	6.2.1.7 -- cholate—CoA ligase	PHYSIOL-LEFT-TO-RIGHT
1.17.99.3-RXN	(25R)-3α,7α,12α-trihydroxy-5β-cholestanoyl-CoA + an oxidized electron acceptor + H2O = (24R,25R)-3α,7α,12α,24-tetrahydroxy-5β-cholestanoyl CoA + a reduced electron acceptor	Sp34_10042400, Sp34_10042500, Sp34_30195900, Sp34_X0037500	undefined	1.17.99.3 -- 3α,7α,12α-trihydroxy-5β-cholestanoyl-CoA 24-hydroxylase
RXN-9844	(25R)-3α,7α-dihydroxy-5β-cholestan-26-al + 2 a reduced adrenodoxin + oxygen + H+ → (25R)-3α,7α-dihydroxy-5-β-cholestanate + 2 an oxidized adrenodoxin + H2O	Sp34_X0228700	undefined	undefined	PHYSIOL-LEFT-TO-RIGHT
CHOLESTANETETRAOL-26-DEHYDROGENASE-RXN	(25R)-5β-cholestane-3α,7α,12α,26-tetraol + 2 a reduced adrenodoxin + oxygen + 2 H+ → (25R)-3α,7α,12α-trihydroxy-5β-cholestan-26-al + 2 an oxidized adrenodoxin + 2 H2O	Sp34_X0228700	undefined	undefined	PHYSIOL-LEFT-TO-RIGHT
RXN-9843	(25R)-5β-cholestane-3α,7α,26-triol + 2 a reduced adrenodoxin + 2 H+ + oxygen → (25R)-3α,7α-dihydroxy-5β-cholestan-26-al + 2 an oxidized adrenodoxin + 2 H2O	Sp34_X0228700	undefined	undefined	PHYSIOL-LEFT-TO-RIGHT
RXN-9797	(25S)-3α,7α,12α-trihydroxy-5β-cholestanoyl-CoA = (25R)-3α,7α,12α-trihydroxy-5β-cholestanoyl-CoA	Sp34_X0182910	undefined	5.1.99.4 -- α-methylacyl-CoA racemase
RXN-9845	(25S)-3α,7α-dihydroxy-5β-cholestanoyl-CoA = (25R)-3α,7α-dihydroxy-5β-cholestanoyl-CoA	Sp34_X0182910	undefined	5.1.99.4 -- α-methylacyl-CoA racemase
RXN-17645	(25S)-3-oxocholest-4-en-26-oyl-CoA ↔ (25R)-3-oxocholest-4-en-26-oyl-CoA	Sp34_X0182910	undefined	5.1.99.4 -- α-methylacyl-CoA racemase	REVERSIBLE
RXN-9969	(2E,6E)-farnesyl diphosphate + 13 isopentenyl diphosphate → di-trans, poly-cis-polyprenyl diphosphate (C80) + 13 diphosphate	Sp34_40320400	dolichol and dolichyl phosphate biosynthesis	2.5.1.87 -- ditrans,polycis-polyprenyl diphosphate synthase [(2E,6E)-farnesyl diphosphate specific]	LEFT-TO-RIGHT
RXN-9106	(2E,6E)-farnesyl diphosphate + 7 isopentenyl diphosphate → all-trans-decaprenyl diphosphate + 7 diphosphate	Sp34_10243100	all-trans-decaprenyl diphosphate biosynthesis, ubiquinol-10 biosynthesis (eukaryotic)	2.5.1.91 -- all-trans-decaprenyl-diphosphate synthase	PHYSIOL-LEFT-TO-RIGHT
FARNESYLTRANSTRANSFERASE-RXN	(2E,6E)-farnesyl diphosphate + isopentenyl diphosphate → geranylgeranyl diphosphate + diphosphate	Sp34_10030500, Sp34_10243100	geranylgeranyl diphosphate biosynthesis	2.5.1.29 -- geranylgeranyl diphosphate synthase	LEFT-TO-RIGHT
RXN-11963	(2E,6E)-farnesyl diphosphate + n isopentenyl diphosphate = a di-trans, poly-cis-polyisoprenyl diphosphate + n diphosphate	Sp34_40320400	undefined	2.5.1.87 -- ditrans,polycis-polyprenyl diphosphate synthase [(2E,6E)-farnesyl diphosphate specific]
RXN-13163	(2R,3S)-3-isopropylmalate ↔ (2S)-2-isopropylmalate	Sp34_30284300	undefined	4.2.1.33 -- 3-isopropylmalate dehydratase	REVERSIBLE
RXN-8991	(2R,3S)-3-isopropylmalate ↔ 2-isopropylmaleate + H2O	Sp34_30284300	undefined	undefined	REVERSIBLE
RXN-16391	(2S)-ethylmalonyl-CoA = (2R)-ethylmalonyl-CoA	Sp34_10098400	undefined	5.1.99.1 -- methylmalonyl-CoA epimerase
RXN-16656	(2E)-hexadecenal + NAD+ + H2O = (2E)-hexadecenoate + NADH + 2 H+	Sp34_30013200, Sp34_30013500, Sp34_30051200, Sp34_30140400, Sp34_30330400, Sp34_50212200	undefined	1.2.1.3 -- aldehyde dehydrogenase (NAD+)
RXN-14486	(2E,11Z)-icosa-2,11-dienoyl-CoA + NADPH + H+ = (11Z)-icosenoyl-CoA + NADP+	Sp34_20265800	undefined	1.3.1.93 -- very-long-chain enoyl-CoA reductase
RXN-17785	(2E,11Z)-octadecenoyl-CoA + H2O → (S)-3-hydroxy-(11Z)-octadecenoyl-CoA	Sp34_10007100, Sp34_10319400, Sp34_20261100, Sp34_30199700, Sp34_50099400, Sp34_X0194500	undefined	4.2.1.17 -- enoyl-CoA hydratase	PHYSIOL-LEFT-TO-RIGHT
RXN-17780	(2E,7Z)-hexadecenoyl-CoA + H2O → (S)-3-hydroxy-(7Z)-hexadecenoyl-CoA	Sp34_10007100, Sp34_10319400, Sp34_20261100, Sp34_30199700, Sp34_50099400, Sp34_X0194500	undefined	4.2.1.17 -- enoyl-CoA hydratase	PHYSIOL-LEFT-TO-RIGHT
RXN-13445	(2E,7Z,10Z,13Z,16Z,19Z)-docosahexaenoyl-CoA + a reduced electron acceptor → docosapentaenoyl-CoA + an oxidized electron acceptor	Sp34_20265800	docosahexaenoate biosynthesis III (6-desaturase, mammals)	1.3.1.93 -- very-long-chain enoyl-CoA reductase	LEFT-TO-RIGHT
RXN-12971	(2E,8Z,11Z,14Z)-icosatetraenoyl-CoA + NADH + H+ → dihomo γ-linolenoyl-CoA + NAD+	Sp34_20265800	arachidonate biosynthesis III (6-desaturase, mammals)	1.3.1.93 -- very-long-chain enoyl-CoA reductase	LEFT-TO-RIGHT
RXN-16022	(2E,8Z,11Z,14Z,17Z)-icosa-2,8,11,14,17-pentaenoyl-CoA + a reduced electron acceptor → (8Z,11Z,14Z,17Z)-icosa-8,11,14,17-tetraenoyl-CoA + an oxidized electron acceptor	Sp34_20265800	icosapentaenoate biosynthesis II (6-desaturase, mammals)	1.3.1.93 -- very-long-chain enoyl-CoA reductase	LEFT-TO-RIGHT
RXN-17789	(2E,9Z)-hexadecenoyl-CoA + H2O → (S)-3-hydroxy-(9Z)-hexadecenoyl-CoA	Sp34_10007100, Sp34_10319400, Sp34_20261100, Sp34_30199700, Sp34_50099400, Sp34_X0194500	undefined	4.2.1.17 -- enoyl-CoA hydratase	PHYSIOL-LEFT-TO-RIGHT
TIGLYLCOA-HYDROXY-RXN	(2S,3S)-3-hydroxy-2-methylbutanoyl-CoA ↔ (E)-2-methylcrotonoyl-CoA + H2O	Sp34_10007100, Sp34_10319400, Sp34_20261100, Sp34_30199700, Sp34_50099400, Sp34_X0194500	L-isoleucine degradation I, 2-methylbutanoate biosynthesis	4.2.1.17 -- enoyl-CoA hydratase	REVERSIBLE
1.1.1.178-RXN	(2S,3S)-3-hydroxy-2-methylbutanoyl-CoA + NAD+ ↔ 2-methylacetoacetyl-CoA + NADH + H+	Sp34_40314500	L-isoleucine degradation I, 2-methylbutanoate biosynthesis	1.1.1.178 -- 3-hydroxy-2-methylbutyryl-CoA dehydrogenase	REVERSIBLE
RXN-13302	(3R)-3-hydroxy-arachidoyl-CoA → trans-arachido-2-enoyl-CoA + H2O	Sp34_50222100	very long chain fatty acid biosynthesis II	4.2.1.134 -- very-long-chain (3R)-3-hydroxyacyl-CoA dehydratase	LEFT-TO-RIGHT
RXN-13298	(3R)-3-hydroxy-arachidoyl-CoA + NADP+ ← 3-oxoicosanoyl-CoA + NADPH + H+	Sp34_30166400, Sp34_50095600	very long chain fatty acid biosynthesis II	1.1.1.330 -- very-long-chain 3-oxoacyl-CoA reductase	PHYSIOL-RIGHT-TO-LEFT
RXN-13303	(3R)-3-hydroxy-behenoyl-CoA → trans-docos-2-enoyl-CoA + H2O	Sp34_50222100	very long chain fatty acid biosynthesis II	4.2.1.134 -- very-long-chain (3R)-3-hydroxyacyl-CoA dehydratase	LEFT-TO-RIGHT
RXN-13299	(3R)-3-hydroxy-behenoyl-CoA + NADP+ ← 3-oxo-behenoyl-CoA + NADPH + H+	Sp34_30166400, Sp34_50095600	very long chain fatty acid biosynthesis II	1.1.1.330 -- very-long-chain 3-oxoacyl-CoA reductase	PHYSIOL-RIGHT-TO-LEFT
RXN-13305	(3R)-3-hydroxy-cerotoyl-CoA → trans-cerot-2-enoyl-CoA + H2O	Sp34_50222100	very long chain fatty acid biosynthesis II	4.2.1.134 -- very-long-chain (3R)-3-hydroxyacyl-CoA dehydratase	LEFT-TO-RIGHT
RXN-13301	(3R)-3-hydroxy-cerotoyl-CoA + NADP+ ← 3-oxo-cerotoyl-CoA + NADPH + H+	Sp34_30166400, Sp34_50095600	very long chain fatty acid biosynthesis II	1.1.1.330 -- very-long-chain 3-oxoacyl-CoA reductase	PHYSIOL-RIGHT-TO-LEFT
RXN-13304	(3R)-3-hydroxy-lignoceroyl-CoA → trans-lignocer-2-enoyl-CoA + H2O	Sp34_10007100, Sp34_10319400, Sp34_20261100, Sp34_30199700, Sp34_50099400, Sp34_50222100, Sp34_X0194500	very long chain fatty acid biosynthesis II	4.2.1.134 -- very-long-chain (3R)-3-hydroxyacyl-CoA dehydratase	LEFT-TO-RIGHT
RXN-13300	(3R)-3-hydroxy-lignoceroyl-CoA + NADP+ ← 3-oxo-lignoceroyl-CoA + NADPH + H+	Sp34_30166400, Sp34_50095600	very long chain fatty acid biosynthesis II	1.1.1.330 -- very-long-chain 3-oxoacyl-CoA reductase	PHYSIOL-RIGHT-TO-LEFT
PSERTRANSAMPYR-RXN	(3R)-3-hydroxy-2-oxo-4 phosphonooxybutanoate + L-glutamate = 4-phospho-hydroxy-L-threonine + 2-oxoglutarate	Sp34_10109900	undefined	2.6.1.52 -- phosphoserine transaminase
RXN-16096	(3R)-hydroxy-(11Z,14Z)-icosa-11,14-dienoyl-CoA → (2E, 11Z,14Z)-icosa-2,11,14-trienoyl-CoA + H2O	Sp34_50222100	sciadonate biosynthesis	4.2.1.134 -- very-long-chain (3R)-3-hydroxyacyl-CoA dehydratase	LEFT-TO-RIGHT
RXN-16095	(3R)-hydroxy-(11Z,14Z)-icosa-11,14-dienoyl-CoA + NADP+ ← 3-oxo-(11Z,14Z)-icosa-11,14-dienoyl-CoA + NADPH + H+	Sp34_30166400, Sp34_50095600	sciadonate biosynthesis	1.1.1.330 -- very-long-chain 3-oxoacyl-CoA reductase	PHYSIOL-RIGHT-TO-LEFT
RXN-16113	(3R)-hydroxy-adrenoyl-CoA → trans-adre-2-enoyl-CoA + H2O	Sp34_50222100	(4Z,7Z,10Z,13Z,16Z)-docosa-4,7,10,13,16-pentaenoate biosynthesis (6-desaturase)	4.2.1.134 -- very-long-chain (3R)-3-hydroxyacyl-CoA dehydratase	LEFT-TO-RIGHT
RXN-16112	(3R)-hydroxy-adrenoyl-CoA + NADP+ ← 3-oxo adrenoyl-CoA + NADPH + H+	Sp34_30166400, Sp34_50095600	(4Z,7Z,10Z,13Z,16Z)-docosa-4,7,10,13,16-pentaenoate biosynthesis (6-desaturase)	1.1.1.330 -- very-long-chain 3-oxoacyl-CoA reductase	RIGHT-TO-LEFT
RXN-16155	(3R)-hydroxy-auricoloyl-CoA → (2E,11Z,17Z)-14R-hydroxy-icosa-11,17-trienoyl-CoA + H2O	Sp34_50222100	undefined	4.2.1.134 -- very-long-chain (3R)-3-hydroxyacyl-CoA dehydratase	PHYSIOL-LEFT-TO-RIGHT
RXN-16154	(3R)-hydroxy-auricoloyl-CoA + NADP+ ← 3-oxo-auricoloyl-CoA + NADPH + H+	Sp34_30166400, Sp34_50095600	undefined	1.1.1.330 -- very-long-chain 3-oxoacyl-CoA reductase	PHYSIOL-RIGHT-TO-LEFT
RXN-16130	(3R)-hydroxy-tetracosapentaenoyl-CoA → (2Z,9Z,12Z,15Z,18Z,21Z)-tetracosahexaenoyl-CoA + H2O	Sp34_50222100	docosahexaenoate biosynthesis III (6-desaturase, mammals)	4.2.1.134 -- very-long-chain (3R)-3-hydroxyacyl-CoA dehydratase	LEFT-TO-RIGHT
RXN-16129	(3R)-hydroxy-tetracosapentaenoyl-CoA + NADP+ ← 3-oxo-tetracosapentaenoyl-CoA + NADPH + H+	Sp34_30166400, Sp34_50095600	docosahexaenoate biosynthesis III (6-desaturase, mammals)	1.1.1.330 -- very-long-chain 3-oxoacyl-CoA reductase	PHYSIOL-RIGHT-TO-LEFT
RXN-17110	(3R)-hydroxy-tetracosatetraenoyl-CoA → (2E,9Z,12Z,15Z,18Z)-tetracosa-2,9,12,15,18-pentaenoyl-CoA + H2O	Sp34_50222100	(4Z,7Z,10Z,13Z,16Z)-docosa-4,7,10,13,16-pentaenoate biosynthesis (6-desaturase)	4.2.1.134 -- very-long-chain (3R)-3-hydroxyacyl-CoA dehydratase	PHYSIOL-LEFT-TO-RIGHT
RXN-17109	(3R)-hydroxy-tetracosatetraenoyl-CoA + NADP+ ← 3-oxo-tetracosatetraenoyl-CoA + NADPH + H+	Sp34_30166400, Sp34_50095600	(4Z,7Z,10Z,13Z,16Z)-docosa-4,7,10,13,16-pentaenoate biosynthesis (6-desaturase)	1.1.1.330 -- very-long-chain 3-oxoacyl-CoA reductase	PHYSIOL-RIGHT-TO-LEFT
RXN-17114	(3S)-hydroxy-(6Z,9Z,12Z,15Z,18Z)-tetracosapentaenoyl-CoA ← (2E,6Z,9Z,12Z,15Z,18Z)-tetracosahexaenoyl-CoA + H2O	Sp34_10007100, Sp34_10319400, Sp34_20261100, Sp34_30199700, Sp34_50099400, Sp34_X0194500	(4Z,7Z,10Z,13Z,16Z)-docosa-4,7,10,13,16-pentaenoate biosynthesis (6-desaturase)	4.2.1.17 -- enoyl-CoA hydratase	PHYSIOL-RIGHT-TO-LEFT
RXN-17115	(3S)-hydroxy-(6Z,9Z,12Z,15Z,18Z)-tetracosapentaenoyl-CoA + NAD+ → 3-oxo-(6Z,9Z,12Z,15Z,18Z)-tetracosapentaenoyl-CoA + NADH + H+	Sp34_10319400, Sp34_20261100, Sp34_30269600, Sp34_40248200, Sp34_40248920, Sp34_40314500, Sp34_50046810, Sp34_X0006400, Sp34_X0054500, Sp34_X0194500	(4Z,7Z,10Z,13Z,16Z)-docosa-4,7,10,13,16-pentaenoate biosynthesis (6-desaturase)	1.1.1 -- With NAD(+) or NADP(+) as acceptor	LEFT-TO-RIGHT
RXN-16135	(3S)-hydroxy-(6Z,9Z,12Z,15Z,18Z,21Z)-tetracosahexaenoyl-CoA ← (2E,6Z,9Z,12Z,15Z,18Z,21Z)-tetracosaheptaenoyl-CoA + H2O	Sp34_10007100, Sp34_10319400, Sp34_20261100, Sp34_30199700, Sp34_50099400, Sp34_X0194500	docosahexaenoate biosynthesis III (6-desaturase, mammals)	4.2.1.17 -- enoyl-CoA hydratase	PHYSIOL-RIGHT-TO-LEFT
RXN-16136	(3S)-hydroxy-(6Z,9Z,12Z,15Z,18Z,21Z)-tetracosahexaenoyl-CoA + NAD+ → 3-oxo-(6Z,9Z,12Z,15Z,18Z,21Z)-tetracosahexaenoyl-CoA + NADH + H+	Sp34_10319400, Sp34_20261100, Sp34_30269600, Sp34_40248200, Sp34_40248920, Sp34_40314500, Sp34_50046810, Sp34_X0006400, Sp34_X0054500, Sp34_X0194500	docosahexaenoate biosynthesis III (6-desaturase, mammals)	1.1.1 -- With NAD(+) or NADP(+) as acceptor	PHYSIOL-LEFT-TO-RIGHT
RXN-2425	(3S)-hydroxyadipyl-CoA = trans-2,3-dehydroadipyl-coA + H2O	Sp34_10007100, Sp34_10319400, Sp34_20261100, Sp34_30199700, Sp34_50099400, Sp34_X0194500	undefined	4.2.1.17 -- enoyl-CoA hydratase
RXN0-2044	(3S)-hydroxyadipyl-CoA + NAD+ = 3-oxoadipyl-CoA + NADH + H+	Sp34_20261100, Sp34_30269600, Sp34_40248200, Sp34_40248920, Sp34_40314500, Sp34_50046810, Sp34_X0006400, Sp34_X0054500, Sp34_X0194500	undefined	1.1.1.35 -- 3-hydroxyacyl-CoA dehydrogenase
RXN-17116	(4Z,7Z,10Z,13Z,16Z)-docosapentaenoyl-CoA + acetyl-CoA ← 3-oxo-(6Z,9Z,12Z,15Z,18Z)-tetracosapentaenoyl-CoA + coenzyme A	Sp34_20052600, Sp34_30022400, Sp34_30285800	(4Z,7Z,10Z,13Z,16Z)-docosa-4,7,10,13,16-pentaenoate biosynthesis (6-desaturase)	2.3.1.16 -- acetyl-CoA C-acyltransferase	PHYSIOL-RIGHT-TO-LEFT
RXN-17782	(5Z)-tetradecenoyl-CoA + acetyl-CoA ← 3-oxo-(7Z)-hexadecenoyl-CoA + coenzyme A	Sp34_20052600, Sp34_30022400, Sp34_30285800	undefined	2.3.1.16 -- acetyl-CoA C-acyltransferase	PHYSIOL-RIGHT-TO-LEFT
RXN-14576	(5Z)-tetradecenoyl-CoA + oxygen → (2E,5Z)-tetradecenoyl-CoA + hydrogen peroxide	Sp34_10042400, Sp34_10042500, Sp34_30195900, Sp34_40162700, Sp34_50426700, Sp34_X0037500	undefined	1.3.3.6 -- acyl-CoA oxidase	PHYSIOL-LEFT-TO-RIGHT
RXN-13444	(5Z,8Z,11Z,14Z,17Z)-3R-hydroxy-docosapentaenoyl-CoA → (2E,7Z,10Z,13Z,16Z,19Z)-docosahexaenoyl-CoA + H2O	Sp34_50222100	docosahexaenoate biosynthesis III (6-desaturase, mammals)	4.2.1.134 -- very-long-chain (3R)-3-hydroxyacyl-CoA dehydratase	LEFT-TO-RIGHT
RXN-17113	(6Z,9Z,12Z,15Z,18Z)-tetracosapentaenoyl-CoA + oxygen → (2E,6Z,9Z,12Z,15Z,18Z)-tetracosahexaenoyl-CoA + hydrogen peroxide	Sp34_10042400, Sp34_10042500, Sp34_30195900, Sp34_40162700, Sp34_50426700, Sp34_X0037500	(4Z,7Z,10Z,13Z,16Z)-docosa-4,7,10,13,16-pentaenoate biosynthesis (6-desaturase)	1.3.3.6 -- acyl-CoA oxidase	LEFT-TO-RIGHT
RXN-16134	(6Z,9Z,12Z,15Z,18Z,21Z)-tetracosahexaenoyl-CoA + oxygen → (2E,6Z,9Z,12Z,15Z,18Z,21Z)-tetracosaheptaenoyl-CoA + hydrogen peroxide	Sp34_10042400, Sp34_10042500, Sp34_30195900, Sp34_40162700, Sp34_50426700, Sp34_X0037500	docosahexaenoate biosynthesis III (6-desaturase, mammals)	1.3.3.6 -- acyl-CoA oxidase	PHYSIOL-LEFT-TO-RIGHT
RXN-17778	(7Z)-hexadecenoyl-CoA + acetyl-CoA ← 3-oxo-(9Z)-octadecenoyl-CoA + coenzyme A	Sp34_20052600, Sp34_30022400, Sp34_30285800	undefined	2.3.1.16 -- acetyl-CoA C-acyltransferase	PHYSIOL-RIGHT-TO-LEFT
RXN-17809	(8S)-3',8-cyclo-7,8-dihydroguanosine 5'-triphosphate → cyclic pyranopterin phosphate + diphosphate	Sp34_X0056400	molybdenum cofactor biosynthesis	4.6.1.17 -- cyclic pyranopterin monophosphate synthase	LEFT-TO-RIGHT
RXN-16021	(8Z,11Z,14Z,17Z)-3-hydroxy-icosa-8,11,14,17-tetraenoyl-CoA → (2E,8Z,11Z,14Z,17Z)-icosa-2,8,11,14,17-pentaenoyl-CoA + H2O	Sp34_50222100	icosapentaenoate biosynthesis II (6-desaturase, mammals)	4.2.1.134 -- very-long-chain (3R)-3-hydroxyacyl-CoA dehydratase	LEFT-TO-RIGHT
RXN-13429	(8Z,11Z,14Z,17Z)-icosa-8,11,14,17-tetraenoyl-CoA + 2 a ferrocytochrome b5 + oxygen + 2 H+ → icosapentaenoyl-CoA + 2 a ferricytochrome b5 + 2 H2O	Sp34_40155400	icosapentaenoate biosynthesis II (6-desaturase, mammals)	1.14.19.44 -- acyl-CoA (8-3)-desaturase	PHYSIOL-LEFT-TO-RIGHT
RXN-16042	(8Z,11Z,14Z,17Z)-icosa-8,11,14,17-tetraenoyl-CoA + a glycerolipid = a [glycerolipid]-icosatetraenoate + coenzyme A	Sp34_30307100, Sp34_40205300, Sp34_X0238310	undefined	2.3.1.23 -- 1-acylglycerophosphocholine O-acyltransferase
RXN-17112	(9Z,12Z,15Z,18Z)-tetracosatetraenoyl-CoA + 2 a ferrocytochrome b5 + oxygen + 2 H+ → (6Z,9Z,12Z,15Z,18Z)-tetracosapentaenoyl-CoA + 2 a ferricytochrome b5 + 2 H2O	Sp34_40155400	(4Z,7Z,10Z,13Z,16Z)-docosa-4,7,10,13,16-pentaenoate biosynthesis (6-desaturase)	1.14.19.3 -- acyl-CoA 6-desaturase	LEFT-TO-RIGHT
RXN-17111	(9Z,12Z,15Z,18Z)-tetracosatetraenoyl-CoA + NADP+ ← (2E,9Z,12Z,15Z,18Z)-tetracosa-2,9,12,15,18-pentaenoyl-CoA + NADPH + H+	Sp34_20265800	(4Z,7Z,10Z,13Z,16Z)-docosa-4,7,10,13,16-pentaenoate biosynthesis (6-desaturase)	1.3.1.93 -- very-long-chain enoyl-CoA reductase	PHYSIOL-RIGHT-TO-LEFT
RXN-16132	(9Z,12Z,15Z,18Z,21Z)-tetracosapentaenoyl-CoA + 2 a ferrocytochrome b5 + oxygen + 2 H+ → (6Z,9Z,12Z,15Z,18Z,21Z)-tetracosahexaenoyl-CoA + 2 a ferricytochrome b5 + 2 H2O	Sp34_40155400	docosahexaenoate biosynthesis III (6-desaturase, mammals)	1.14.19.3 -- acyl-CoA 6-desaturase	PHYSIOL-LEFT-TO-RIGHT
RXN-16131	(9Z,12Z,15Z,18Z,21Z)-tetracosapentaenoyl-CoA + NADP+ ← (2Z,9Z,12Z,15Z,18Z,21Z)-tetracosahexaenoyl-CoA + NADPH + H+	Sp34_20265800	docosahexaenoate biosynthesis III (6-desaturase, mammals)	1.3.1.93 -- very-long-chain enoyl-CoA reductase	PHYSIOL-RIGHT-TO-LEFT
GLUTACONYL-COA-DECARBOXYLASE-RXN	(E)-glutaconyl-CoA + H+ ↔ CO2 + crotonyl-CoA	Sp34_20326600	glutaryl-CoA degradation	4.1.1.70 -- glutaconyl-CoA decarboxylase	REVERSIBLE
P-PANTOCYSLIG-RXN	(R)-4'-phosphopantothenate + L-cysteine + CTP → R-4'-phosphopantothenoyl-L-cysteine + CMP + diphosphate + H+	Sp34_30210800	coenzyme A biosynthesis I	6.3.2.5 -- phosphopantothenate—cysteine ligase (CTP)	PHYSIOL-LEFT-TO-RIGHT
GLYOXI-RXN	(R)-S-lactoylglutathione ← methylglyoxal + glutathione	Sp34_30189000	methylglyoxal degradation I	4.4.1.5 -- lactoylglutathione lyase	RIGHT-TO-LEFT
GLYOXII-RXN	(R)-S-lactoylglutathione + H2O → glutathione + (R)-lactate + H+	Sp34_20056000, Sp34_20061000, Sp34_40343100	methylglyoxal degradation I	3.1.2.6 -- hydroxyacylglutathione hydrolase	PHYSIOL-LEFT-TO-RIGHT
D-LACTATE-DEHYDROGENASE-CYTOCHROME-RXN	(R)-lactate + 2 an oxidized c-type cytochrome = pyruvate + 2 a reduced c-type cytochrome + 2 H+	Sp34_50302310	undefined	1.1.2.4 -- D-lactate dehydrogenase (cytochrome)
GLYOXIII-RXN	(R)-lactate + H+ ← methylglyoxal + H2O	Sp34_20001600	undefined	4.2.1.130 -- D-lactate dehydratase	PHYSIOL-RIGHT-TO-LEFT
DLACTDEHYDROGFAD-RXN	(R)-lactate[in] + a ubiquinone[membrane] → pyruvate[in] + an ubiquinol[membrane]	Sp34_50116700	methylglyoxal degradation I	1.1.5 -- With a quinone or similar compound as acceptor	LEFT-TO-RIGHT
MEVALONATE-KINASE-RXN	(R)-mevalonate + ATP → (R)-mevalonate 5-phosphate + ADP + H+	Sp34_30147600	mevalonate pathway I	2.7.1.36 -- mevalonate kinase	LEFT-TO-RIGHT
1.1.1.34-RXN	(R)-mevalonate + coenzyme A + 2 NADP+ ← (S)-3-hydroxy-3-methylglutaryl-CoA + 2 NADPH + 2 H+	Sp34_30036100	mevalonate pathway I	1.1.1.34 -- hydroxymethylglutaryl-CoA reductase (NADPH)	RIGHT-TO-LEFT
PHOSPHOMEVALONATE-KINASE-RXN	(R)-mevalonate 5-phosphate + ATP → (R)-mevalonate diphosphate + ADP	Sp34_50302600	mevalonate pathway I	2.7.4.2 -- phosphomevalonate kinase	LEFT-TO-RIGHT
PANTOTHENATE-KIN-RXN	(R)-pantothenate + ATP = (R)-4'-phosphopantothenate + ADP + H+	Sp34_10323300, Sp34_X0245400	undefined	2.7.1.33 -- pantothenate kinase
PYRROLINECARBDEHYDROG-RXN	(S)-1-pyrroline-5-carboxylate + NAD+ + 2 H2O → L-glutamate + NADH + H+	Sp34_20015200	undefined	undefined	IRREVERSIBLE-LEFT-TO-RIGHT
RXN-10855	(S)-2,3,4,5-tetrahydropiperidine-2-carboxylate + NAD(P)+ + 2 H2O → L-2-aminoadipate + NAD(P)H + H+	Sp34_30140400	undefined	undefined	LEFT-TO-RIGHT
RXN-8162	(S)-2,3,4,5-tetrahydropiperidine-2-carboxylate + NAD+ + 2 H2O → L-2-aminoadipate + NADH + H+	Sp34_30140400	undefined	undefined	LEFT-TO-RIGHT
1.2.1.31-RXN	(S)-2-amino-6-oxohexanoate + NAD(P)+ + H2O → L-2-aminoadipate + NAD(P)H + 2 H+	Sp34_30140400	L-lysine degradation XI (mammalian)	1.2.1.31 -- L-aminoadipate-semialdehyde dehydrogenase	LEFT-TO-RIGHT
ALLYSINE-DEHYDROG-RXN	(S)-2-amino-6-oxohexanoate + NAD+ + H2O = L-2-aminoadipate + NADH + 2 H+	Sp34_30140400	undefined	1.2.1.31 -- L-aminoadipate-semialdehyde dehydrogenase
2-HYDROXYGLUTARATE-DEHYDROGENASE-RXN	(S)-2-hydroxyglutarate + an oxidized electron acceptor = 2-oxoglutarate + a reduced electron acceptor	Sp34_50052200	undefined	1.1.99.2 -- L-2-hydroxyglutarate dehydrogenase
METHYLGLUTACONYL-COA-HYDRATASE-RXN	(S)-3-hydroxy-3-methylglutaryl-CoA ← 3-methylglutaconyl-CoA + H2O	Sp34_40014700	L-leucine degradation I	4.2.1.18 -- methylglutaconyl-CoA hydratase	RIGHT-TO-LEFT
HYDROXYMETHYLGLUTARYL-COA-LYASE-RXN	(S)-3-hydroxy-3-methylglutaryl-CoA → acetoacetate + acetyl-CoA	Sp34_10310700	L-leucine degradation I	4.1.3.4 -- hydroxymethylglutaryl-CoA lyase	LEFT-TO-RIGHT
3-HYDROXYISOBUTYRATE-DEHYDROGENASE-RXN	(S)-3-hydroxy-isobutanoate + NAD+ → (S)-methylmalonate-semialdehyde + NADH + H+	Sp34_50403000	L-valine degradation I	1.1.1.31 -- 3-hydroxyisobutyrate dehydrogenase	LEFT-TO-RIGHT
METHYLACYLYLCOA-HYDROXY-RXN	(S)-3-hydroxy-isobutanoyl-CoA ← methylacrylyl-CoA + H2O	Sp34_10007100, Sp34_10319400, Sp34_20261100, Sp34_30199700, Sp34_50099400, Sp34_X0194500	L-valine degradation I	4.2.1.17 -- enoyl-CoA hydratase	RIGHT-TO-LEFT
3-HYDROXYISOBUTYRYL-COA-HYDROLASE-RXN	(S)-3-hydroxy-isobutanoyl-CoA + H2O → (S)-3-hydroxy-isobutanoate + coenzyme A + H+	Sp34_30133620	L-valine degradation I	3.1.2.4 -- 3-hydroxyisobutyryl-CoA hydrolase	PHYSIOL-LEFT-TO-RIGHT
HYDROXYACID-OXOACID-TRANSHYDROGENASE-RXN	(S)-3-hydroxybutanoate + 2-oxoglutarate = (R)-2-hydroxyglutarate + acetoacetate	Sp34_20319500	undefined	1.1.99.24 -- hydroxyacid-oxoacid transhydrogenase
RXN-11667	(S)-3-hydroxybutanoyl-CoA ← crotonyl-CoA + H2O	Sp34_10007100, Sp34_10319400, Sp34_20261100, Sp34_30199700, Sp34_50099400, Sp34_X0054500, Sp34_X0194500	glutaryl-CoA degradation	4.2.1.150 -- short-chain-enoyl-CoA hydratase	RIGHT-TO-LEFT
RXN-11662	(S)-3-hydroxybutanoyl-CoA + NAD+ ↔ acetoacetyl-CoA + NADH + H+	Sp34_20261100, Sp34_30269600, Sp34_40248200, Sp34_40248920, Sp34_40314500, Sp34_50046810, Sp34_X0006400, Sp34_X0054500, Sp34_X0194500	glutaryl-CoA degradation	1.1.1.35 -- 3-hydroxyacyl-CoA dehydrogenase	REVERSIBLE
RXN-13616	(S)-3-hydroxydecanoyl-CoA ← trans-dec-2-enoyl-CoA + H2O	Sp34_10007100, Sp34_10319400, Sp34_20261100, Sp34_30199700, Sp34_50099400, Sp34_X0194500	undefined	4.2.1.17 -- enoyl-CoA hydratase	PHYSIOL-RIGHT-TO-LEFT
RXN-12490	(S)-3-hydroxydecanoyl-CoA + NAD+ = 3-oxodecanoyl-CoA + NADH + H+	Sp34_20261100, Sp34_30269600, Sp34_40248200, Sp34_40248920, Sp34_40314500, Sp34_50046810, Sp34_X0006400, Sp34_X0054500, Sp34_X0194500	undefined	1.1.1.35 -- 3-hydroxyacyl-CoA dehydrogenase
RXN-12567	(S)-3-hydroxyhexanoyl-CoA = trans-hex-2-enoyl-CoA + H2O	Sp34_10007100, Sp34_10319400, Sp34_20261100, Sp34_30199700, Sp34_50099400, Sp34_X0194500	undefined	4.2.1.17 -- enoyl-CoA hydratase
RXN-12570	(S)-3-hydroxyhexanoyl-CoA + NAD+ = 3-oxohexanoyl-CoA + NADH + H+	Sp34_20261100, Sp34_30269600, Sp34_40248200, Sp34_40248920, Sp34_40314500, Sp34_50046810, Sp34_X0006400, Sp34_X0054500, Sp34_X0194500	undefined	1.1.1.35 -- 3-hydroxyacyl-CoA dehydrogenase
METHYLVALERATE-RXN	(S)-3-methyl-2-oxopentanoate + an [apo BCAA dehydrogenase E2 protein] N6-lipoyl-L-lysine + H+ ↔ an [apo BCAA dehydrogenase E2 protein] N6-S-[2-methylbutanoyl]dihydrolipoyl-L-lysine + CO2	Sp34_10105110, Sp34_30013200, Sp34_30294200	undefined	1.2.4.4 -- 3-methyl-2-oxobutanoate dehydrogenase (2-methylpropanoyl-transferring)	REVERSIBLE
2KETO-3METHYLVALERATE-RXN	(S)-3-methyl-2-oxopentanoate + coenzyme A + NAD+ ↔ 2-methylbutanoyl-CoA + CO2 + NADH	Sp34_30013200	L-isoleucine degradation I	1.2.1 -- With NAD(+) or NADP(+) as acceptor	REVERSIBLE
DIHYDROOROT-RXN	(S)-dihydroorotate + H2O ← N-carbamoyl-L-aspartate + H+	Sp34_20294400	UMP biosynthesis I	3.5.2.3 -- dihydroorotase	RIGHT-TO-LEFT
RXN0-6554	(S)-dihydroorotate[in] + a menaquinone[membrane] → orotate[in] + a menaquinol[membrane]	Sp34_10297600	undefined	1.3.5.2 -- dihydroorotate dehydrogenase (quinone)	LEFT-TO-RIGHT
RXN0-6491	(S)-dihydroorotate[in] + a ubiquinone[membrane] → orotate[in] + an ubiquinol[membrane]	Sp34_10297600	undefined	1.3.5.2 -- dihydroorotate dehydrogenase (quinone)	LEFT-TO-RIGHT
DIHYDROOROTATE-DEHYDROGENASE-RXN	(S)-dihydroorotate[in] + an electron-transfer quinone[membrane] → orotate[in] + an electron-transfer quinol[membrane]	Sp34_10297600	UMP biosynthesis I	1.3.5.2 -- dihydroorotate dehydrogenase (quinone)	LEFT-TO-RIGHT
L-LACTATE-DEHYDROGENASE-RXN	(S)-lactate + NAD+ ← pyruvate + NADH + H+	Sp34_20312830	pyruvate fermentation to lactate	1.1.1.27 -- L-lactate dehydrogenase	RIGHT-TO-LEFT
FUMHYDR-RXN	(S)-malate ← fumarate + H2O	Sp34_30050710	TCA cycle III (animals)	4.2.1.2 -- fumarate hydratase	RIGHT-TO-LEFT
MALATE-DEH-RXN	(S)-malate + NAD+ ↔ oxaloacetate + NADH + H+	Sp34_30177700, Sp34_50214600	gluconeogenesis III, glyoxylate cycle, L-aspartate degradation II, TCA cycle III (animals)	1.1.1.37 -- malate dehydrogenase	REVERSIBLE
1.1.1.39-RXN	(S)-malate + NAD+ → pyruvate + CO2 + NADH	Sp34_20077300	L-malate degradation II, chitin degradation to ethanol	1.1.1.38 -- malate dehydrogenase (oxaloacetate-decarboxylating), 1.1.1.39 -- malate dehydrogenase (decarboxylating)	LEFT-TO-RIGHT
MALIC-NADP-RXN	(S)-malate + NADP+ = CO2 + pyruvate + NADPH	Sp34_20077300	undefined	1.1.1.40 -- malate dehydrogenase (oxaloacetate-decarboxylating) (NADP+)
RXN-11213	(S)-methylmalonate-semialdehyde + coenzyme A + NAD+ + H2O → propanoyl-CoA + hydrogencarbonate + NADH + H+	Sp34_20312810	L-valine degradation I	1.2.1.27 -- methylmalonate-semialdehyde dehydrogenase (CoA-acylating)	IRREVERSIBLE-LEFT-TO-RIGHT
RXN66-146	(S)-nicotine + a reduced [NADPH-hemoprotein reductase] + oxygen → 2'-hydroxynicotine + an oxidized [NADPH-hemoprotein reductase] + H2O	Sp34_50012000, Sp34_50014100, Sp34_50014300, Sp34_X0228700	undefined	1.14.14.1 -- unspecific monooxygenase	PHYSIOL-LEFT-TO-RIGHT
RXN66-81	(S)-nicotine + NADPH + oxygen → nicotine-1'-N-oxide + NADP+ + H2O	Sp34_40091900, Sp34_40092200, Sp34_50163400	undefined	1.14.13.8 -- flavin-containing monooxygenase	PHYSIOL-LEFT-TO-RIGHT
RXN-9557	(R)-3-hydroxy-cis-vacc-11-enoyl-[acp] = a (2-trans-11-cis)-vaccen-2-enoyl-[acp] + H2O	Sp34_10118510	undefined	4.2.1.59 -- 3-hydroxyacyl-[acyl-carrier-protein] dehydratase
RXN-9556	(R)-3-hydroxy-cis-vacc-11-enoyl-[acp] + NADP+ ← a 3-oxo-cis-vacc-11-enoyl-[acp] + NADPH + H+	Sp34_10118510, Sp34_30127900, Sp34_X0006400	undefined	1.1.1.100 -- 3-oxoacyl-[acyl-carrier-protein] reductase	PHYSIOL-RIGHT-TO-LEFT
RXN-11210	(R)-3-ureido-isobutanoate + H2O + 2 H+ = (R)-3-amino-2-methylpropanoate + ammonium + CO2	Sp34_20284120	undefined	3.5.1.6 -- β-ureidopropionase
RXN-17150	(R)-N-formyl-β-hydroxy-L-kynurenine + H2O → (R)-β-hydroxy-L-kynurenine + formate + H+	Sp34_40294200	undefined	3.5.1.9 -- arylformamidase	PHYSIOL-LEFT-TO-RIGHT
RXN-10908	(R)-adrenaline + H2O + oxygen → 3,4-dihydroxyphenylglycolaldehyde + methylamine + hydrogen peroxide	Sp34_10033700	undefined	1.4.3.4 -- monoamine oxidase	PHYSIOL-LEFT-TO-RIGHT
LACTALDEHYDE-OXI-RXN	(R)-lactaldehyde + NAD+ + H2O = (R)-lactate + NADH + 2 H+	Sp34_30013200, Sp34_30013500, Sp34_30051200, Sp34_30140400, Sp34_30330400, Sp34_50212200	undefined	undefined
METHYLMALONYL-COA-EPIM-RXN	(R)-methylmalonyl-CoA ← (S)-methylmalonyl-CoA	Sp34_10098400	propanoyl CoA degradation I	5.1.99.1 -- methylmalonyl-CoA epimerase	RIGHT-TO-LEFT
METHYLMALONYL-COA-MUT-RXN	(R)-methylmalonyl-CoA → succinyl-CoA	Sp34_30005900	propanoyl CoA degradation I	5.4.99.2 -- methylmalonyl-CoA mutase	LEFT-TO-RIGHT
DIPHOSPHOMEVALONTE-DECARBOXYLASE-RXN	(R)-mevalonate diphosphate + ATP → isopentenyl diphosphate + CO2 + ADP + phosphate	Sp34_20077400	mevalonate pathway I	4.1.1.33 -- diphosphomevalonate decarboxylase	PHYSIOL-LEFT-TO-RIGHT
RXN-10907	(R)-noradrenaline + H2O + oxygen → 3,4-dihydroxyphenylglycolaldehyde + ammonium + hydrogen peroxide	Sp34_10033700	undefined	1.4.3.4 -- monoamine oxidase	PHYSIOL-LEFT-TO-RIGHT
2.7.7.8-RXN	(ribonucleotides)(n) + phosphate = (ribonucleotides)(n-1) + a nucleoside diphosphate	Sp34_30317500	undefined	2.7.7.8 -- polyribonucleotide nucleotidyltransferase
RXN-17797	(S)-3-hydroxy-(5Z)-dodecenoyl-CoA ← (2E,5Z)-dodecenoyl-CoA + H2O	Sp34_10007100, Sp34_10319400, Sp34_20261100, Sp34_30199700, Sp34_30269600, Sp34_40248200, Sp34_40248920, Sp34_40314500, Sp34_50046810, Sp34_50099400, Sp34_X0006400, Sp34_X0054500, Sp34_X0194500	undefined	1.1.1.35 -- 3-hydroxyacyl-CoA dehydrogenase	PHYSIOL-RIGHT-TO-LEFT
RXN0-5393	(S)-3-hydroxy-(5Z)-tetradecenoyl-CoA = (2E,5Z)-tetradecenoyl-CoA + H2O	Sp34_10007100, Sp34_10319400, Sp34_20261100, Sp34_30199700, Sp34_50099400, Sp34_X0194500	undefined	4.2.1.17 -- enoyl-CoA hydratase
RXN-14393	(S)-3-hydroxy-(5Z)-tetradecenoyl-CoA + NAD+ → 3-oxo-(5Z)-tetradecenoyl-CoA + NADH + H+	Sp34_10319400, Sp34_20261100, Sp34_30269600, Sp34_40248200, Sp34_40248920, Sp34_40314500, Sp34_50046810, Sp34_X0006400, Sp34_X0054500, Sp34_X0194500	undefined	1.1.1.211 -- long-chain-3-hydroxyacyl-CoA dehydrogenase	PHYSIOL-LEFT-TO-RIGHT
RXN-17793	(S)-3-hydroxy-(7Z)-tetradecenoyl-CoA ← (2E,7Z)-tetradecenoyl-CoA + H2O	Sp34_10007100, Sp34_10319400, Sp34_20261100, Sp34_30199700, Sp34_30269600, Sp34_40248200, Sp34_40248920, Sp34_40314500, Sp34_50046810, Sp34_50099400, Sp34_X0006400, Sp34_X0054500, Sp34_X0194500	undefined	1.1.1.35 -- 3-hydroxyacyl-CoA dehydrogenase	PHYSIOL-RIGHT-TO-LEFT
RXN-17776	(S)-3-hydroxy-(9Z)-octadecenoyl-CoA ← (2E,9Z)-octadecenoyl-CoA + H2O	Sp34_10007100, Sp34_10319400, Sp34_20261100, Sp34_30199700, Sp34_50099400, Sp34_X0194500	undefined	4.2.1.17 -- enoyl-CoA hydratase	PHYSIOL-RIGHT-TO-LEFT
RXN-17777	(S)-3-hydroxy-(9Z)-octadecenoyl-CoA + NAD+ → 3-oxo-(9Z)-octadecenoyl-CoA + NADH + H+	Sp34_10319400, Sp34_20261100, Sp34_30269600, Sp34_40248200, Sp34_40248920, Sp34_40314500, Sp34_50046810, Sp34_X0006400, Sp34_X0054500, Sp34_X0194500	undefined	1.1.1.35 -- 3-hydroxyacyl-CoA dehydrogenase	PHYSIOL-LEFT-TO-RIGHT
RXN-14272	(S)-3-hydroxyhexadecanoyl-CoA = trans-hexadec-2-enoyl-CoA + H2O	Sp34_10007100, Sp34_10319400, Sp34_20261100, Sp34_30199700, Sp34_50099400, Sp34_X0194500	undefined	4.2.1.17 -- enoyl-CoA hydratase
RXN-14271	(S)-3-hydroxyhexadecanoyl-CoA + NAD+ → 3-oxo-palmitoyl-CoA + NADH + H+	Sp34_10319400, Sp34_20261100, Sp34_30269600, Sp34_40248200, Sp34_40248920, Sp34_40314500, Sp34_50046810, Sp34_X0006400, Sp34_X0054500, Sp34_X0194500	undefined	1.1.1.211 -- long-chain-3-hydroxyacyl-CoA dehydrogenase	PHYSIOL-LEFT-TO-RIGHT
RXN-14273	(S)-3-hydroxytetradecanoyl-CoA ← 2-trans-tetradecenoyl-CoA + H2O	Sp34_10007100, Sp34_10319400, Sp34_20261100, Sp34_30199700, Sp34_50099400, Sp34_X0194500	undefined	4.2.1.17 -- enoyl-CoA hydratase	PHYSIOL-RIGHT-TO-LEFT
RXN-12507	(S)-3-hydroxytetradecanoyl-CoA + NAD+ → 3-oxo-myristoyl-CoA + NADH + H+	Sp34_10319400, Sp34_20261100, Sp34_30269600, Sp34_40248200, Sp34_40248920, Sp34_40314500, Sp34_50046810, Sp34_X0006400, Sp34_X0054500, Sp34_X0194500	undefined	undefined	PHYSIOL-LEFT-TO-RIGHT
R147-RXN	1,2-dihydroxy-5-(methylthio)pent-1-en-3-one + oxygen → 4-(methylthio)-2-oxobutanoate + formate + H+	Sp34_20003620, Sp34_X0225700	S-methyl-5-thio-α-D-ribose 1-phosphate degradation	1.13.11.54 -- acireductone dioxygenase [iron(II)-requiring]	PHYSIOL-LEFT-TO-RIGHT
RXN-15065	1,2-dipalmitoyl-phosphatidylcholine + H2O → 1-16:0-2-lysophosphatidylcholine + palmitate + H+	Sp34_20192900, Sp34_40032500, Sp34_50400100, Sp34_X0060410	phospholipid remodeling (phosphatidylcholine, yeast)	3.1.1.4 -- phospholipase A2	PHYSIOL-LEFT-TO-RIGHT
RXN66-578	1,2-dipalmitoylglycerol + CDP-choline → 1,2-dipalmitoyl-phosphatidylcholine + CMP + H+	Sp34_50361900	undefined	2.7.8.2 -- diacylglycerol cholinephosphotransferase	PHYSIOL-LEFT-TO-RIGHT
RXN-17589	1,2-epoxy-2-methylpropane + H2O = 2-methylpropane-1,2-diol	Sp34_30332910, Sp34_50288800	undefined	3.3.2.10 -- soluble epoxide hydrolase
RXN-17617	1,2-epoxypropane + H2O → propane-1,2-diol	Sp34_30332910, Sp34_50288800	undefined	3.3.2.10 -- soluble epoxide hydrolase	PHYSIOL-LEFT-TO-RIGHT
RXN-17622	1,2-epoxypropane + H2O = propane-1,2-diol	Sp34_30332910, Sp34_50288800	undefined	3.3.2.10 -- soluble epoxide hydrolase
RXN-13064	1,5-anhydro-D-mannitol + a reduced [NADPH-hemoprotein reductase] + oxygen → D-mannopyranose + an oxidized [NADPH-hemoprotein reductase] + H2O	Sp34_50012000, Sp34_50014100, Sp34_50014300, Sp34_X0228700	undefined	1.14.14.1 -- unspecific monooxygenase	PHYSIOL-LEFT-TO-RIGHT
RXN-15067	1-18:1-2-18:1-phosphatidylethanolamine + H2O → 1-18:1-2-lysophosphatidylethanolamine + oleate + H+	Sp34_20192900, Sp34_40032500, Sp34_50400100, Sp34_X0060410	phospholipid remodeling (phosphatidylethanolamine, yeast)	3.1.1.4 -- phospholipase A2	PHYSIOL-LEFT-TO-RIGHT
RXN-15035	1-18:1-2-lysophosphatidylethanolamine + H2O → sn-glycero-3-phosphoethanolamine + oleate + H+	Sp34_10062700, Sp34_10084810, Sp34_20141500, Sp34_30274710, Sp34_50132500	phospholipid remodeling (phosphatidylethanolamine, yeast)	3.1.1.5 -- lysophospholipase	PHYSIOL-LEFT-TO-RIGHT
GST-RXN	1-chloro-2,4-dinitrobenzene + glutathione = 2,4-dinitrophenyl-S-glutathione + chloride + H+	Sp34_20085700, Sp34_20085800, Sp34_30046100, Sp34_30078100, Sp34_30257900, Sp34_X0060800	undefined	2.5.1.18 -- glutathione transferase
R222-RXN	1-octanal + NAD+ + H2O = octanoate + NADH + 2 H+	Sp34_30013200, Sp34_30013500, Sp34_30051200, Sp34_30140400, Sp34_30330400, Sp34_50212200	undefined	1.2.1.3 -- aldehyde dehydrogenase (NAD+)
RXN-15089	1-oleoyl-sn-glycerol + H2O → glycerol + oleate + H+	Sp34_50182100	monoacylglycerol metabolism (yeast)	3.1.1.23 -- acylglycerol lipase	PHYSIOL-LEFT-TO-RIGHT
RXN-17024	1-palmitoylglycerol 3-phosphate + a myristoyl-[acp] → 1-palmitoyl-2-myristoyl phosphatidate + a holo-[acyl-carrier protein]	Sp34_10078600, Sp34_40205300, Sp34_50148610, Sp34_50213010, Sp34_50213210, Sp34_50328400, Sp34_X0037700, Sp34_X0069800, Sp34_X0205300, Sp34_X0238310	undefined	2.3.1.51 -- 1-acylglycerol-3-phosphate O-acyltransferase	PHYSIOL-LEFT-TO-RIGHT
RXN-17023	1-palmitoylglycerol 3-phosphate + myristoyl-CoA → 1-palmitoyl-2-myristoyl phosphatidate + coenzyme A	Sp34_10078600, Sp34_40205300, Sp34_50148610, Sp34_50213010, Sp34_50213210, Sp34_50328400, Sp34_X0037700, Sp34_X0069800, Sp34_X0205300, Sp34_X0238310	undefined	2.3.1.51 -- 1-acylglycerol-3-phosphate O-acyltransferase	PHYSIOL-LEFT-TO-RIGHT
3.1.3.67-RXN	1-phosphatidyl-1D-myo-inositol 3,4,5-trisphosphate + H2O → a 1-phosphatidyl-1D-myo-inositol 4,5-bisphosphate + phosphate	Sp34_40020320, Sp34_50398500	3-phosphoinositide degradation	3.1.3.67 -- phosphatidylinositol-3,4,5-trisphosphate 3-phosphatase	PHYSIOL-LEFT-TO-RIGHT
RXN-10036	1-phosphatidyl-1D-myo-inositol 3,4,5-trisphosphate + H2O → a 1-phosphatidyl-1D-myo-inositol 3,4-bisphosphate + phosphate	Sp34_40140000	3-phosphoinositide degradation	3.1.3.86 -- phosphatidylinositol-3,4,5-trisphosphate 5-phosphatase	PHYSIOL-LEFT-TO-RIGHT
RXN-10938	1-phosphatidyl-1D-myo-inositol 3,5-bisphosphate + H2O → a 1-phosphatidyl-1D-myo-inositol 3-phosphate + phosphate	Sp34_10071200	3-phosphoinositide biosynthesis	3.1.3 -- Phosphoric monoester hydrolases	PHYSIOL-LEFT-TO-RIGHT
RXN-10958	1-phosphatidyl-1D-myo-inositol 3,5-bisphosphate + H2O → a 1-phosphatidyl-1D-myo-inositol 5-phosphate + phosphate	Sp34_30022510, Sp34_30227900	D-myo-inositol-5-phosphate metabolism	3.1.3.95 -- phosphatidylinositol-3,5-bisphosphate 3-phosphatase	PHYSIOL-LEFT-TO-RIGHT
RXN-16030	1-stearoyl-2-palmitoyl-sn-glycerol 3-phosphate + H2O = 1-stearoyl-2-palmitoyl-glycerol + phosphate	Sp34_20237300, Sp34_20278500, Sp34_50165100, Sp34_X0075400	undefined	3.1.3.4 -- phosphatidate phosphatase
RXN-16121	1-[18-hydroxyoeoyl]-2-[18-hydroxy-lioleoyl]-sn-glycerol 3-phosphate + H2O = 1-[18-hydroxyoeoyl]-2-[18-hydroxy-lioleoyl]-sn-glycerol + phosphate	Sp34_20237300, Sp34_20278500, Sp34_50165100, Sp34_X0075400	undefined	3.1.3.4 -- phosphatidate phosphatase
FORMYLTHFGLUSYNTH-RXN	10-formyl-tetrahydropteroyl-[γ-Glu](n) + L-glutamate + ATP → 10-formyl-tetrahydropteroyl-[γ-Glu](n+1) + ADP + phosphate	Sp34_30143910, Sp34_30144000	folate polyglutamylation	6.3.2.17 -- tetrahydrofolate synthase	PHYSIOL-LEFT-TO-RIGHT
RXN-16389	16-hydroxypalmitate + ATP + coenzyme A = 16-hydroxypalmitoyl-CoA + AMP + diphosphate	Sp34_10253400, Sp34_30037000, Sp34_30240210, Sp34_40088300, Sp34_50064900, Sp34_50391800, Sp34_X0232300	undefined	6.2.1.3 -- long-chain-fatty-acid—CoA ligase
RXN66-343	17-β-hydroxy-5-α-androstan-3-one + NADP+ = testosterone + NADPH + H+	Sp34_50287800, Sp34_X0225800	undefined	1.3.1.22 -- 3-oxo-5α-steroid 4-dehydrogenase (NADP+)
RXN-16118	18-hydroxylinoleoyl-CoA + 1-[18-hydroxyoleyl]-2-lyso-phosphatidate = 1-[18-hydroxyoeoyl]-2-[18-hydroxy-lioleoyl]-sn-glycerol 3-phosphate + coenzyme A	Sp34_10078600, Sp34_40205300, Sp34_50148610, Sp34_50213010, Sp34_50213210, Sp34_50328400, Sp34_X0037700, Sp34_X0069800, Sp34_X0205300, Sp34_X0238310	undefined	2.3.1.51 -- 1-acylglycerol-3-phosphate O-acyltransferase
RXN-16402	18-hydroxyoleate + ATP + coenzyme A = 18-hydroxyoleoyl-CoA + AMP + diphosphate	Sp34_10253400, Sp34_30037000, Sp34_30240210, Sp34_40088300, Sp34_50064900, Sp34_50391800, Sp34_X0232300	undefined	6.2.1.3 -- long-chain-fatty-acid—CoA ligase
RXN-16117	18-hydroxyoleoyl-CoA + sn-glycerol 3-phosphate = 1-[18-hydroxyoleyl]-2-lyso-phosphatidate + coenzyme A	Sp34_50194520, Sp34_X0069800	undefined	2.3.1.15 -- glycerol-3-phosphate 1-O-acyltransferase
RXN-16401	18-hydroxystearate + ATP + coenzyme A = 18-hydroxystearoyl-CoA + AMP + diphosphate	Sp34_10253400, Sp34_30037000, Sp34_30240210, Sp34_40088300, Sp34_50064900, Sp34_50391800, Sp34_X0232300	undefined	6.2.1.3 -- long-chain-fatty-acid—CoA ligase
RXN-10974	1D-myo-inositol 1-diphosphate 2,3,4,5,6-pentakisphosphate + ATP → 1D-myo-inositol 1,5-bis(diphosphate) 2,3,4,6-tetrakisphosphate + ADP	Sp34_10299000	inositol pyrophosphates biosynthesis	2.7.4.21 -- inositol-hexakisphosphate kinase, 2.7.4.24 -- diphosphoinositol-pentakisphosphate kinase	LEFT-TO-RIGHT
RXN0-5408	1D-myo-inositol 1-monophosphate + H2O → myo-inositol + phosphate	Sp34_10020100, Sp34_10090400	undefined	3.1.3.25 -- inositol-phosphate phosphatase	PHYSIOL-LEFT-TO-RIGHT
RXN-7253	1D-myo-inositol 2-monophosphate + H2O → myo-inositol + phosphate	Sp34_10020100, Sp34_10090400	undefined	3.1.3.25 -- inositol-phosphate phosphatase	PHYSIOL-LEFT-TO-RIGHT
RXN-10973	1D-myo-inositol 3-diphosphate 1,2,4,5,6-pentakisphosphate + ATP → 3,5-bisdiphosphoinositol-1D-myo-inositol 2,3,4,6-tetrakisphosphate + ADP + H+	Sp34_10299000	inositol pyrophosphates biosynthesis	2.7.4.24 -- diphosphoinositol-pentakisphosphate kinase	LEFT-TO-RIGHT
MYO-INOSITOL-1OR-4-MONOPHOSPHATASE-RXN	1D-myo-inositol 3-monophosphate + H2O → myo-inositol + phosphate	Sp34_10020100, Sp34_10090400	myo-inositol biosynthesis	3.1.3.25 -- inositol-phosphate phosphatase	PHYSIOL-LEFT-TO-RIGHT
RXN-10952	1D-myo-inositol 4-monophosphate + H2O → myo-inositol + phosphate	Sp34_10020100, Sp34_10090400	D-myo-inositol (1,4,5)-trisphosphate degradation	3.1.3.25 -- inositol-phosphate phosphatase	PHYSIOL-LEFT-TO-RIGHT
RXN-10953	1D-myo-inositol 5-monophosphate + H2O → myo-inositol + phosphate	Sp34_10020100, Sp34_10090400	undefined	3.1.3.25 -- inositol-phosphate phosphatase	PHYSIOL-LEFT-TO-RIGHT
RXN-10954	1D-myo-inositol 6-monophosphate + H2O → myo-inositol + phosphate	Sp34_10020100, Sp34_10090400	undefined	3.1.3.25 -- inositol-phosphate phosphatase	PHYSIOL-LEFT-TO-RIGHT
2.7.4.24-RXN	1D-myoinositol 5-diphosphate 1,2,3,4,6-pentakisphosphate + ATP → 1D-myo-inositol 1,5-bis(diphosphate) 2,3,4,6-tetrakisphosphate + ADP	Sp34_10299000	inositol pyrophosphates biosynthesis	2.7.4.24 -- diphosphoinositol-pentakisphosphate kinase	LEFT-TO-RIGHT
RXN-10979	1D-myoinositol 5-diphosphate 1,2,3,4,6-pentakisphosphate + ATP → 3,5-bisdiphosphoinositol-1D-myo-inositol 2,3,4,6-tetrakisphosphate + ADP	Sp34_10299000	inositol pyrophosphates biosynthesis	2.7.4.24 -- diphosphoinositol-pentakisphosphate kinase	LEFT-TO-RIGHT
RXN-17120	2 S-adenosyl-L-methionine + a [protein]-L-arginine = 2 S-adenosyl-L-homocysteine + [protein]-Nω,N'ω-dimethyl-L-arginine + 2 H+	Sp34_30024720	undefined	2.1.1.320 -- type II protein arginine methyltransferase
RXN-11597	2 S-adenosyl-L-methionine + adenine2085 in 23S rRNA → 2 S-adenosyl-L-homocysteine + N6-dimethyladenine2085 in 23S rRNA + 2 H+	Sp34_10165000, Sp34_20190120, Sp34_30238900	undefined	2.1.1.184 -- 23S rRNA (adenine2085-N6)-dimethyltransferase	PHYSIOL-LEFT-TO-RIGHT
CYTOCHROME-B5-REDUCTASE-RXN	2 a ferricytochrome b5 + NADH = 2 a ferrocytochrome b5 + NAD+ + H+	Sp34_50212600	undefined	1.6.2.2 -- cytochrome-b5 reductase
RXN-11195	2 a ferrihemoglobin + NADH = 2 a ferrohemoglobin + NAD+ + H+	Sp34_50212600	undefined	1.6.2.2 -- cytochrome-b5 reductase
PEROXID-RXN	2 a phenolic donor + hydrogen peroxide → 2 a phenoxyl radical of a phenolic donor + 2 H2O	Sp34_10153710, Sp34_10247800, Sp34_20004120, Sp34_20039700, Sp34_20139120, Sp34_20235400, Sp34_20259500, Sp34_20333600, Sp34_40040600, Sp34_40098710, Sp34_40121200, Sp34_50114200, Sp34_50169700, Sp34_X0058810, Sp34_X0079700, Sp34_X0269800	undefined	1.11.1.7 -- peroxidase	PHYSIOL-LEFT-TO-RIGHT
QOR-RXN	2 a quinone + NADPH + H+ → 2 a semiquinone + NADP+	Sp34_10001000	undefined	1.6.5.5 -- NADPH:quinone reductase	PHYSIOL-LEFT-TO-RIGHT
RXN-15829	2 a reduced CycA1 cytochrome[out] + a ubiquinone[membrane] + 4 H+[in] → 2 an oxidized CycA1 cytochrome[out] + an ubiquinol[membrane] + 2 H+[out]	CYTB, Sp34_10062100, Sp34_10331610, Sp34_20021000, Sp34_20070400, Sp34_30018900, Sp34_30333000, Sp34_40109600, Sp34_X0050600, Sp34_X0136710	undefined	1.10.2.2 -- quinol—cytochrome-c reductase	PHYSIOL-LEFT-TO-RIGHT
RXN-17897	2 a reduced ferredoxin [iron-sulfur] cluster + NADP+ + H+ ← 2 an oxidized ferredoxin [iron-sulfur] cluster + NADPH	Sp34_40137600	undefined	1.18.1.2 -- ferredoxin—NADP+ reductase	PHYSIOL-RIGHT-TO-LEFT
1.18.1.2-RXN	2 a reduced ferredoxin [iron-sulfur] cluster[out] + NADP+[in] + H+[in] → 2 an oxidized ferredoxin [iron-sulfur] cluster[out] + NADPH[in]	Sp34_40137600	undefined	1.18.1.2 -- ferredoxin—NADP+ reductase	LEFT-TO-RIGHT
2.1.1.135-RXN	2 a [methionine synthase]-methylcob(I)alamin + 2 S-adenosyl-L-homocysteine + NADP+ → 2 a [methionine synthase]-cob(II)alamin + 2 S-adenosyl-L-methionine + NADPH + H+	Sp34_20300800	undefined	1.16.1.8 -- [methionine synthase] reductase	PHYSIOL-LEFT-TO-RIGHT
ACETYL-COA-ACETYLTRANSFER-RXN	2 acetyl-CoA ↔ acetoacetyl-CoA + coenzyme A	Sp34_20263710, Sp34_20263720	glutaryl-CoA degradation, mevalonate pathway I	2.3.1.9 -- acetyl-CoA C-acetyltransferase	REVERSIBLE
RXN-14107	2 an oxidized c-type cytochrome[out] + a menaquinol[membrane] → 2 a reduced c-type cytochrome[out] + a menaquinone[membrane] + 2 H+[in]	CYTB, Sp34_10062100, Sp34_10331610, Sp34_20021000, Sp34_20070400, Sp34_30018900, Sp34_30333000, Sp34_40109600, Sp34_X0050600, Sp34_X0136710	undefined	1.10.2.2 -- quinol—cytochrome-c reductase	LEFT-TO-RIGHT
RXN-15816	2 an oxidized c-type cytochrome[out] + an electron-transfer quinol[membrane] → 2 a reduced c-type cytochrome[out] + an electron-transfer quinone[membrane] + 2 H+[in]	CYTB, Sp34_10062100, Sp34_10331610, Sp34_20021000, Sp34_20070400, Sp34_30018900, Sp34_30333000, Sp34_40109600, Sp34_X0050600, Sp34_X0136710	undefined	1.10.2.2 -- quinol—cytochrome-c reductase	LEFT-TO-RIGHT
1.10.2.2-RXN	2 an oxidized c-type cytochrome[out] + an ubiquinol[membrane] → 2 a reduced c-type cytochrome[out] + a ubiquinone[membrane] + 2 H+[out]	CYTB, Sp34_10062100, Sp34_10331610, Sp34_20021000, Sp34_20070400, Sp34_30018900, Sp34_30333000, Sp34_40109600, Sp34_X0050600, Sp34_X0136710	aerobic respiration I (cytochrome c)	1.10.2.2 -- quinol—cytochrome-c reductase	LEFT-TO-RIGHT
RXN-13202	2 ATP + hydrogencarbonate + ammonium → 2 ADP + carbamoyl phosphate + phosphate + 2 H+	Sp34_20294400	urea cycle	6.3.4.16 -- carbamoyl-phosphate synthase (ammonia)	PHYSIOL-LEFT-TO-RIGHT
CARBPSYN-RXN	2 ATP + L-glutamine + hydrogencarbonate + H2O → L-glutamate + carbamoyl phosphate + 2 ADP + phosphate + 2 H+	Sp34_20294400	UMP biosynthesis I	6.3.5.5 -- carbamoyl-phosphate synthase (glutamine-hydrolysing)	PHYSIOL-LEFT-TO-RIGHT
RXN-17352	2 coniferyl alcohol + hydrogen peroxide = 2 coniferyl alcohol radical + 2 H2O	Sp34_10153710, Sp34_10247800, Sp34_20004120, Sp34_20039700, Sp34_20139120, Sp34_20235400, Sp34_20259500, Sp34_20333600, Sp34_40040600, Sp34_40098710, Sp34_40121200, Sp34_50114200, Sp34_50169700, Sp34_X0058810, Sp34_X0079700, Sp34_X0269800	undefined	1.11.1.7 -- peroxidase
RXN-5464	2 GDP-α-D-mannose + α-D-Man-(1→3)-[α-D-Man-(1→6)]-α-D-Man-(1→4)-β-D-GlcNAc-(1→4)-α-D-GlcNAc-diphosphodolichol → α-D-Man-(1→2)-α-D-Man-(1→2)-α-D-Man-(1→3)-[α-D-Man-(1→6)]-β-D-Man-(1→4)-β-D-GlcNAc-(1→4)-α-D-GlcNAc-diphosphodolichol + 2 GDP + 2 H+	Sp34_30034200	protein N-glycosylation (eukaryotic, high mannose)	2.4.1.131 -- GDP-Man:Man3GlcNAc2-PP-dolichol α-1,2-mannosyltransferase	LEFT-TO-RIGHT
1.11.1.12-RXN	2 glutathione + a hydroperoxy-fatty-acyl-[lipid] → glutathione disulfide + a hydroxy-fatty-acyl-[lipid] + H2O	Sp34_20058600	glutathione-peroxide redox reactions	1.11.1.12 -- phospholipid-hydroperoxide glutathione peroxidase	LEFT-TO-RIGHT
GLUTATHIONE-PEROXIDASE-RXN	2 glutathione + hydrogen peroxide → glutathione disulfide + 2 H2O	Sp34_10057300, Sp34_20058600, Sp34_X0056700, Sp34_X0056800, Sp34_X0056900	glutathione-peroxide redox reactions, reactive oxygen species degradation	1.11.1.9 -- glutathione peroxidase	LEFT-TO-RIGHT
1.20.4.2-RXN	2 glutathione + methylarsonate = glutathione disulfide + methylarsonite	Sp34_30046100, Sp34_30078100	undefined	1.20.4.2 -- methylarsonate reductase
GLUTATHIONE-REDUCT-NADPH-RXN	2 glutathione + NADP+ ← glutathione disulfide + NADPH + H+	Sp34_30220300, Sp34_30271800	glutathione-glutaredoxin redox reactions, glutathione-peroxide redox reactions	1.8.1.7 -- glutathione-disulfide reductase	RIGHT-TO-LEFT
CATAL-RXN	2 hydrogen peroxide → 2 H2O + oxygen	Sp34_20072810, Sp34_20072900	superoxide radicals degradation, reactive oxygen species degradation	1.11.1.6 -- catalase, 1.11.1.21 -- catalase-peroxidase	LEFT-TO-RIGHT
RXN-13061	2 L-dopa + oxygen → 2 dopaquinone + 2 H2O	Sp34_10174610, Sp34_10294100, Sp34_30043300, Sp34_30107100, Sp34_40170210	undefined	1.10.3 -- With oxygen as acceptor	PHYSIOL-LEFT-TO-RIGHT
GLUTAMATE-SYNTHASE-NADH-RXN	2 L-glutamate + NAD+ = L-glutamine + 2-oxoglutarate + NADH + H+	Sp34_X0065210	undefined	1.4.1.14 -- glutamate synthase (NADH)
GLUTAMATESYN-RXN	2 L-glutamate + NADP+ ← L-glutamine + 2-oxoglutarate + NADPH + H+	Sp34_X0065210	undefined	1.4.1.13 -- glutamate synthase (NADPH)	PHYSIOL-RIGHT-TO-LEFT
RXN-5861	2 L-tyrosine + oxygen → 2 L-dopa	Sp34_10174610, Sp34_10294100, Sp34_30043300, Sp34_30107100, Sp34_40170210	undefined	undefined	PHYSIOL-LEFT-TO-RIGHT
RXN-15288	2 luteolin 7-O-β-D-diglucuronide + hydrogen peroxide = 2 a radical of luteolin-7-O-diglucuronide + 2 H2O	Sp34_10153710, Sp34_10247800, Sp34_20004120, Sp34_20039700, Sp34_20139120, Sp34_20235400, Sp34_20259500, Sp34_20333600, Sp34_40040600, Sp34_40098710, Sp34_40121200, Sp34_50114200, Sp34_50169700, Sp34_X0058810, Sp34_X0079700, Sp34_X0269800	undefined	1.11.1.7 -- peroxidase
1.11.1.15-RXN	2 protein cysteines + an organic hydroperoxide = a protein disulfide + an alcohol + H2O	Sp34_20101400, Sp34_30075410	undefined	1.11.1.15 -- peroxiredoxin
THIOL-OXIDASE-RXN	2 R'C(R)SH + oxygen → R'C(R)S-S(R)CR' + hydrogen peroxide	Sp34_X0265300	undefined	1.8.3.2 -- thiol oxidase	PHYSIOL-LEFT-TO-RIGHT
SUPEROX-DISMUT-RXN	2 superoxide + 2 H+ → hydrogen peroxide + oxygen	Sp34_10337800, Sp34_20265700, Sp34_30193100	superoxide radicals degradation, reactive oxygen species degradation	1.15.1.1 -- superoxide dismutase	LEFT-TO-RIGHT
ADDALT-RXN	2'-deoxyadenosine + H+ + H2O → ammonium + 2'-deoxyinosine	Sp34_20267600, Sp34_40288700	purine deoxyribonucleosides degradation I	3.5.4.4 -- adenosine deaminase	LEFT-TO-RIGHT
DEOXYADENPHOSPHOR-RXN	2'-deoxyadenosine + phosphate → adenine + 2-deoxy-α-D-ribose 1-phosphate	Sp34_40018000, Sp34_40018910	purine deoxyribonucleosides degradation I	2.4.2.1 -- purine-nucleoside phosphorylase	LEFT-TO-RIGHT
CYTIDEAM-RXN	2'-deoxycytidine + H+ + H2O → 2'-deoxyuridine + ammonium	Sp34_40301300, Sp34_X0159200	pyrimidine deoxyribonucleosides degradation, pyrimidine deoxyribonucleosides salvage	3.5.4.5 -- cytidine deaminase	LEFT-TO-RIGHT
DEOXYGUANPHOSPHOR-RXN	2'-deoxyguanosine + phosphate ↔ guanine + 2-deoxy-α-D-ribose 1-phosphate	Sp34_40018000, Sp34_40018910	purine deoxyribonucleosides degradation I	2.4.2.1 -- purine-nucleoside phosphorylase	REVERSIBLE
DEOXYINOPHOSPHOR-RXN	2'-deoxyinosine + phosphate ↔ hypoxanthine + 2-deoxy-α-D-ribose 1-phosphate	Sp34_40018000, Sp34_40018910	purine deoxyribonucleosides degradation I	2.4.2.1 -- purine-nucleoside phosphorylase	REVERSIBLE
RXN-14223	2'-deoxyribose + ATP = 2-deoxy-D-ribose 5-phosphate + ADP + H+	Sp34_20325500	undefined	2.7.1.15 -- ribokinase
DURIDKI-RXN	2'-deoxyuridine + ATP → dUMP + ADP + H+	Sp34_40088900	pyrimidine deoxyribonucleosides salvage	2.7.1.145 -- deoxynucleoside kinase, 2.7.1.21 -- thymidine kinase	LEFT-TO-RIGHT
URA-PHOSPH-RXN	2'-deoxyuridine + phosphate → 2-deoxy-α-D-ribose 1-phosphate + uracil	Sp34_30032500	pyrimidine deoxyribonucleosides degradation	2.4.2.3 -- uridine phosphorylase, 2.4.2.2 -- pyrimidine-nucleoside phosphorylase	LEFT-TO-RIGHT
RXN-12508	2-(α-hydroxyethyl)thiamine diphosphate + a [pyruvate dehydrogenase E2 protein] N6-lipoyl-L-lysine → a [pyruvate dehydrogenase E2 protein] N6-S-acetyldihydrolipoyl-L-lysine + thiamine diphosphate	Sp34_20151620, Sp34_40054700	undefined	undefined	PHYSIOL-LEFT-TO-RIGHT
RXN-14776	2-trans, 4-cis-undecadienoyl-CoA + NADPH + H+ = 3-trans-undecenoyl-CoA + NADP+	Sp34_50167500	undefined	1.3.1.34 -- 2,4-dienoyl-CoA reductase (NADPH)
RXN-14790	2-trans, 4-trans-undecadienoyl-CoA + NADPH + H+ = 3-trans-undecenoyl-CoA + NADP+	Sp34_50167500	undefined	1.3.1.34 -- 2,4-dienoyl-CoA reductase (NADPH)
RXN-14715	2-trans,4-trans-tetradecadienoyl-CoA + NADPH + H+ = 3-trans-tetradecenoyl-CoA + NADP+	Sp34_50167500	undefined	1.3.1.34 -- 2,4-dienoyl-CoA reductase (NADPH)
RXN-902	2-carboxymethyl-3-hydroxyphenylpropanoyl-CoA = (E)-2-benzylidenesuccinyl-CoA + H2O	Sp34_10007100, Sp34_10319400, Sp34_20261100, Sp34_30199700, Sp34_50099400, Sp34_X0194500	undefined	4.2.1.17 -- enoyl-CoA hydratase
RXN-905	2-carboxymethyl-3-hydroxyphenylpropanoyl-CoA + NAD+ = benzoylsuccinyl-CoA + NADH + H+	Sp34_20261100, Sp34_30269600, Sp34_40248200, Sp34_40248920, Sp34_40314500, Sp34_50046810, Sp34_X0006400, Sp34_X0054500, Sp34_X0194500	undefined	1.1.1.35 -- 3-hydroxyacyl-CoA dehydrogenase
D-PPENTOMUT-RXN	2-deoxy-α-D-ribose 1-phosphate = 2-deoxy-D-ribose 5-phosphate	Sp34_30015000	undefined	5.4.2.7 -- phosphopentomutase
DEOXYRIBOSE-P-ALD-RXN	2-deoxy-D-ribose 5-phosphate = acetaldehyde + D-glyceraldehyde 3-phosphate	Sp34_20101300	undefined	4.1.2.4 -- deoxyribose-phosphate aldolase
RXN-17607	2-hydroxy-2-methylpropanenitrile + 2 H2O = 2-hydroxy-2-methylpropanoate + ammonium	Sp34_30005400	undefined	3.5.5.1 -- nitrilase
R83-RXN	2-hydroxy-5-(methylthio)-3-oxopent-1-enyl 1-phosphate + H2O → 1,2-dihydroxy-5-(methylthio)pent-1-en-3-one + phosphate	Sp34_50143700	S-methyl-5-thio-α-D-ribose 1-phosphate degradation	3.1.3.87 -- 2-hydroxy-3-keto-5-methylthiopentenyl-1-phosphate phosphatase	PHYSIOL-LEFT-TO-RIGHT
3-ISOPROPYLMALISOM-RXN	2-isopropylmaleate + H2O ↔ (2S)-2-isopropylmalate	Sp34_30284300	undefined	undefined	REVERSIBLE
RXN-9234	2-methoxy-6-(all-trans-decaprenyl)phenol + NADPH + oxygen + H+ → 2-methoxy-6-all trans-decaprenyl-2-methoxy-1,4-benzoquinol + NADP+ + H2O	Sp34_50036320	ubiquinol-10 biosynthesis (eukaryotic)	1.14.13 -- With NADH or NADPH as one donor, and incorporation of one atom of oxygen into the other donor	PHYSIOL-LEFT-TO-RIGHT
RXN-9235	2-methoxy-6-all trans-decaprenyl-2-methoxy-1,4-benzoquinol + S-adenosyl-L-methionine → 6-methoxy-3-methyl-2-all-trans-decaprenyl-1,4-benzoquinol + S-adenosyl-L-homocysteine + H+	Sp34_30042710	ubiquinol-10 biosynthesis (eukaryotic)	2.1.1.201 -- 2-methoxy-6-polyprenyl-1,4-benzoquinol methylase	PHYSIOL-LEFT-TO-RIGHT
RXN-9227	2-methoxy-6-all trans-heptaprenyl-2-methoxy-1,4-benzoquinol + S-adenosyl-L-methionine → 6-methoxy-3-methyl-2-all-trans-heptaprenyl-1,4-benzoquinol + S-adenosyl-L-homocysteine + H+	Sp34_30042710	undefined	2.1.1.201 -- 2-methoxy-6-polyprenyl-1,4-benzoquinol methylase	PHYSIOL-LEFT-TO-RIGHT
RXN3O-54	2-methoxy-6-all trans-hexaprenyl-2-methoxy-1,4-benzoquinol + S-adenosyl-L-methionine → 6-methoxy-3-methyl-2-all-trans-hexaprenyl-1,4-benzoquinol + S-adenosyl-L-homocysteine + H+	Sp34_30042710	undefined	2.1.1.201 -- 2-methoxy-6-polyprenyl-1,4-benzoquinol methylase	PHYSIOL-LEFT-TO-RIGHT
RXN-9242	2-methoxy-6-all trans-nonaprenyl-2-methoxy-1,4-benzoquinol + S-adenosyl-L-methionine → 6-methoxy-3-methyl-2-all-trans-nonaprenyl-1,4-benzoquinol + S-adenosyl-L-homocysteine + H+	Sp34_30042710	ubiquinol-9 biosynthesis (eukaryotic)	2.1.1.201 -- 2-methoxy-6-polyprenyl-1,4-benzoquinol methylase	PHYSIOL-LEFT-TO-RIGHT
2-OCTAPRENYL-METHOXY-BENZOQ-METH-RXN	2-methoxy-6-all trans-octaprenyl-2-methoxy-1,4-benzoquinol + S-adenosyl-L-methionine → S-adenosyl-L-homocysteine + 6-methoxy-3-methyl-2-all-trans-octaprenyl-1,4-benzoquinol + H+	Sp34_30042710	undefined	2.1.1.201 -- 2-methoxy-6-polyprenyl-1,4-benzoquinol methylase	PHYSIOL-LEFT-TO-RIGHT
METHYLACETOACETYLCOATHIOL-RXN	2-methylacetoacetyl-CoA + coenzyme A ↔ propanoyl-CoA + acetyl-CoA	Sp34_20263710, Sp34_20263720	L-isoleucine degradation I, 2-methylbutanoate biosynthesis	2.3.1.9 -- acetyl-CoA C-acetyltransferase	REVERSIBLE
RXN-7694	2-methylbutanol + NAD+ = 2-methylbutanal + NADH + H+	Sp34_50002200, Sp34_50144800, Sp34_50145100, Sp34_50145300	undefined	1.1.1.1 -- alcohol dehydrogenase
2-MEBUCOA-FAD-RXN	2-methylbutanoyl-CoA + an oxidized electron acceptor = (E)-2-methylcrotonoyl-CoA + a reduced electron acceptor	Sp34_10328400	undefined	1.3.99.12 -- 2-methylacyl-CoA dehydrogenase
2-METHYLACYL-COA-DEHYDROGENASE-RXN	2-methylbutanoyl-CoA + an oxidized electron-transfer flavoprotein + H+ ↔ (E)-2-methylcrotonoyl-CoA + a reduced electron-transfer flavoprotein	Sp34_10328400	L-isoleucine degradation I, 2-methylbutanoate biosynthesis	1.3.8.5 -- 2-methyl-branched-chain-enoyl-CoA reductase	REVERSIBLE
MBCOA-DHLIPOAMIDE-RXN	2-methylbutanoyl-CoA + an [apo BCAA dehydrogenase E2 protein] N6-dihydrolipoyl-L-lysine ↔ an [apo BCAA dehydrogenase E2 protein] N6-S-[2-methylbutanoyl]dihydrolipoyl-L-lysine + coenzyme A	Sp34_20148500, Sp34_30013200	undefined	2.3.1.168 -- dihydrolipoyllysine-residue (2-methylpropanoyl)transferase	REVERSIBLE
RXN-15088	2-oleoylglycerol + H2O → glycerol + oleate + H+	Sp34_50182100	monoacylglycerol metabolism (yeast)	3.1.1.23 -- acylglycerol lipase	PHYSIOL-LEFT-TO-RIGHT
RXN-15090	2-oleoylglycerol + oleoyl-CoA → 1,2-dioleoylglycerol + coenzyme A	Sp34_30322820, Sp34_50213900, Sp34_50243600, Sp34_50404700	monoacylglycerol metabolism (yeast)	2.3.1.22 -- 2-acylglycerol O-acyltransferase	LEFT-TO-RIGHT
PHENYLPYRUVATE-TAUTOMERASE-RXN	2-oxo-3-phenylpropanoate → enol-phenylpyruvate	Sp34_30086400	undefined	5.3.2.1 -- phenylpyruvate tautomerase	LEFT-TO-RIGHT
2.6.1.64-RXN	2-oxo-3-phenylpropanoate + L-glutamine ↔ L-phenylalanine + 2-oxoglutaramate	Sp34_X0133200	undefined	2.6.1.64 -- glutamine—phenylpyruvate transaminase	REVERSIBLE
RXN-10815	2-oxo-3-phenylpropanoate + oxygen → 2-hydroxyphenylacetate + CO2	Sp34_30125200, Sp34_X0244310	undefined	1.13.11.27 -- 4-hydroxyphenylpyruvate dioxygenase	PHYSIOL-LEFT-TO-RIGHT
2-KETO-ADIPATE-DEHYDROG-RXN	2-oxoadipate + coenzyme A + NAD+ → CO2 + glutaryl-CoA + NADH	Sp34_50130610	L-lysine degradation XI (mammalian)	undefined	LEFT-TO-RIGHT
2.6.1.22-RXN	2-oxoglutarate + (S)-3-amino-2-methylpropanoate ↔ L-glutamate + (S)-methylmalonate-semialdehyde	Sp34_40258900	L-valine degradation I	2.6.1.22 -- (S)-3-amino-2-methylpropionate transaminase	REVERSIBLE
RXN-14300	2-oxoglutarate + 4-hydroxybutanoate → succinate semialdehyde + (R)-2-hydroxyglutarate	Sp34_20319500	undefined	1.1.99.24 -- hydroxyacid-oxoacid transhydrogenase	LEFT-TO-RIGHT
2OXOGLUTDECARB-RXN	2-oxoglutarate + a [2-oxoglutarate dehydrogenase E2 protein] N6-lipoyl-L-lysine + H+ → a [2-oxoglutarate dehydrogenase E2 protein] N6-S-succinyldihydrolipoyl-L-lysine + CO2	Sp34_40128010, Sp34_50130610	2-oxoglutarate decarboxylation to succinyl-CoA, TCA cycle III (animals)	1.2.4.2 -- oxoglutarate dehydrogenase (succinyl-transferring)	LEFT-TO-RIGHT
ALANINE-AMINOTRANSFERASE-RXN	2-oxoglutarate + L-alanine ↔ L-glutamate + pyruvate	Sp34_10295610	L-alanine biosynthesis II, L-alanine degradation III	2.6.1.2 -- alanine transaminase	REVERSIBLE
RXN-13698	2-oxoglutarate + L-alanine ↔ L-glutamate + pyruvate	Sp34_10295610	undefined	2.6.1.2 -- alanine transaminase	REVERSIBLE
RXN-7700	2-phenylethanol + NAD+ = phenylacetaldehyde + NADH + H+	Sp34_50002200, Sp34_50144800, Sp34_50145100, Sp34_50145300	undefined	1.1.1.1 -- alcohol dehydrogenase
RXN-10817	2-phenylethylamine + oxygen + H2O → phenylacetaldehyde + ammonium + hydrogen peroxide	Sp34_10033700	undefined	1.4.3.4 -- monoamine oxidase	PHYSIOL-LEFT-TO-RIGHT
3PGAREARR-RXN	2-phospho-D-glycerate ↔ 3-phospho-D-glycerate	Sp34_10332310	glycolysis I (from glucose 6-phosphate)	5.4.2.12 -- phosphoglycerate mutase (2,3-diphosphoglycerate-independent)	REVERSIBLE
RXN-15513	2-phospho-D-glycerate ↔ 3-phospho-D-glycerate	Sp34_10332310	gluconeogenesis III, glycolysis III (from glucose), glycolysis I (from glucose 6-phosphate)	5.4.2.11 -- phosphoglycerate mutase (2,3-diphosphoglycerate-dependent)	REVERSIBLE
2PGADEHYDRAT-RXN	2-phospho-D-glycerate ↔ phosphoenolpyruvate + H2O	Sp34_20307300	gluconeogenesis III, glycolysis III (from glucose), glycolysis I (from glucose 6-phosphate)	4.2.1.11 -- phosphopyruvate hydratase	REVERSIBLE
GPH-RXN	2-phosphoglycolate + H2O → glycolate + phosphate	Sp34_50200100, Sp34_50200310	undefined	3.1.3.18 -- phosphoglycolate phosphatase	PHYSIOL-LEFT-TO-RIGHT
RXN-12705	24-hydroxy-3-oxocholest-4-en-26-oyl-CoA + NAD+ = 3,24-dioxocholest-4-en-26-oyl-CoA + NADH + H+	Sp34_20261100, Sp34_30269600, Sp34_40248200, Sp34_40248920, Sp34_40314500, Sp34_50046810, Sp34_X0006400, Sp34_X0054500, Sp34_X0194500	undefined	1.1.1.35 -- 3-hydroxyacyl-CoA dehydrogenase
2.3.1.176-RXN	3α,7α,12α-trihydroxy-24-oxo-5-β-cholestanoyl CoA + coenzyme A = choloyl-CoA + propanoyl-CoA	Sp34_20052600, Sp34_20207110	undefined	2.3.1.176 -- propanoyl-CoA C-acyltransferase
RXN-9850	3α,7α-dihydroxy-24-oxo-5β-cholestanoyl CoA + coenzyme A = chenodeoxycholoyl-CoA + propanoyl-CoA	Sp34_20052600, Sp34_20207110	undefined	2.3.1.176 -- propanoyl-CoA C-acyltransferase
DEPHOSPHOCOAKIN-RXN	3'-dephospho-CoA + ATP → ADP + coenzyme A + H+	Sp34_10227400, Sp34_30199600	coenzyme A biosynthesis I	2.7.1.24 -- dephospho-CoA kinase	LEFT-TO-RIGHT
KETOLACTOSE-RXN	3'-ketolactose + H2O → 3-keto-β-D-galactose + D-glucopyranose	Sp34_50315800, Sp34_X0194020	undefined	3.2.1.23 -- β-galactosidase	PHYSIOL-LEFT-TO-RIGHT
RXN-9282	3,4-dihydroxy-5-all-trans-decaprenylbenzoate + S-adenosyl-L-methionine → 3-methoxy-4-hydroxy-5-all-trans-decaprenylbenzoate + S-adenosyl-L-homocysteine + H+	Sp34_40182500	ubiquinol-10 biosynthesis (eukaryotic)	2.1.1.114 -- polyprenyldihydroxybenzoate methyltransferase	PHYSIOL-LEFT-TO-RIGHT
RXN-9287	3,4-dihydroxy-5-all-trans-heptaprenylbenzoate + S-adenosyl-L-methionine → 3-methoxy-4-hydroxy-5-all-trans-heptaprenylbenzoate + S-adenosyl-L-homocysteine + H+	Sp34_40182500	undefined	2.1.1.114 -- polyprenyldihydroxybenzoate methyltransferase	PHYSIOL-LEFT-TO-RIGHT
2.1.1.114-RXN	3,4-dihydroxy-5-all-trans-hexaprenylbenzoate + S-adenosyl-L-methionine → S-adenosyl-L-homocysteine + 3-methoxy-4-hydroxy-5-all-trans-hexaprenylbenzoate + H+	Sp34_40182500	undefined	2.1.1.114 -- polyprenyldihydroxybenzoate methyltransferase	PHYSIOL-LEFT-TO-RIGHT
RXN-9281	3,4-dihydroxy-5-all-trans-nonaprenylbenzoate + S-adenosyl-L-methionine → 3-methoxy-4-hydroxy-5-all-trans-nonaprenylbenzoate + S-adenosyl-L-homocysteine + H+	Sp34_40182500	ubiquinol-9 biosynthesis (eukaryotic)	2.1.1.114 -- polyprenyldihydroxybenzoate methyltransferase	PHYSIOL-LEFT-TO-RIGHT
RXN-9280	3,4-dihydroxy-5-all-trans-octaprenylbenzoate + S-adenosyl-L-methionine → 3-methoxy-4-hydroxy-5-all-trans-octaprenylbenzoate + S-adenosyl-L-homocysteine + H+	Sp34_40182500	undefined	2.1.1.114 -- polyprenyldihydroxybenzoate methyltransferase	PHYSIOL-LEFT-TO-RIGHT
RXN6666-5	3,4-dihydroxyphenylacetaldehyde + NAD+ + H2O → 3,4-dihydroxyphenylacetate + NADH + 2 H+	Sp34_30013200, Sp34_30013500, Sp34_30051200, Sp34_30140400, Sp34_30330400, Sp34_50212200	dopamine degradation	1.2.1.3 -- aldehyde dehydrogenase (NAD+)	LEFT-TO-RIGHT
RXN-10911	3,4-dihydroxyphenylglycol + NAD+ = 3,4-dihydroxyphenylglycolaldehyde + NADH + H+	Sp34_50002200, Sp34_50144800, Sp34_50145100, Sp34_50145300	undefined	1.1.1.1 -- alcohol dehydrogenase
RXN-10912	3,4-dihydroxyphenylglycolaldehyde + NAD+ + H2O = 3,4-dihydroxymandelate + NADH + 2 H+	Sp34_30013200, Sp34_30013500, Sp34_30051200, Sp34_30140400, Sp34_30330400, Sp34_50212200	undefined	1.2.1.3 -- aldehyde dehydrogenase (NAD+)
RXN-11331	3,5-diiodo-L-tyrosine + NADPH + H+ → 3-iodo-L-tyrosine + iodide + NADP+	Sp34_30043400	undefined	undefined	PHYSIOL-RIGHT-TO-LEFT
RXN-7931	3-cis-dodecenoyl-CoA ↔ trans-dodec-2-enoyl-CoA	Sp34_20341110, Sp34_X0054400	undefined	5.3.3.8 -- dodecenoyl-CoA isomerase	REVERSIBLE
RXN-14394	3-cis-dodecenoyl-CoA + acetyl-CoA ← 3-oxo-(5Z)-tetradecenoyl-CoA + coenzyme A	Sp34_20052600, Sp34_30022400, Sp34_30285800	undefined	2.3.1.16 -- acetyl-CoA C-acyltransferase	PHYSIOL-RIGHT-TO-LEFT
RXN-15684	3-benzyl-3,6 -dithio-6-(hydroxymethyl)-diketopiperazine + oxygen → 3-benzyl-3,6 -disulfide-6-(hydroxymethyl)-diketopiperazine + hydrogen peroxide	Sp34_X0265300	undefined	1.8.3.2 -- thiol oxidase	PHYSIOL-LEFT-TO-RIGHT
RXN-15680	3-benzyl-3,6-dihydroxy-6-(hydroxymethyl)-diketopiperazine + 2 glutathione = 3-benzyl-3,6 -bis(glutathione)- 6-(hydroxymethyl)-diketopiperazine + 2 H2O	Sp34_20085700, Sp34_20085800, Sp34_30046100, Sp34_30078100, Sp34_30257900, Sp34_X0060800	undefined	2.5.1.18 -- glutathione transferase
RXN-9279	3-decaprenyl-4-hydroxybenzoate + NADPH + oxygen + H+ → 3,4-dihydroxy-5-all-trans-decaprenylbenzoate + NADP+ + H2O	Sp34_50036320	ubiquinol-10 biosynthesis (eukaryotic)	1.14.13 -- With NADH or NADPH as one donor, and incorporation of one atom of oxygen into the other donor	PHYSIOL-LEFT-TO-RIGHT
RXN-9758	3-dimethylsulfoniopropionaldehyde + NAD+ + H2O = dimethylsulfoniopropanoate + NADH + 2 H+	Sp34_30013200, Sp34_30013500, Sp34_30051200, Sp34_30140400, Sp34_30330400, Sp34_50212200	undefined	1.2.1.3 -- aldehyde dehydrogenase (NAD+)
RXN-13721	3-hydroxy-isobutanoyl-CoA + H2O → 3-hydroxy-isobutanoate + coenzyme A + H+	Sp34_30133620	undefined	3.1.2.4 -- 3-hydroxyisobutyryl-CoA hydrolase	PHYSIOL-LEFT-TO-RIGHT
RXN-10721	3-hydroxy-L-kynurenine + 2-oxoglutarate ↔ 4-(2-amino-3-hydroxyphenyl)-2,4-dioxobutanoate + L-glutamate	Sp34_X0133200	undefined	2.6.1.7 -- kynurenine—oxoglutarate transaminase	REVERSIBLE
3-HYDROXY-KYNURENINASE-RXN	3-hydroxy-L-kynurenine + H2O → 3-hydroxyanthranilate + L-alanine + H+	Sp34_X0229920	L-tryptophan degradation to 2-amino-3-carboxymuconate semialdehyde	3.7.1.3 -- kynureninase	LEFT-TO-RIGHT
1.13.11.6-RXN	3-hydroxyanthranilate + oxygen → aminocarboxymuconate semialdehyde + H+	Sp34_50247320	L-tryptophan degradation to 2-amino-3-carboxymuconate semialdehyde	1.13.11.6 -- 3-hydroxyanthranilate 3,4-dioxygenase	PHYSIOL-LEFT-TO-RIGHT
RXN-14266	3-hydroxyisovaleryl-CoA = (E)-2-methylcrotonoyl-CoA + H2O	Sp34_10007100, Sp34_10319400, Sp34_20261100, Sp34_30199700, Sp34_50099400, Sp34_X0194500	undefined	4.2.1.17 -- enoyl-CoA hydratase
3-HYDROXYPROPIONATE-DEHYDROGENASE-RXN	3-hydroxypropanoate + NAD+ → 3-oxopropanoate + NADH + H+	Sp34_20295300	propanoyl-CoA degradation II	1.1.1.59 -- 3-hydroxypropionate dehydrogenase	LEFT-TO-RIGHT
RXN-6383	3-hydroxypropanoyl-CoA ↔ acryloyl-CoA + H2O	Sp34_30133620	propanoyl-CoA degradation II	4.2.1.116 -- 3-hydroxypropionyl-CoA dehydratase	REVERSIBLE
RXN-6384	3-hydroxypropanoyl-CoA + H2O → 3-hydroxypropanoate + coenzyme A + H+	Sp34_30133620	propanoyl-CoA degradation II	3.1.2.4 -- 3-hydroxyisobutyryl-CoA hydrolase	PHYSIOL-LEFT-TO-RIGHT
RXN-11330	3-iodo-L-tyrosine + NADPH → L-tyrosine + iodide + NADP+	Sp34_30043400	undefined	undefined	PHYSIOL-RIGHT-TO-LEFT
MERCAPYSTRANS-RXN	3-mercaptopyruvate + hydrogen cyanide = thiocyanate + pyruvate + H+	Sp34_10011900, Sp34_50147200, Sp34_50276700, Sp34_50346500	undefined	2.8.1.2 -- 3-mercaptopyruvate sulfurtransferase
RXN-10915	3-methoxy-4-hydroxyphenylglycol + NAD+ ↔ 3-methoxy-4-hydroxyphenylglycolaldehyde + NADH + H+	Sp34_50002200, Sp34_50144800, Sp34_50145100, Sp34_50145300	undefined	1.1.1.1 -- alcohol dehydrogenase	REVERSIBLE
RXN-10917	3-methoxy-4-hydroxyphenylglycolaldehyde + NAD+ + H2O = vanillyl mandelate + NADH + 2 H+	Sp34_30013200, Sp34_30013500, Sp34_30051200, Sp34_30140400, Sp34_30330400, Sp34_50212200	undefined	1.2.1.3 -- aldehyde dehydrogenase (NAD+)
1.2.4.4-RXN	3-methyl-2-oxobutanoate + an [apo BCAA dehydrogenase E2 protein] N6-lipoyl-L-lysine + H+ → an [apo BCAA dehydrogenase E2 protein] N6-S-[2-methylpropanoyl]dihydrolipoyl-L-lysine + CO2	Sp34_10105110, Sp34_30294200	2-oxoisovalerate decarboxylation to isobutanoyl-CoA	1.2.4.4 -- 3-methyl-2-oxobutanoate dehydrogenase (2-methylpropanoyl-transferring)	LEFT-TO-RIGHT
1.2.1.25-RXN	3-methyl-2-oxobutanoate + coenzyme A + NAD+ → isobutanoyl-CoA + CO2 + NADH	Sp34_10105110	L-valine degradation I	1.2.1.25 -- 2-oxoisovalerate dehydrogenase (acylating)	LEFT-TO-RIGHT
RXN-7693	3-methylbutanol + NAD+ ↔ 3-methylbutanal + NADH + H+	Sp34_50002200, Sp34_50144800, Sp34_50145100, Sp34_50145300	undefined	1.1.1.1 -- alcohol dehydrogenase	REVERSIBLE
METHYLCROTONYL-COA-CARBOXYLASE-RXN	3-methylcrotonyl-CoA + hydrogencarbonate + ATP → 3-methylglutaconyl-CoA + ADP + phosphate + H+	Sp34_30259100, Sp34_40157200	L-leucine degradation I	6.4.1.4 -- methylcrotonoyl-CoA carboxylase	PHYSIOL-LEFT-TO-RIGHT
RXN-9278	3-nonaprenyl-4-hydroxybenzoate + NADPH + oxygen + H+ → 3,4-dihydroxy-5-all-trans-nonaprenylbenzoate + NADP+ + H2O	Sp34_50036320	ubiquinol-9 biosynthesis (eukaryotic)	1.14.13 -- With NADH or NADPH as one donor, and incorporation of one atom of oxygen into the other donor	PHYSIOL-LEFT-TO-RIGHT
RXN-17786	3-oxo-(11Z)-octadecenoyl-CoA + NADH + H+ ← (S)-3-hydroxy-(11Z)-octadecenoyl-CoA + NAD+	Sp34_20261100, Sp34_30269600, Sp34_40248200, Sp34_40248920, Sp34_40314500, Sp34_50046810, Sp34_X0006400, Sp34_X0054500, Sp34_X0194500	undefined	1.1.1.35 -- 3-hydroxyacyl-CoA dehydrogenase	PHYSIOL-RIGHT-TO-LEFT
RXN-17798	3-oxo-(5Z)-dodecenoyl-CoA + NADH + H+ ← (S)-3-hydroxy-(5Z)-dodecenoyl-CoA + NAD+	Sp34_20261100, Sp34_30269600, Sp34_40248200, Sp34_40248920, Sp34_40314500, Sp34_50046810, Sp34_X0006400, Sp34_X0054500, Sp34_X0194500	undefined	1.1.1.35 -- 3-hydroxyacyl-CoA dehydrogenase	PHYSIOL-RIGHT-TO-LEFT
RXN-17781	3-oxo-(7Z)-hexadecenoyl-CoA + NADH + H+ ← (S)-3-hydroxy-(7Z)-hexadecenoyl-CoA + NAD+	Sp34_20261100, Sp34_30269600, Sp34_40248200, Sp34_40248920, Sp34_40314500, Sp34_50046810, Sp34_X0006400, Sp34_X0054500, Sp34_X0194500	undefined	1.1.1.35 -- 3-hydroxyacyl-CoA dehydrogenase	PHYSIOL-RIGHT-TO-LEFT
RXN-17794	3-oxo-(7Z)-tetradecenoyl-CoA + NADH + H+ ← (S)-3-hydroxy-(7Z)-tetradecenoyl-CoA + NAD+	Sp34_20261100, Sp34_30269600, Sp34_40248200, Sp34_40248920, Sp34_40314500, Sp34_50046810, Sp34_X0006400, Sp34_X0054500, Sp34_X0194500	undefined	1.1.1.35 -- 3-hydroxyacyl-CoA dehydrogenase	PHYSIOL-RIGHT-TO-LEFT
RXN-17790	3-oxo-(9Z)-hexadecenoyl-CoA + NADH + H+ ← (S)-3-hydroxy-(9Z)-hexadecenoyl-CoA + NAD+	Sp34_20261100, Sp34_30269600, Sp34_40248200, Sp34_40248920, Sp34_40314500, Sp34_50046810, Sp34_X0006400, Sp34_X0054500, Sp34_X0194500	undefined	1.1.1.35 -- 3-hydroxyacyl-CoA dehydrogenase	PHYSIOL-RIGHT-TO-LEFT
RXN-10696	3-oxo-2-(cis-2'-pentenyl)-cyclopentane-1-octanoyl-CoA + oxygen → 3-oxo-2-(cis-2'-pentenyl)-cyclopentane-1-octa-2-enoyl-CoA + hydrogen peroxide	Sp34_10042400, Sp34_10042500, Sp34_30195900, Sp34_40162700, Sp34_50426700, Sp34_X0037500	undefined	1.3.3.6 -- acyl-CoA oxidase	PHYSIOL-LEFT-TO-RIGHT
RXN-12710	3-oxo-4-pregnene-20-carboxyl-CoA + acetyl-CoA = 3,22-dioxochol-4-en-24-oyl-CoA + coenzyme A	Sp34_20052600, Sp34_30022400, Sp34_30285800	undefined	2.3.1.16 -- acetyl-CoA C-acyltransferase
RXN-12968	3-oxo-dihomo γ-linolenoyl-CoA + NAD(P)H + H+ → 3R-hydroxy-dihomo γ-linolenoyl-CoA + NAD(P)+	Sp34_30166400, Sp34_50095600	arachidonate biosynthesis III (6-desaturase, mammals)	1.1.1.330 -- very-long-chain 3-oxoacyl-CoA reductase	LEFT-TO-RIGHT
RXN-13443	3-oxo-docosapentaenoyl-CoA + NAD(P)H + H+ → (5Z,8Z,11Z,14Z,17Z)-3R-hydroxy-docosapentaenoyl-CoA + NAD(P)+	Sp34_30166400, Sp34_50095600	docosahexaenoate biosynthesis III (6-desaturase, mammals)	1.1.1.330 -- very-long-chain 3-oxoacyl-CoA reductase	LEFT-TO-RIGHT
RXN-16020	3-oxo-icosatetraenoyl-CoA + NAD(P)H + H+ → (8Z,11Z,14Z,17Z)-3-hydroxy-icosa-8,11,14,17-tetraenoyl-CoA + NAD(P)+	Sp34_30166400, Sp34_50095600	icosapentaenoate biosynthesis II (6-desaturase, mammals)	1.1.1.330 -- very-long-chain 3-oxoacyl-CoA reductase	LEFT-TO-RIGHT
RXN-12706	3-oxochol-4-en-24-oyl-CoA + propanoyl-CoA = 3,24-dioxocholest-4-en-26-oyl-CoA + coenzyme A	Sp34_20052600, Sp34_20207110	undefined	2.3.1.176 -- propanoyl-CoA C-acyltransferase
RXN-9958	3-oxopropanoate + coenzyme A + NAD(P)+ = acetyl-CoA + CO2 + NAD(P)H	Sp34_20312810	undefined	1.2.1.18 -- malonate-semialdehyde dehydrogenase (acetylating)
RXN-2902	3-oxopropanoate + coenzyme A + NAD+ → acetyl-CoA + CO2 + NADH	Sp34_20312810	propanoyl-CoA degradation II	1.2.1 -- With NAD(+) or NADP(+) as acceptor	LEFT-TO-RIGHT
RXN-18229	3-phenylpropionitrile + 2 H2O → 3-phenylpropanoate + ammonium	Sp34_30005400	undefined	3.5.5.1 -- nitrilase	PHYSIOL-LEFT-TO-RIGHT
PHOSGLYPHOS-RXN	3-phospho-D-glycerate + ATP ↔ 1,3-bisphospho-D-glycerate + ADP	Sp34_10165300	gluconeogenesis III, glycolysis III (from glucose), glycolysis I (from glucose 6-phosphate)	2.7.2.3 -- phosphoglycerate kinase	REVERSIBLE
PGLYCDEHYDROG-RXN	3-phospho-D-glycerate + NAD+ → 3-phospho-hydroxypyruvate + NADH + H+	Sp34_20073200	L-serine biosynthesis	1.1.1.95 -- phosphoglycerate dehydrogenase	LEFT-TO-RIGHT
PSERTRANSAM-RXN	3-phospho-L-serine + 2-oxoglutarate ← L-glutamate + 3-phospho-hydroxypyruvate	Sp34_10109900	L-serine biosynthesis	2.6.1.52 -- phosphoserine transaminase	RIGHT-TO-LEFT
RXN0-5114	3-phospho-L-serine + H2O → L-serine + phosphate	Sp34_40137000	L-serine biosynthesis	3.1.3.3 -- phosphoserine phosphatase	LEFT-TO-RIGHT
BETA-UREIDOPROPIONASE-RXN	3-ureidopropanoate + H2O + 2 H+ = β-alanine + ammonium + CO2	Sp34_20284120	undefined	3.5.1.6 -- β-ureidopropionase
RXN-12750	3-[(3aS,4S,5R,7aS)-5-hydroxy-7a-methyl-1-oxo-octahydro-1H-inden-4-yl]-3-hydroxypropanoyl-CoA + NAD+ = 3-[(3aS,4S,5R,7aS)-5-hydroxy-7a-methyl-1-oxo-octahydro-1H-inden-4-yl]-3-oxopropanoyl-CoA + NADH + H+	Sp34_20261100, Sp34_30269600, Sp34_40248200, Sp34_40248920, Sp34_40314500, Sp34_50046810, Sp34_X0006400, Sp34_X0054500, Sp34_X0194500	undefined	1.1.1.35 -- 3-hydroxyacyl-CoA dehydrogenase
RXN-14485	3R-hydroxy-(11Z)-eicos-11-enoyl-CoA = (2E,11Z)-icosa-2,11-dienoyl-CoA + H2O	Sp34_50222100	undefined	4.2.1.134 -- very-long-chain (3R)-3-hydroxyacyl-CoA dehydratase
RXN-14484	3R-hydroxy-(11Z)-eicos-11-enoyl-CoA + NADP+ = 3-oxo-(11Z)-eicos-11-enoyl-CoA + NADPH + H+	Sp34_30166400, Sp34_50095600	undefined	1.1.1.330 -- very-long-chain 3-oxoacyl-CoA reductase
RXN-12969	3R-hydroxy-dihomo γ-linolenoyl-CoA → (2E,8Z,11Z,14Z)-icosatetraenoyl-CoA + H2O	Sp34_50222100	arachidonate biosynthesis III (6-desaturase, mammals)	4.2.1.134 -- very-long-chain (3R)-3-hydroxyacyl-CoA dehydratase	LEFT-TO-RIGHT
RXN-13001	3R-hydroxy-icosatrienoyl-CoA → icosatrienoyl-2-enoyl CoA + H2O	Sp34_50222100	juniperonate biosynthesis	4.2.1.134 -- very-long-chain (3R)-3-hydroxyacyl-CoA dehydratase	LEFT-TO-RIGHT
RXN-12994	3R-hydroxy-icosatrienoyl-CoA + NAD(P)+ ← 3-oxo-icosatrienoyl-CoA + NAD(P)H + H+	Sp34_30166400, Sp34_50095600	juniperonate biosynthesis	1.1.1.330 -- very-long-chain 3-oxoacyl-CoA reductase	PHYSIOL-RIGHT-TO-LEFT
RXN-14494	3R-hydroxy-lesqueroloyl-CoA = trans-lesqueroloyl-CoA + H2O	Sp34_50222100	undefined	4.2.1.134 -- very-long-chain (3R)-3-hydroxyacyl-CoA dehydratase
RXN-14493	3R-hydroxy-lesqueroloyl-CoA + NADP+ = 3-oxo-lesqueroloyl-CoA + NADPH + H+	Sp34_30166400, Sp34_50095600	undefined	1.1.1.330 -- very-long-chain 3-oxoacyl-CoA reductase
RXN-11244	3S-(4-hydroxyphenyl)-3-hydroxy-propanoyl-CoA = 4-coumaroyl-CoA + H2O	Sp34_10007100, Sp34_10319400, Sp34_20261100, Sp34_30199700, Sp34_50099400, Sp34_X0194500	undefined	4.2.1.17 -- enoyl-CoA hydratase
RXN-11245	3S-(4-hydroxyphenyl)-3-hydroxy-propanoyl-CoA + NAD+ = 4-hydroxybenzoyl-acetyl-CoA + NADH + H+	Sp34_20261100, Sp34_30269600, Sp34_40248200, Sp34_40248920, Sp34_40314500, Sp34_50046810, Sp34_X0006400, Sp34_X0054500, Sp34_X0194500	undefined	1.1.1.35 -- 3-hydroxyacyl-CoA dehydrogenase
CYTOCHROME-C-OXIDASE-RXN	4 a reduced c-type cytochrome[out] + oxygen[in] + 8 H+[in] → 4 an oxidized c-type cytochrome[out] + 4 H+[out] + 2 H2O[in]	COX1, COX2, COX3, Sp34_10057000, Sp34_10057500, Sp34_30013720, Sp34_30211000, Sp34_30293400	aerobic respiration I (cytochrome c)	1.9.3.1 -- cytochrome-c oxidase	PHYSIOL-LEFT-TO-RIGHT
RXN-15830	4 a reduced c-type cytochrome[out] + oxygen[in] + 8 H+[in] → 4 an oxidized c-type cytochrome[out] + 4 H+[out] + 2 H2O[in]	COX1, COX2, COX3, Sp34_10057000, Sp34_10057500, Sp34_30013720, Sp34_30211000, Sp34_30293400	undefined	1.9.3.1 -- cytochrome-c oxidase	PHYSIOL-LEFT-TO-RIGHT
RXN0-1483	4 Fe2+ + 4 H+ + oxygen → 4 Fe3+ + 2 H2O	Sp34_10157410, Sp34_50030900	undefined	1.16.3.1 -- ferroxidase	PHYSIOL-LEFT-TO-RIGHT
RXN-7908	4α-hydroxy-tetrahydrobiopterin = 7,8-dihydrobiopterin + H2O	Sp34_10289200	undefined	4.2.1.96 -- 4a-hydroxytetrahydrobiopterin dehydratase
PANTEPADENYLYLTRAN-RXN	4'-phosphopantetheine + ATP + H+ → 3'-dephospho-CoA + diphosphate	Sp34_10227400, Sp34_10309610	coenzyme A biosynthesis I	2.7.7.3 -- pantetheine-phosphate adenylyltransferase	LEFT-TO-RIGHT
CORTISONE-ALPHA-REDUCTASE-RXN	4,5α-dihydrocortisone + NADP+ = cortisone + NADPH + H+	Sp34_50287800, Sp34_X0225800	undefined	1.3.1.22 -- 3-oxo-5α-steroid 4-dehydrogenase (NADP+)
CORTISONE-BETA-REDUCTASE-RXN	4,5β-dihydrocortisone + NADP+ = cortisone + NADPH + H+	Sp34_20067500, Sp34_20067600, Sp34_50074000, Sp34_50157110, Sp34_50180300, Sp34_X0203400	undefined	1.3.1.3 -- Δ4-3-oxosteroid 5β-reductase
RXN-14775	4-cis-undecenoyl-CoA + oxygen → 2-trans, 4-cis-undecadienoyl-CoA + hydrogen peroxide	Sp34_10042400, Sp34_10042500, Sp34_30195900, Sp34_40162700, Sp34_50426700, Sp34_X0037500	undefined	1.3.3.6 -- acyl-CoA oxidase	PHYSIOL-LEFT-TO-RIGHT
RXN-14793	4-trans-3-oxo-undecenoyl-CoA + coenzyme A = 2-trans-nonenoyl-CoA + acetyl-CoA	Sp34_20052600, Sp34_30022400, Sp34_30285800	undefined	2.3.1.16 -- acetyl-CoA C-acyltransferase
RXN-14789	4-trans-undecenoyl-CoA + oxygen → 2-trans, 4-trans-undecadienoyl-CoA + hydrogen peroxide	Sp34_10042400, Sp34_10042500, Sp34_30195900, Sp34_40162700, Sp34_50426700, Sp34_X0037500	undefined	1.3.3.6 -- acyl-CoA oxidase	PHYSIOL-LEFT-TO-RIGHT
RXN-37	4-acetamidobutanal + NAD+ + H2O = 4-acetamidobutanoate + NADH + 2 H+	Sp34_30013200, Sp34_30013500, Sp34_30051200, Sp34_30140400, Sp34_30330400, Sp34_50212200	undefined	1.2.1.3 -- aldehyde dehydrogenase (NAD+)
GABATRANSAM-RXN	4-aminobutanoate + 2-oxoglutarate → succinate semialdehyde + L-glutamate	Sp34_40258900	GABA shunt, 4-aminobutanoate degradation I	2.6.1.19 -- 4-aminobutyrate—2-oxoglutarate transaminase	LEFT-TO-RIGHT
4-COUMARATE--COA-LIGASE-RXN	4-coumarate + ATP + coenzyme A → 4-coumaroyl-CoA + AMP + diphosphate	Sp34_10009100	undefined	6.2.1.12 -- 4-coumarate—CoA ligase	PHYSIOL-LEFT-TO-RIGHT
FUMARYLACETOACETASE-RXN	4-fumaryl-acetoacetate + H2O → fumarate + acetoacetate + H+	Sp34_X0188210	L-tyrosine degradation I	3.7.1.2 -- fumarylacetoacetase	LEFT-TO-RIGHT
RXN-13675	4-hydroxy-2-nonenal-glutathione conjugate + H2O → 4-hydroxy-2-nonenal-[Cys-Gly] conjugate + L-glutamate	Sp34_10249400	4-hydroxy-2-nonenal detoxification	3.4.19.9 -- γ-glutamyl hydrolase	PHYSIOL-LEFT-TO-RIGHT
RXN-13677	4-hydroxy-2-nonenal-[Cys-Gly] conjugate + H2O → 4-hydroxy-2-nonenal-[L-Cys] conjugate + glycine	Sp34_40301200, Sp34_50278710	4-hydroxy-2-nonenal detoxification	3.4.11.2 -- membrane alanyl aminopeptidase	PHYSIOL-LEFT-TO-RIGHT
RXN-8872	4-hydroxybenzaldehyde + a reduced [NADPH-hemoprotein reductase] + oxygen → 3,4-dihydroxybenzaldehyde + an oxidized [NADPH-hemoprotein reductase] + H2O	Sp34_50012000, Sp34_50014100, Sp34_50014300, Sp34_X0228700	undefined	1.14.14.1 -- unspecific monooxygenase	PHYSIOL-LEFT-TO-RIGHT
RXN-11246	4-hydroxybenzoyl-CoA + acetyl-CoA = 4-hydroxybenzoyl-acetyl-CoA + coenzyme A	Sp34_20052600, Sp34_30022400, Sp34_30285800	undefined	2.3.1.16 -- acetyl-CoA C-acyltransferase
4-HYDROXYPHENYLPYRUVATE-DIOXYGENASE-RXN	4-hydroxyphenylpyruvate + oxygen → CO2 + homogentisate	Sp34_30125200, Sp34_X0244310	L-tyrosine degradation I	1.13.11.27 -- 4-hydroxyphenylpyruvate dioxygenase	PHYSIOL-LEFT-TO-RIGHT
UROCANATE-HYDRATASE-RXN	4-imidazolone-5-propanoate = urocanate + H2O	Sp34_40194100	undefined	4.2.1.49 -- urocanate hydratase
IMIDAZOLONEPROPIONASE-RXN	4-imidazolone-5-propanoate + H2O = N-formimino-L-glutamate	Sp34_30168100, Sp34_30168500, Sp34_30169100	undefined	3.5.2.7 -- imidazolonepropionase
MALEYLACETOACETATE-ISOMERASE-RXN	4-maleyl-acetoacetate → 4-fumaryl-acetoacetate	Sp34_30321700, Sp34_X0181000	L-tyrosine degradation I	5.2.1.2 -- maleylacetoacetate isomerase	LEFT-TO-RIGHT
KETOISOCAPROATE-RXN	4-methyl-2-oxopentanoate + an [apo BCAA dehydrogenase E2 protein] N6-lipoyl-L-lysine + H+ → a [apo BCAA dehydrogenase E2 protein] N6-S-[3-methylbutanoyl]dihydrolipoyl-L-lysine + CO2	Sp34_10105110, Sp34_30013200, Sp34_30294200	undefined	1.2.4.4 -- 3-methyl-2-oxobutanoate dehydrogenase (2-methylpropanoyl-transferring)	PHYSIOL-LEFT-TO-RIGHT
2KETO-4METHYL-PENTANOATE-DEHYDROG-RXN	4-methyl-2-oxopentanoate + coenzyme A + NAD+ → isovaleryl-CoA + CO2 + NADH	Sp34_30013200	L-leucine degradation I	1.2.1 -- With NAD(+) or NADP(+) as acceptor	LEFT-TO-RIGHT
RXN-10769	4-methylumbelliferyl glucoside + H2O → 4-methylumbelliferone + D-glucopyranose	Sp34_40098300	undefined	3.2.1.21 -- β-glucosidase	PHYSIOL-LEFT-TO-RIGHT
1.2.1.47-RXN	4-trimethylammoniobutanal + NAD+ + H2O → γ-butyrobetaine + NADH + 2 H+	Sp34_30051200, Sp34_30330400	L-carnitine biosynthesis	1.2.1.47 -- 4-trimethylammoniobutyraldehyde dehydrogenase	LEFT-TO-RIGHT
RXN3O-4113	4-tyrosol + NAD+ = (4-hydroxyphenyl)acetaldehyde + NADH + H+	Sp34_50002200, Sp34_50144800, Sp34_50145100, Sp34_50145300	undefined	1.1.1.1 -- alcohol dehydrogenase
CHOLESTENONE-5-ALPHA-REDUCTASE-RXN	5α-cholestan-3-one + NADP+ = cholest-4-en-3-one + NADPH + H+	Sp34_50287800, Sp34_X0225800	undefined	1.3.1.22 -- 3-oxo-5α-steroid 4-dehydrogenase (NADP+)
CHOLESTENONE-5-BETA-REDUCTASE-RXN	5β-cholestan-3-one + NADP+ = cholest-4-en-3-one + NADPH + H+	Sp34_20067500, Sp34_20067600, Sp34_50074000, Sp34_50157110, Sp34_50180300, Sp34_X0203400	undefined	1.3.1.3 -- Δ4-3-oxosteroid 5β-reductase
CHOLESTANETRIOL-26-MONOOXYGENASE-RXN	5β-cholestane-3α,7α,12α-triol + 2 a reduced adrenodoxin + 2 H+ + oxygen → (25R)-5β-cholestane-3α,7α,12α,26-tetraol + 2 an oxidized adrenodoxin + H2O	Sp34_X0228700	undefined	undefined	PHYSIOL-LEFT-TO-RIGHT
RXN-13690	5β-cholestane-3α,7α,12α-triol + 6 a reduced adrenodoxin + 5 H+ + 3 oxygen → (25R)-3α,7α,12α-trihydroxy-5β-cholestan-26-oate + 6 an oxidized adrenodoxin + 4 H2O	Sp34_X0228700	undefined	1.14.15.15 -- cholestanetriol 26-monooxygenase	PHYSIOL-LEFT-TO-RIGHT
RXN-9842	5β-cholestane-3α,7α-diol + 2 a reduced adrenodoxin + 2 H+ + oxygen → (25R)-5β-cholestane-3α,7α,26-triol + 2 an oxidized adrenodoxin + H2O	Sp34_X0228700	undefined	undefined	PHYSIOL-LEFT-TO-RIGHT
RXN-13713	5β-cholestane-3α,7α-diol + 6 a reduced adrenodoxin + 5 H+ + 3 oxygen → (25R)-3α,7α-dihydroxy-5-β-cholestanate + 6 an oxidized adrenodoxin + 4 H2O	Sp34_X0228700	undefined	1.14.15.15 -- cholestanetriol 26-monooxygenase	PHYSIOL-LEFT-TO-RIGHT
BIS5-ADENOSYL-TRIPHOSPHATASE-RXN	5',5'''-diadenosine triphosphate + H2O = AMP + ADP + 2 H+	Sp34_30084900	undefined	3.6.1.29 -- bis(5′-adenosyl)-triphosphatase
RXN-11715	5'-deoxy-5'-chloroadenosine + phosphate = 5-chloro-5-deoxyribose 1-phosphate + adenine	Sp34_40018000, Sp34_40018910	undefined	2.4.2.1 -- purine-nucleoside phosphorylase
RXN-11743	5'-deoxy-5'-fluoroadenosine + phosphate = adenine + 5-fluoro-5-deoxy-D-ribose 1-phosphate	Sp34_40018000, Sp34_40018910	undefined	2.4.2.1 -- purine-nucleoside phosphorylase
RXN-14304	5'-deoxyadenosine + phosphate = 5-deoxy-α-ribose 1-phosphate + adenine	Sp34_20143810	undefined	2.4.2.28 -- S-methyl-5′-thioadenosine phosphorylase
AICARSYN-RXN	5'-phosphoribosyl-4-(N-succinocarboxamide)-5-aminoimidazole → fumarate + 5-amino-1-(5-phospho-D-ribosyl)imidazole-4-carboxamide	Sp34_10086800	inosine-5'-phosphate biosynthesis II	4.3.2.2 -- adenylosuccinate lyase	LEFT-TO-RIGHT
RXN-11211	5,6-dihydrothymine + H2O = (R)-3-ureido-isobutanoate + H+	Sp34_40254100	undefined	3.5.2.2 -- dihydropyrimidinase
RXN-11209	5,6-dihydrothymine + NADP+ = thymine + NADPH + H+	Sp34_X0238900	undefined	1.3.1.2 -- dihydropyrimidine dehydrogenase (NADP+)
DIHYDROPYRIMIDINASE-RXN	5,6-dihydrouracil + H2O = 3-ureidopropanoate + H+	Sp34_40254100	undefined	3.5.2.2 -- dihydropyrimidinase
1.3.1.2-RXN	5,6-dihydrouracil + NADP+ = uracil + NADPH + H+	Sp34_X0238900	undefined	1.3.1.2 -- dihydropyrimidine dehydrogenase (NADP+)
PROGESTERONE-5-ALPHA-REDUCTASE-RXN	5-α-pregnane-3,20-dione + NADP+ = progesterone + NADPH + H+	Sp34_50287800, Sp34_X0225800	undefined	1.3.1.22 -- 3-oxo-5α-steroid 4-dehydrogenase (NADP+)
R82-RXN	5-(methylthio)-2,3-dioxopentyl 1-phosphate → 2-hydroxy-5-(methylthio)-3-oxopent-1-enyl 1-phosphate + H+	Sp34_50143700	S-methyl-5-thio-α-D-ribose 1-phosphate degradation	5.3.2.5 -- 2,3-diketo-5-methylthiopentyl-1-phosphate enolase	LEFT-TO-RIGHT
3.1.3.77-RXN	5-(methylthio)-2,3-dioxopentyl 1-phosphate + H2O → 1,2-dihydroxy-5-(methylthio)pent-1-en-3-one + phosphate + H+	Sp34_50143700	undefined	3.1.3.77 -- acireductone synthase	PHYSIOL-LEFT-TO-RIGHT
RXN-14799	5-cis, 7-trans-3-oxo-tetradecadienoyl-CoA + coenzyme A = 3-cis, 5-trans-dodecadienoyl-CoA + acetyl-CoA	Sp34_20052600, Sp34_30022400, Sp34_30285800	undefined	2.3.1.16 -- acetyl-CoA C-acyltransferase
RXN-14796	5-cis, 7-trans-tetradecadienoyl-CoA + oxygen → 2-trans, 5-cis, 7-trans-tetradecatrienoyl-CoA + hydrogen peroxide	Sp34_10042400, Sp34_10042500, Sp34_30195900, Sp34_40162700, Sp34_50426700, Sp34_X0037500	undefined	1.3.3.6 -- acyl-CoA oxidase	PHYSIOL-LEFT-TO-RIGHT
RXN-14803	5-trans-3-oxo-dodecenoyl-CoA + coenzyme A = 3-trans-decenoyl-CoA + acetyl-CoA	Sp34_20052600, Sp34_30022400, Sp34_30285800	undefined	2.3.1.16 -- acetyl-CoA C-acyltransferase
RXN-14270	5-amino-1-(5-phospho-D-ribosyl)imidazole-4-carboxamide + diphosphate = 5-amino-4-imidazolecarboxyamide + 5-phospho-α-D-ribose 1-diphosphate	Sp34_10282200	undefined	2.4.2.7 -- adenine phosphoribosyltransferase
AIRCARBOXY-RXN	5-amino-1-(5-phospho-D-ribosyl)imidazole-4-carboxylate + 2 H+ ← 5-amino-1-(5-phospho-β-D-ribosyl)imidazole + CO2	Sp34_20234600	inosine-5'-phosphate biosynthesis II	4.1.1.21 -- phosphoribosylaminoimidazole carboxylase	PHYSIOL-RIGHT-TO-LEFT
RXN3DJ-170	5-hydroxy-L-tryptophan + H+ → serotonin + CO2	Sp34_20138300, Sp34_30131900, Sp34_40234510	serotonin and melatonin biosynthesis	4.1.1.28 -- aromatic-L-amino-acid decarboxylase	LEFT-TO-RIGHT
RXN-1122	5-hydroxyferulate + ATP + coenzyme A → 5-hydroxy-feruloyl-CoA + AMP + diphosphate	Sp34_10009100	undefined	6.2.1.12 -- 4-coumarate—CoA ligase	PHYSIOL-LEFT-TO-RIGHT
RXN-10780	5-hydroxyindole acetaldehyde + NAD+ + H2O → 5-hydroxyindole acetate + NADH + 2 H+	Sp34_30013200, Sp34_30013500, Sp34_30051200, Sp34_30140400, Sp34_30330400, Sp34_50212200	serotonin degradation	1.2.1.3 -- aldehyde dehydrogenase (NAD+)	LEFT-TO-RIGHT
RXN-10781	5-hydroxytryptophol + NAD+ ← 5-hydroxyindole acetaldehyde + NADH + H+	Sp34_50002200, Sp34_50144800, Sp34_50145100, Sp34_50145300	serotonin degradation	1.1.1.1 -- alcohol dehydrogenase	RIGHT-TO-LEFT
RXN-11067	5-methoxytryptamine + H+ + H2O + oxygen → 5-methoxyindoleacetaldehyde + ammonium + hydrogen peroxide	Sp34_10033700	undefined	1.4.3.4 -- monoamine oxidase	PHYSIOL-LEFT-TO-RIGHT
R145-RXN	5-methylthioribulose 1-phosphate → 5-(methylthio)-2,3-dioxopentyl 1-phosphate + H2O	Sp34_X0064700	S-methyl-5-thio-α-D-ribose 1-phosphate degradation	4.2.1.109 -- methylthioribulose 1-phosphate dehydratase	LEFT-TO-RIGHT
5-OXOPROLINASE-ATP-HYDROLYSING-RXN	5-oxo-L-proline + ATP + 2 H2O → L-glutamate + ADP + phosphate + H+	Sp34_40037200	γ-glutamyl cycle	3.5.2.9 -- 5-oxoprolinase (ATP-hydrolysing)	LEFT-TO-RIGHT
GLYRIBONUCSYN-RXN	5-phospho-β-D-ribosylamine + ATP + glycine → ADP + N1-(5-phospho-β-D-ribosyl)glycinamide + phosphate + H+	Sp34_X0192700	5-aminoimidazole ribonucleotide biosynthesis I	6.3.4.13 -- phosphoribosylamine—glycine ligase	PHYSIOL-LEFT-TO-RIGHT
PRPPAMIDOTRANS-RXN	5-phospho-β-D-ribosylamine + L-glutamate + diphosphate ← 5-phospho-α-D-ribose 1-diphosphate + L-glutamine + H2O	Sp34_30067300	5-aminoimidazole ribonucleotide biosynthesis I	2.4.2.14 -- amidophosphoribosyltransferase	RIGHT-TO-LEFT
RXN-14774	6-cis, 3-oxo-tridecenoyl-CoA + coenzyme A = 4-cis-undecenoyl-CoA + acetyl-CoA	Sp34_20052600, Sp34_30022400, Sp34_30285800	undefined	2.3.1.16 -- acetyl-CoA C-acyltransferase
RXN-14771	6-cis-tridecenoyl-CoA + oxygen → 6-cis, 2-trans-tridecadienoyl-CoA + hydrogen peroxide	Sp34_10042400, Sp34_10042500, Sp34_30195900, Sp34_40162700, Sp34_50426700, Sp34_X0037500	undefined	1.3.3.6 -- acyl-CoA oxidase	PHYSIOL-LEFT-TO-RIGHT
RXN-14788	6-trans-3-oxo-tridecenoyl-CoA + coenzyme A = 4-trans-undecenoyl-CoA + acetyl-CoA	Sp34_20052600, Sp34_30022400, Sp34_30285800	undefined	2.3.1.16 -- acetyl-CoA C-acyltransferase
RXN-14785	6-trans-tridecenoyl-CoA + oxygen → 2-trans-6-trans-tridecadienoyl-CoA + hydrogen peroxide	Sp34_10042400, Sp34_10042500, Sp34_30195900, Sp34_40162700, Sp34_50426700, Sp34_X0037500	undefined	1.3.3.6 -- acyl-CoA oxidase	PHYSIOL-LEFT-TO-RIGHT
RXN-9236	6-methoxy-3-methyl-2-all-trans-decaprenyl-1,4-benzoquinol + a reduced electron acceptor + oxygen → 3-demethylubiquinol-10 + an oxidized electron acceptor + H2O	Sp34_30017700	ubiquinol-10 biosynthesis (eukaryotic)	1.14.99 -- Miscellaneous	PHYSIOL-LEFT-TO-RIGHT
RXN-9243	6-methoxy-3-methyl-2-all-trans-nonaprenyl-1,4-benzoquinol + a reduced electron acceptor + oxygen → 3-demethylubiquinol-9 + an oxidized electron acceptor + H2O	Sp34_30017700	ubiquinol-9 biosynthesis (eukaryotic)	1.14.99 -- Miscellaneous	PHYSIOL-LEFT-TO-RIGHT
RXN1G-1435	6-O-α-mycolyl-trehalose 6-phosphate + H2O → α, α'-trehalose 6-α-mycolate + phosphate	Sp34_X0132500	undefined	3.1.3.12 -- trehalose-phosphatase	PHYSIOL-LEFT-TO-RIGHT
RXN1G-1438	6-O-cis-keto-mycolyl-trehalose 6-phosphate + H2O → trehalose-cis-keto-mono-mycolate + phosphate	Sp34_X0132500	undefined	3.1.3.12 -- trehalose-phosphatase	PHYSIOL-LEFT-TO-RIGHT
RXN1G-1436	6-O-cis-methoxy-mycolyl-trehalose 6-phosphate + H2O → trehalose-cis-methoxy-mono-mycolate + phosphate	Sp34_X0132500	undefined	3.1.3.12 -- trehalose-phosphatase	PHYSIOL-LEFT-TO-RIGHT
RXN1G-1439	6-O-trans-keto-mycolyl-trehalose 6-phosphate + H2O → trehalose-trans-keto-mono-mycolate + phosphate	Sp34_X0132500	undefined	3.1.3.12 -- trehalose-phosphatase	PHYSIOL-LEFT-TO-RIGHT
RXN1G-1437	6-O-trans-methoxy-mycolyl-trehalose 6-phosphate + H2O → trehalose-trans-methoxy-mono-mycolate + phosphate	Sp34_X0132500	undefined	3.1.3.12 -- trehalose-phosphatase	PHYSIOL-LEFT-TO-RIGHT
6PGLUCONOLACT-RXN	6-phospho D-glucono-1,5-lactone + H2O → D-gluconate 6-phosphate + H+	Sp34_40183400	pentose phosphate pathway (oxidative branch) I	3.1.1.31 -- 6-phosphogluconolactonase	PHYSIOL-LEFT-TO-RIGHT
RXN-9794	7α,12α-dihydroxycholest-4-en-3-one + NADPH + H+ = 7α,12α-dihydroxy-5β-cholestan-3-one + NADP+	Sp34_20067500, Sp34_20067600, Sp34_50074000, Sp34_50157110, Sp34_50180300, Sp34_X0203400	undefined	1.3.1.3 -- Δ4-3-oxosteroid 5β-reductase
RXN-9840	7α-hydroxycholest-4-en-3-one + NADPH + H+ = 7α-hydroxy-5β-cholestan-3-one + NADP+	Sp34_20067500, Sp34_20067600, Sp34_50074000, Sp34_50157110, Sp34_50180300, Sp34_X0203400	undefined	1.3.1.3 -- Δ4-3-oxosteroid 5β-reductase
1.1.1.181-RXN	7α-hydroxycholesterol + NAD+ = 7α-hydroxycholest-4-en-3-one + NADH + H+	Sp34_10018900, Sp34_X0247400, Sp34_X0247500	undefined	1.1.1.181 -- cholest-5-ene-3β,7α-diol 3β-dehydrogenase
4.2.3.12-RXN	7,8-dihydroneopterin 3'-triphosphate → 6-pyruvoyl tetrahydropterin + PPPi + H+	Sp34_10308400	undefined	4.2.3.12 -- 6-pyruvoyltetrahydropterin synthase	PHYSIOL-LEFT-TO-RIGHT
RXN-12184	7-hydroxylaurate + ATP + coenzyme A → 7-hydroxylauroyl-CoA + AMP + diphosphate	Sp34_10253400, Sp34_30037000, Sp34_30240210, Sp34_40088300, Sp34_50064900, Sp34_50391800, Sp34_X0232300	undefined	6.2.1.3 -- long-chain-fatty-acid—CoA ligase	PHYSIOL-LEFT-TO-RIGHT
NADPH--FERRIHEMOPROTEIN-REDUCTASE-RXN	n oxidized hemoproteins + NADPH + H+ = n reduced hemoproteins + NADP+	Sp34_30026900	undefined	1.6.2.4 -- NADPH—hemoprotein reductase
RXN-13374	all-trans-β-carotene + oxygen → 2 all-trans-retinal	Sp34_20236820	retinol biosynthesis	1.13.11.63 -- β-carotene 15,15′-dioxygenase	PHYSIOL-LEFT-TO-RIGHT
RETINOL-O-FATTY-ACYLTRANSFERASE-RXN	all-trans-retinol + an acyl-CoA = an all-trans-retinyl ester + coenzyme A	Sp34_50313000	undefined	2.3.1.76 -- retinol O-fatty-acyltransferase
RETINOL-DEHYDROGENASE-RXN	all-trans-retinol + NAD+ ↔ all-trans-retinal + NADH + H+	Sp34_10137110, Sp34_50324600	undefined	1.1.1.105 -- all-trans-retinol dehydrogenase (NAD+)	REVERSIBLE
RXN-14038	all-trans-retinyl palmitate + H2O → 11-cis-retinol + palmitate + H+	Sp34_20236820	undefined	3.1.1.64 -- retinoid isomerohydrolase	PHYSIOL-LEFT-TO-RIGHT
3.1.1.64-RXN	all-trans-retinyl palmitate + H2O → all-trans-retinol + palmitate + H+	Sp34_10248000, Sp34_50027400, Sp34_50047510, Sp34_50211120, Sp34_50218500, Sp34_50218600, Sp34_X0256500	undefined	3.1.1.1 -- carboxylesterase	PHYSIOL-LEFT-TO-RIGHT
RETINYL-PALMITATE-ESTERASE-RXN	all-trans-retinyl palmitate + H2O → a retinol + palmitate + H+	Sp34_10248000, Sp34_50027400, Sp34_50047510, Sp34_50211120, Sp34_50218500, Sp34_50218600, Sp34_X0256500	undefined	3.1.1.1 -- carboxylesterase	PHYSIOL-LEFT-TO-RIGHT
ACONITATEHYDR-RXN	cis-aconitate + H2O ↔ D-threo-isocitrate	Sp34_30284300, Sp34_X0087400	glyoxylate cycle, TCA cycle III (animals)	undefined	REVERSIBLE
RXN-8036	cis-coumarinic acid-β-D-glucoside + H2O → coumarinate + D-glucopyranose	Sp34_40098300	undefined	3.2.1.21 -- β-glucosidase	PHYSIOL-LEFT-TO-RIGHT
RXN0-7238	cis-vaccenate + ATP + coenzyme A + H+ → cis-vaccenoyl-CoA + AMP + diphosphate + H+	Sp34_10253400, Sp34_30037000, Sp34_30240210, Sp34_40088300, Sp34_50064900, Sp34_50391800, Sp34_X0232300	undefined	6.2.1.3 -- long-chain-fatty-acid—CoA ligase	PHYSIOL-LEFT-TO-RIGHT
RXN-17011	cis-vaccenoyl-CoA + 1-cis-vaccenoylglycerol-3-phosphate → 1,2-dicis-vaccenoyl-phosphatidate + coenzyme A	Sp34_10078600, Sp34_40205300, Sp34_50148610, Sp34_50213010, Sp34_50213210, Sp34_50328400, Sp34_X0037700, Sp34_X0069800, Sp34_X0205300, Sp34_X0238310	undefined	2.3.1.51 -- 1-acylglycerol-3-phosphate O-acyltransferase	PHYSIOL-LEFT-TO-RIGHT
RXN-17010	cis-vaccenoyl-CoA + 1-palmitoylglycerol 3-phosphate → 1-palmitoyl-2-cis-vaccenoyl phosphatidate + coenzyme A	Sp34_10078600, Sp34_40205300, Sp34_50148610, Sp34_50213010, Sp34_50213210, Sp34_50328400, Sp34_X0037700, Sp34_X0069800, Sp34_X0205300, Sp34_X0238310	undefined	2.3.1.51 -- 1-acylglycerol-3-phosphate O-acyltransferase	PHYSIOL-LEFT-TO-RIGHT
MYO-INOSITOL-OXYGENASE-RXN	myo-inositol + oxygen → D-glucopyranuronate + H+ + H2O	Sp34_40034700	undefined	1.13.99.1 -- inositol oxygenase	PHYSIOL-LEFT-TO-RIGHT
RXN-12626	N,N',N''-triacetylchitotriose + H2O → N,N'-diacetylchitobiose + N-acetyl-D-glucosamine	Sp34_10239020, Sp34_30110820, Sp34_50198020, Sp34_X0105100, Sp34_X0140200	chitin degradation II (Vibrio)	3.2.1.52 -- β-N-acetylhexosaminidase	PHYSIOL-LEFT-TO-RIGHT
RXN-12625	N,N'-diacetylchitobiose + H2O → 2 N-acetyl-D-glucosamine	Sp34_10239020, Sp34_30110820, Sp34_50198020, Sp34_X0105100, Sp34_X0140200	chitin degradation II (Vibrio)	3.2.1.52 -- β-N-acetylhexosaminidase	PHYSIOL-LEFT-TO-RIGHT
NAG1P-URIDYLTRANS-RXN	N-acetyl-α-D-glucosamine 1-phosphate + UTP + H+ → UDP-N-acetyl-α-D-glucosamine + diphosphate	Sp34_30319310	UDP-N-acetyl-D-glucosamine biosynthesis II	2.7.7.23 -- UDP-N-acetylglucosamine diphosphorylase	LEFT-TO-RIGHT
2.4.1.141-RXN	N-acetyl-α-D-glucosaminyl-diphosphodolichol + UDP-N-acetyl-α-D-glucosamine → N-acetyl-β-D-glucosaminyl-(1→4)-N-acetyl-α-D-glucosaminyl-diphosphodolichol + UDP + H+	Sp34_40080500, Sp34_50127200	protein N-glycosylation (eukaryotic, high mannose)	2.4.1.141 -- N-acetylglucosaminyldiphosphodolichol N-acetylglucosaminyltransferase	LEFT-TO-RIGHT
RXN0-5226	N-acetyl-β-D-glucosamine(anhydrous)-N-acetylmuramate + H2O → N-acetyl-β-D-glucosamine + 1,6-anhydro-N-acetyl-β-muramate	Sp34_10239020, Sp34_30110820, Sp34_50198020, Sp34_X0105100, Sp34_X0140200	undefined	3.2.1.52 -- β-N-acetylhexosaminidase	PHYSIOL-LEFT-TO-RIGHT
3.2.1.49-RXN	N-acetyl-β-D-glucosaminyl-(1→6)-N-acetyl-α-D-galactosaminyl-[glycoprotein] + H2O → N-acetyl-α-D-galactosamine + an N-acetyl-α-D-galactosalaminyl-[glycoprotein]	Sp34_50135300	undefined	3.2.1.49 -- α-N-acetylgalactosaminidase	PHYSIOL-LEFT-TO-RIGHT
3.5.1.80-RXN	N-acetyl-D-galactosamine 6-phosphate + H2O = acetate + D-galactosamine 6-phosphate	Sp34_30256600	undefined	3.5.1.25 -- N-acetylglucosamine-6-phosphate deacetylase
N-ACETYLGLUCOSAMINE-KINASE-RXN	N-acetyl-D-glucosamine + ATP → N-acetyl-D-glucosamine 6-phosphate + ADP + H+	Sp34_20231910	N-acetylglucosamine degradation II	2.7.1.59 -- N-acetylglucosamine kinase	PHYSIOL-LEFT-TO-RIGHT
RXN-16426	N-acetyl-D-glucosamine 1,6-bisphosphate + a phosphoacetylglucosamine mutase → a phosphorylated phosphoacetylglucosamine mutase + N-acetyl-α-D-glucosamine 1-phosphate	Sp34_40058800	undefined	undefined	LEFT-TO-RIGHT
PHOSACETYLGLUCOSAMINEMUT-RXN	N-acetyl-D-glucosamine 6-phosphate → N-acetyl-α-D-glucosamine 1-phosphate	Sp34_40058800	UDP-N-acetyl-D-glucosamine biosynthesis II	5.4.2.3 -- phosphoacetylglucosamine mutase	LEFT-TO-RIGHT
NAG6PDEACET-RXN	N-acetyl-D-glucosamine 6-phosphate + H2O → D-glucosamine 6-phosphate + acetate	Sp34_30256600	N-acetylglucosamine degradation I	3.5.1.25 -- N-acetylglucosamine-6-phosphate deacetylase	LEFT-TO-RIGHT
RXN-7933	N-acetyl-L-citrulline + H2O = L-citrulline + acetate	Sp34_X0208320	undefined	3.5.1.16 -- acetylornithine deacetylase
ACETYLORNDEACET-RXN	N-acetyl-L-ornithine + H2O = L-ornithine + acetate	Sp34_X0208320	undefined	3.5.1.16 -- acetylornithine deacetylase
RXN-1	N-acetylputrescine + H2O + oxygen → 4-acetamidobutanal + ammonium + hydrogen peroxide	Sp34_10033700	undefined	1.4.3.4 -- monoamine oxidase	PHYSIOL-LEFT-TO-RIGHT
FORMIMINOGLUTAMATE-DEIMINASE-RXN	N-formimino-L-glutamate + H2O = ammonium + N-formyl-L-glutamate	Sp34_40344200	undefined	3.5.3.13 -- formimidoylglutamate deiminase
ARYLFORMAMIDASE-RXN	N-formylkynurenine + H2O → L-kynurenine + formate + H+	Sp34_40294200	L-tryptophan degradation to 2-amino-3-carboxymuconate semialdehyde	3.5.1.9 -- arylformamidase	LEFT-TO-RIGHT
3.5.1.26-RXN	N4-(β-N-acetyl-D-glucosaminyl)-L-asparagine + H2O = N-acetyl-β-glucosaminylamine + L-aspartate + H+	Sp34_X0101020	undefined	3.5.1.26 -- N4-(β-N-acetylglucosaminyl)-L-asparaginase
TRIMETHYLLYSINE-DIOXYGENASE-RXN	N6,N6,N6-trimethyl-L-lysine + 2-oxoglutarate + oxygen → 3-hydroxy-N6,N6,N6-trimethyl-L-lysine + succinate + CO2	Sp34_20132800	L-carnitine biosynthesis	1.14.11.8 -- trimethyllysine dioxygenase	PHYSIOL-LEFT-TO-RIGHT
RXN-12726	O-acetyl-L-serine + hydrogen selenide = L-selenocysteine + acetate + H+	Sp34_20004020, Sp34_20166100, Sp34_40077400, Sp34_50031900, Sp34_X0062700, Sp34_X0064000	undefined	2.5.1.47 -- cysteine synthase
ACSERLY-RXN	O-acetyl-L-serine + hydrogen sulfide = L-cysteine + acetate + H+	Sp34_20004020, Sp34_20166100, Sp34_40077400, Sp34_50031900, Sp34_X0062700, Sp34_X0064000	undefined	2.5.1.47 -- cysteine synthase
SULFOCYS-RXN	O-acetyl-L-serine + thiosulfate = S-sulfo-L-cysteine + acetate + H+	Sp34_20004020, Sp34_20166100, Sp34_40077400, Sp34_50031900, Sp34_X0062700, Sp34_X0064000	undefined	2.5.1.47 -- cysteine synthase
2.1.1.103-RXN	O-phosphoethanolamine + S-adenosyl-L-methionine → S-adenosyl-L-homocysteine + N-methylethanolamine phosphate + H+	Sp34_20099500, Sp34_50075910	phosphatidylcholine biosynthesis II	2.1.1.103 -- phosphoethanolamine N-methyltransferase	PHYSIOL-LEFT-TO-RIGHT
2.7.7.14-RXN	O-phosphoethanolamine + CTP + H+ → CDP-ethanolamine + diphosphate	Sp34_10236300, Sp34_X0212400	phosphatidylethanolamine biosynthesis II, plasmalogen biosynthesis	2.7.7.14 -- ethanolamine-phosphate cytidylyltransferase	LEFT-TO-RIGHT
ETHANOLAMINE-PHOSPHATE-PHOSPHO-LYASE-RXN	O-phosphoethanolamine + H2O = ammonium + acetaldehyde + phosphate	Sp34_40066500	undefined	4.2.3.2 -- ethanolamine-phosphate phospho-lyase
RXN-17830	p-nitrophenyl-α-D-galactopyranoside + H2O → D-galactopyranose + 4-nitrophenol + H+	Sp34_50135300	undefined	3.2.1.22 -- α-galactosidase	PHYSIOL-LEFT-TO-RIGHT
RXN-7919	S-(2-hydroxyacyl)glutathione + H2O → glutathione + a 2-hydroxy carboxylate	Sp34_20056000, Sp34_20061000, Sp34_40343100	undefined	3.1.2.6 -- hydroxyacylglutathione hydrolase	PHYSIOL-LEFT-TO-RIGHT
RXN-2962	S-(hydroxymethyl)glutathione + NAD(P)+ → S-formylglutathione + NAD(P)H + H+	Sp34_50002200	formaldehyde oxidation II (glutathione-dependent)	1.1.1.284 -- S-(hydroxymethyl)glutathione dehydrogenase	PHYSIOL-LEFT-TO-RIGHT
RXN-17884	S-(hydroxysulfenamide)-glutathione + NAD+ ← S-nitrosoglutathione + NADH + H+	Sp34_50002200	protein S-nitrosylation and denitrosylation	1.1.1.284 -- S-(hydroxymethyl)glutathione dehydrogenase	PHYSIOL-RIGHT-TO-LEFT
ADENOSYLHOMOCYSTEINASE-RXN	S-adenosyl-L-homocysteine + H2O → L-homocysteine + adenosine	Sp34_10341000	L-methionine degradation I (to L-homocysteine)	3.3.1.1 -- adenosylhomocysteinase	LEFT-TO-RIGHT
RXN-9237	S-adenosyl-L-methionine + 3-demethylubiquinol-10 → S-adenosyl-L-homocysteine + ubiquinol-10 + H+	Sp34_40182500	ubiquinol-10 biosynthesis (eukaryotic)	2.1.1.64 -- 3-demethylubiquinol 3-O-methyltransferase	PHYSIOL-LEFT-TO-RIGHT
2.1.1.64-RXN	S-adenosyl-L-methionine + 3-demethylubiquinol-9 → S-adenosyl-L-homocysteine + ubiquinol-9 + H+	Sp34_40182500	ubiquinol-9 biosynthesis (eukaryotic)	2.1.1.64 -- 3-demethylubiquinol 3-O-methyltransferase	PHYSIOL-LEFT-TO-RIGHT
2.1.1.57-RXN	S-adenosyl-L-methionine + a 5'-(N7-methyl 5'-triphosphoguanosine)-(purine-ribonucleotide)-[mRNA] → a 5'-(N7-methyl 5'-triphosphoguanosine)-(2'-O-methyl-purine-ribonucleotide)-[mRNA] + S-adenosyl-L-homocysteine + H+	Sp34_20056300	mRNA capping II	2.1.1.57 -- methyltransferase cap1	PHYSIOL-LEFT-TO-RIGHT
RXN-11856	S-adenosyl-L-methionine + a cytosine34 in tRNA precursor → S-adenosyl-L-homocysteine + a 5 methylcytosine34 in tRNA precursor + H+	Sp34_10267710	tRNA methylation (yeast)	2.1.1.203 -- tRNA (cytosine34-C5)-methyltransferase, 2.1.1.202 -- multisite-specific tRNA:(cytosine-C5)-methyltransferase	PHYSIOL-LEFT-TO-RIGHT
2.1.1.77-RXN	S-adenosyl-L-methionine + a [protein]-L-β-isoaspartate → S-adenosyl-L-homocysteine + a protein L-β-isoaspartate α-methyl ester	Sp34_50204300	undefined	2.1.1.77 -- protein-L-isoaspartate(D-aspartate) O-methyltransferase	PHYSIOL-LEFT-TO-RIGHT
RXN-16889	S-adenosyl-L-methionine + a [protein]-L-arginine → S-adenosyl-L-homocysteine + [protein]-Nω-methyl-L-arginine + H+	Sp34_10116200, Sp34_30024720	undefined	2.1.1.321 -- type III protein arginine methyltransferase	LEFT-TO-RIGHT
RXN-12376	S-adenosyl-L-methionine + an N2-methylguanine26 in tRNA → S-adenosyl-L-homocysteine + an N2dimethylguanine26 in tRNA + H+	Sp34_50364600	tRNA methylation (yeast)	2.1.1.216 -- tRNA (guanine26-N2)-dimethyltransferase	PHYSIOL-LEFT-TO-RIGHT
SAMDECARB-RXN	S-adenosyl-L-methionine + H+ → CO2 + S-adenosyl 3-(methylthio)propylamine	Sp34_10053800	spermidine biosynthesis I	4.1.1.50 -- adenosylmethionine decarboxylase	LEFT-TO-RIGHT
2.1.1.125-RXN	S-adenosyl-L-methionine + [histone]-L-arginine → S-adenosyl-L-homocysteine + [histone]-Nω-methyl-arginine + 2 H+	Sp34_10116200	undefined	2.1.1.321 -- type III protein arginine methyltransferase	PHYSIOL-LEFT-TO-RIGHT
2.1.1.126-RXN	S-adenosyl-L-methionine + [myelin basic protein]-L-arginine → S-adenosyl-L-homocysteine + [myelin basic protein]-Nω-methyl-arginine + H+	Sp34_10116200	undefined	2.1.1.321 -- type III protein arginine methyltransferase	PHYSIOL-LEFT-TO-RIGHT
RXN-16892	S-adenosyl-L-methionine + [protein]-Nω-methyl-L-arginine → S-adenosyl-L-homocysteine + [protein]-Nω,N'ω-dimethyl-L-arginine + H+	Sp34_30024720	undefined	undefined	LEFT-TO-RIGHT
S-FORMYLGLUTATHIONE-HYDROLASE-RXN	S-formylglutathione + H2O → formate + glutathione + H+	Sp34_10035900, Sp34_10036120	formaldehyde oxidation II (glutathione-dependent)	3.1.2.12 -- S-formylglutathione hydrolase	PHYSIOL-LEFT-TO-RIGHT
5-METHYLTHIOADENOSINE-PHOSPHORYLASE-RXN	S-methyl-5'-thioadenosine + phosphate → adenine + S-methyl-5-thio-α-D-ribose 1-phosphate	Sp34_20143810	S-methyl-5'-thioadenosine degradation II	2.4.2.28 -- S-methyl-5′-thioadenosine phosphorylase	LEFT-TO-RIGHT
5.3.1.23-RXN	S-methyl-5-thio-α-D-ribose 1-phosphate → 5-methylthioribulose 1-phosphate	Sp34_50266900	S-methyl-5-thio-α-D-ribose 1-phosphate degradation	5.3.1.23 -- S-methyl-5-thioribose-1-phosphate isomerase	LEFT-TO-RIGHT
FESGSHTHIO-RXN	S-sulfanylglutathione + oxygen → S-sulfinatoglutathione + H+	Sp34_40343100	undefined	undefined	PHYSIOL-LEFT-TO-RIGHT
RXN-13161	S-sulfanylglutathione + oxygen + H2O → glutathione + sulfite + 2 H+	Sp34_40343100	undefined	1.13.11.18 -- persulfide dioxygenase	PHYSIOL-LEFT-TO-RIGHT
RXN-14160	sn-glycero-3-phosphoethanolamine + H2O → sn-glycerol 3-phosphate + ethanolamine + H+	Sp34_30027300, Sp34_40297300	phospholipid remodeling (phosphatidylethanolamine, yeast)	3.1.4.46 -- glycerophosphodiester phosphodiesterase, 3.1.4.2 -- glycerophosphocholine phosphodiesterase	PHYSIOL-LEFT-TO-RIGHT
RXN-16024	sn-glycerol 3-phosphate + a stearoyl-[acp] = 1-stearoyl-sn-glycerol 3-phosphate + a holo-[acyl-carrier protein]	Sp34_50194520, Sp34_X0069800	undefined	2.3.1.15 -- glycerol-3-phosphate 1-O-acyltransferase
GLYC3PDEHYDROGBIOSYN-RXN	sn-glycerol 3-phosphate + NAD(P)+ ← glycerone phosphate + NAD(P)H + H+	Sp34_30203600	CDP-diacylglycerol biosynthesis I	1.1.1.94 -- glycerol-3-phosphate dehydrogenase [NAD(P)+]	PHYSIOL-RIGHT-TO-LEFT
1.1.1.8-RXN	sn-glycerol 3-phosphate + NAD+ ← glycerone phosphate + NADH + H+	Sp34_10054910, Sp34_30203600	glycerol-3-phosphate shuttle, phosphatidate biosynthesis (yeast)	1.1.1.8 -- glycerol-3-phosphate dehydrogenase (NAD+)	PHYSIOL-RIGHT-TO-LEFT
RXN-15045	sn-glycerol 3-phosphate + oleoyl-CoA → 1-oleyl-2-lyso-phosphatidate + coenzyme A	Sp34_50194520, Sp34_X0069800	phosphatidate biosynthesis (yeast)	2.3.1.15 -- glycerol-3-phosphate 1-O-acyltransferase	LEFT-TO-RIGHT
RXN-15740	sn-glycerol 3-phosphate[in] + a menaquinone[membrane] → glycerone phosphate[in] + a menaquinol[membrane]	Sp34_10097400	undefined	1.1.5.3 -- glycerol-3-phosphate dehydrogenase	LEFT-TO-RIGHT
RXN0-5260	sn-glycerol 3-phosphate[in] + a ubiquinone[membrane] → glycerone phosphate[in] + an ubiquinol[membrane]	Sp34_10097400	undefined	1.1.5.3 -- glycerol-3-phosphate dehydrogenase	LEFT-TO-RIGHT
RXN-15745	sn-glycerol 3-phosphate[in] + an electron-transfer quinone[membrane] → glycerone phosphate[in] + an electron-transfer quinol[membrane]	Sp34_10097400	glycerol-3-phosphate shuttle	1.1.5.3 -- glycerol-3-phosphate dehydrogenase	LEFT-TO-RIGHT
RXN66-546	trans-4-hydroxy-L-proline + NAD(P)+ ← (3R,5S)-1-pyrroline-3-hydroxy-5-carboxylate + NAD(P)H + 2 H+	Sp34_40299710, Sp34_X0049110	undefined	1.5.1.2 -- pyrroline-5-carboxylate reductase	PHYSIOL-RIGHT-TO-LEFT
RXN-1126	trans-caffeate + ATP + coenzyme A → trans-caffeoyl-CoA + AMP + diphosphate	Sp34_10009100	undefined	6.2.1.12 -- 4-coumarate—CoA ligase	PHYSIOL-LEFT-TO-RIGHT
DIENOYLCOAREDUCT-RXN	trans-dec-2-enoyl-CoA + NADP+ = trans-Δ2, cis-Δ4-decadienoyl-CoA + NADPH + H+	Sp34_50167500	undefined	1.3.1.34 -- 2,4-dienoyl-CoA reductase (NADPH)
3.2.1.33-RXN	a α-limit dextrin with short branches + n H2O → a debranched α-limit dextrin + n D-glucopyranose	Sp34_20164400	glycogen degradation II	3.2.1.33 -- amylo-α-1,6-glucosidase	PHYSIOL-LEFT-TO-RIGHT
3.2.1.21-RXN	a β-D glucoside + H2O → a non glucosylated D-glucose acceptor + D-glucopyranose	Sp34_40098300	undefined	3.2.1.21 -- β-glucosidase	PHYSIOL-LEFT-TO-RIGHT
3.2.1.23-RXN	a β-D-galactoside + H2O → a non galactosylated galactose acceptor + D-galactopyranose	Sp34_50315800, Sp34_X0194020	undefined	3.2.1.23 -- β-galactosidase	PHYSIOL-LEFT-TO-RIGHT
GALACTOSYLCERAMIDASE-RXN	a β-D-galactosyl-N-acylsphingosine + H2O → a sphingosine ceramide + D-galactopyranose	Sp34_30045800	undefined	3.2.1.46 -- galactosylceramidase	PHYSIOL-LEFT-TO-RIGHT
GLUCOSYLCERAMIDASE-RXN	a β-D-glucosyl-N-acylsphingosine + H2O → a sphingosine ceramide + D-glucopyranose	Sp34_10006520, Sp34_20024810, Sp34_40218100, Sp34_40333500, Sp34_50031800	undefined	3.2.1.45 -- glucosylceramidase	PHYSIOL-LEFT-TO-RIGHT
BETA-GLUCURONID-RXN	a β-D-glucuronoside + H2O → D-glucopyranuronate + an alcohol	Sp34_10005410	undefined	3.2.1.31 -- β-glucuronidase	PHYSIOL-LEFT-TO-RIGHT
3.2.1.25-RXN	a β-D-mannoside + H2O → β-D-mannopyranose + a non glycosylated sugar acceptor	Sp34_40188620	undefined	3.2.1.25 -- β-mannosidase	PHYSIOL-LEFT-TO-RIGHT
BETA-LACTAMASE-RXN	a β-lactam + H2O = a substituted β-amino acid	Sp34_50173910	undefined	3.5.2.6 -- β-lactamase
CERAMIDASE-YEAST-RXN	a (2'R)-2'-hydroxy-phytoceramide + H2O ↔ phytosphingosine + a (2R)-2-hydroxy fatty acid	Sp34_10040700, Sp34_20210500, Sp34_50219400	undefined	3.5.1.23 -- ceramidase	REVERSIBLE
RXN66-474	a (2R)-2-hydroxy even numbered straight chain 2,3,4-saturated fatty acid + ATP + coenzyme A → a (R)-2-hydroxy even numbered straight chain 2,3,4-saturated fatty acyl CoA + AMP + diphosphate	Sp34_10253400, Sp34_30037000, Sp34_30240210, Sp34_40088300, Sp34_50064900, Sp34_50391800, Sp34_X0232300	undefined	6.2.1 -- Acid--thiol ligases	PHYSIOL-LEFT-TO-RIGHT
5.1.99.4-RXN	a (2S)-2-methylacyl-CoA = a (2R)-2-methylacyl-CoA	Sp34_X0182910	undefined	5.1.99.4 -- α-methylacyl-CoA racemase
OHBUTYRYL-COA-EPIM-RXN	a (3R)-3-hydroxyacyl-CoA → a (3S)-3-hydroxyacyl-CoA	Sp34_10319400	fatty acid β-oxidation I	5.1.2.3 -- 3-hydroxybutyryl-CoA epimerase	LEFT-TO-RIGHT
RXN-17475	a (3R)-3-hydroxyacyl-CoA = a cis-2-enoyl-CoA + H2O	Sp34_10007100, Sp34_10319400, Sp34_20261100, Sp34_30199700, Sp34_50099400, Sp34_X0194500	undefined	4.2.1.17 -- enoyl-CoA hydratase
3-HYDROXYDECANOYL-ACP-DEHYDR-RXN	a (3R)-3-hydroxyacyl-[acyl-carrier protein] = a trans-2-enoyl-[acyl-carrier protein] + H2O	Sp34_10118510	undefined	2.3.1.86 -- fatty-acyl-CoA synthase, 4.2.1.59 -- 3-hydroxyacyl-[acyl-carrier-protein] dehydratase
3-OXOACYL-ACP-REDUCT-RXN	a (3R)-3-hydroxyacyl-[acyl-carrier protein] + NADP+ ← a 3-oxoacyl-[acp] + NADPH + H+	Sp34_10118510, Sp34_30127900, Sp34_X0006400	undefined	2.3.1.86 -- fatty-acyl-CoA synthase	PHYSIOL-RIGHT-TO-LEFT
RXN-9655	a (3R)-3-hydroxydecanoyl-[acp] → a (2E)-dec-2-enoyl-[acp] + H2O	Sp34_10118510	palmitate biosynthesis I (animals and fungi)	2.3.1.86 -- fatty-acyl-CoA synthase, 2.3.1.85 -- fatty-acid synthase, 4.2.1.59 -- 3-hydroxyacyl-[acyl-carrier-protein] dehydratase	LEFT-TO-RIGHT
RXN-9528	a (3R)-3-hydroxydecanoyl-[acp] + NADP+ ← a 3-oxo-decanoyl-[acp] + NADPH + H+	Sp34_10118510, Sp34_30127900, Sp34_X0006400	palmitate biosynthesis I (animals and fungi)	2.3.1.86 -- fatty-acyl-CoA synthase, 2.3.1.85 -- fatty-acid synthase, 1.1.1.100 -- 3-oxoacyl-[acyl-carrier-protein] reductase	PHYSIOL-RIGHT-TO-LEFT
RXN-9520	a (3R)-3-hydroxyhexanoyl-[acp] → a trans hex-2-enoyl-[acp] + H2O	Sp34_10118510	palmitate biosynthesis I (animals and fungi)	2.3.1.86 -- fatty-acyl-CoA synthase, 2.3.1.85 -- fatty-acid synthase, 4.2.1.59 -- 3-hydroxyacyl-[acyl-carrier-protein] dehydratase	LEFT-TO-RIGHT
RXN-9518	a (3R)-3-hydroxyhexanoyl-[acp] + NADP+ ← a 3-oxo-hexanoyl-[acp] + NADPH + H+	Sp34_10118510, Sp34_30127900, Sp34_X0006400	palmitate biosynthesis I (animals and fungi)	2.3.1.86 -- fatty-acyl-CoA synthase, 2.3.1.85 -- fatty-acid synthase, 1.1.1.100 -- 3-oxoacyl-[acyl-carrier-protein] reductase	PHYSIOL-RIGHT-TO-LEFT
RXN-9537	a (3R)-3-hydroxymyristoyl-[acp] → a trans tetradec-2-enoyl-[acp] + H2O	Sp34_10118510	palmitate biosynthesis I (animals and fungi)	2.3.1.86 -- fatty-acyl-CoA synthase, 2.3.1.85 -- fatty-acid synthase, 4.2.1.59 -- 3-hydroxyacyl-[acyl-carrier-protein] dehydratase	LEFT-TO-RIGHT
RXN-9536	a (3R)-3-hydroxymyristoyl-[acp] + NADP+ ← a 3-oxo-myristoyl-[acp] + NADPH + H+	Sp34_10118510, Sp34_30127900, Sp34_X0006400	palmitate biosynthesis I (animals and fungi)	2.3.1.86 -- fatty-acyl-CoA synthase, 2.3.1.85 -- fatty-acid synthase, 1.1.1.100 -- 3-oxoacyl-[acyl-carrier-protein] reductase	PHYSIOL-RIGHT-TO-LEFT
4.2.1.59-RXN	a (3R)-3-hydroxyoctanoyl-[acp] → a trans oct-2-enoyl-[acp] + H2O	Sp34_10118510	palmitate biosynthesis I (animals and fungi)	2.3.1.86 -- fatty-acyl-CoA synthase, 2.3.1.85 -- fatty-acid synthase, 4.2.1.59 -- 3-hydroxyacyl-[acyl-carrier-protein] dehydratase	LEFT-TO-RIGHT
RXN-9524	a (3R)-3-hydroxyoctanoyl-[acp] + NADP+ ← a 3-oxo-octanoyl-[acp] + NADPH + H+	Sp34_10118510, Sp34_30127900, Sp34_X0006400	palmitate biosynthesis I (animals and fungi)	2.3.1.86 -- fatty-acyl-CoA synthase, 2.3.1.85 -- fatty-acid synthase, 1.1.1.100 -- 3-oxoacyl-[acyl-carrier-protein] reductase	PHYSIOL-RIGHT-TO-LEFT
4.2.1.61-RXN	a (3R)-3-hydroxypalmitoyl-[acp] → a trans hexadecenoyl-[acp] + H2O	Sp34_10118510	palmitate biosynthesis I (animals and fungi)	2.3.1.86 -- fatty-acyl-CoA synthase, 2.3.1.85 -- fatty-acid synthase, 4.2.1.59 -- 3-hydroxyacyl-[acyl-carrier-protein] dehydratase	LEFT-TO-RIGHT
RXN-9540	a (3R)-3-hydroxypalmitoyl-[acp] + NADP+ ← a 3-oxo-palmitoyl-[acp] + NADPH + H+	Sp34_10118510, Sp34_30127900, Sp34_X0006400	palmitate biosynthesis I (animals and fungi)	2.3.1.86 -- fatty-acyl-CoA synthase, 2.3.1.85 -- fatty-acid synthase, 1.1.1.100 -- 3-oxoacyl-[acyl-carrier-protein] reductase	PHYSIOL-RIGHT-TO-LEFT
RXN-16616	a (3R,5Z)-3-hydroxy-tetradec-5-enoyl-[acp] + NADP+ = a (5Z)-3-oxo-tetradec-5-enoyl-[acp] + NADPH + H+	Sp34_30127900, Sp34_X0006400	undefined	1.1.1.100 -- 3-oxoacyl-[acyl-carrier-protein] reductase
ENOYL-COA-HYDRAT-RXN	a (3S)-3-hydroxyacyl-CoA ← a trans-2-enoyl-CoA + H2O	Sp34_10007100, Sp34_10319400, Sp34_20261100, Sp34_30199700, Sp34_50099400, Sp34_X0194500	fatty acid β-oxidation I, fatty acid β-oxidation II (peroxisome)	4.2.1.17 -- enoyl-CoA hydratase	PHYSIOL-RIGHT-TO-LEFT
OHACYL-COA-DEHYDROG-RXN	a (3S)-3-hydroxyacyl-CoA + NAD+ → a 3-oxoacyl-CoA + NADH + H+	Sp34_20261100, Sp34_30269600, Sp34_40248200, Sp34_40248920, Sp34_40314500, Sp34_50046810, Sp34_X0006400, Sp34_X0054500, Sp34_X0194500	fatty acid β-oxidation I, fatty acid β-oxidation II (peroxisome)	1.1.1.35 -- 3-hydroxyacyl-CoA dehydrogenase	PHYSIOL-LEFT-TO-RIGHT
RXN-16133	a (3S)-3-hydroxyacyl-CoA + NAD+ = a 3-oxoacyl-CoA + NADH + H+	Sp34_20261100, Sp34_30269600, Sp34_40248200, Sp34_40248920, Sp34_40314500, Sp34_50046810, Sp34_X0006400, Sp34_X0054500, Sp34_X0194500	undefined	1.1.1.35 -- 3-hydroxyacyl-CoA dehydrogenase
RXN-10655	a (3R)-3-hydroxy cis Δ7-tetradecenoyl-[acp] + NADP+ ← a 3-oxo-cis-Δ7-tetradecenoyl-[acp] + NADPH + H+	Sp34_30127900, Sp34_X0006400	undefined	1.1.1.100 -- 3-oxoacyl-[acyl-carrier-protein] reductase	PHYSIOL-RIGHT-TO-LEFT
RXN-10659	a (3R)-3-hydroxy cis Δ9-hexadecenoyl-[acp] + NADP+ ← a 3-oxo-cis-Δ9-hexadecenoyl-[acp] + NADPH + H+	Sp34_10118510, Sp34_30127900, Sp34_X0006400	undefined	1.1.1.100 -- 3-oxoacyl-[acyl-carrier-protein] reductase	PHYSIOL-RIGHT-TO-LEFT
RXN-13008	a (3R)-3-hydroxy-docosapentaenoyl-[acp] + NADP+ ← a 3-oxo-docosapentaenoyl [acp] + NADPH + H+	Sp34_10118510, Sp34_30127900, Sp34_X0006400	undefined	2.3.1.86 -- fatty-acyl-CoA synthase	PHYSIOL-RIGHT-TO-LEFT
RXN1G-320	a (3R)-3-hydroxyarachidoyl-[acp] = a trans-eicos-2-enoyl-[acp] + H2O	Sp34_10118510	undefined	4.2.1.59 -- 3-hydroxyacyl-[acyl-carrier-protein] dehydratase
RXN1G-349	a (3R)-3-hydroxyarachidoyl-[acp] + NADP+ ← a 3-oxo-arachidoyl-[acp] + NADPH + H+	Sp34_10118510, Sp34_30127900, Sp34_X0006400	undefined	1.1.1.100 -- 3-oxoacyl-[acyl-carrier-protein] reductase	PHYSIOL-RIGHT-TO-LEFT
RXN1G-363	a (3R)-3-hydroxybehenoyl-[acp] = a trans-docos-2-enoyl-[acp] + H2O	Sp34_10118510	undefined	4.2.1.59 -- 3-hydroxyacyl-[acyl-carrier-protein] dehydratase
RXN1G-469	a (3R)-3-hydroxybehenoyl-[acp] + NADP+ ← a 3-oxo-behenoyl-[acp] + NADPH + H+	Sp34_10118510, Sp34_30127900, Sp34_X0006400	undefined	1.1.1.100 -- 3-oxoacyl-[acyl-carrier-protein] reductase	PHYSIOL-RIGHT-TO-LEFT
RXN1G-157	a (3R)-3-hydroxybehenoyl-[acp] + NADP+ ← a 3-oxo-behenoyl-[acp] + NADPH + H+	Sp34_10118510, Sp34_30127900, Sp34_X0006400	undefined	1.1.1.100 -- 3-oxoacyl-[acyl-carrier-protein] reductase	PHYSIOL-RIGHT-TO-LEFT
RXN-10061	a (3R)-3-hydroxycerotoyl-[acp] = a trans-hexacos-2-enoyl-[acp] + H2O	Sp34_10118510	undefined	4.2.1.59 -- 3-hydroxyacyl-[acyl-carrier-protein] dehydratase
RXN-10060	a (3R)-3-hydroxycerotoyl-[acp] + NADP+ ← a 3-oxo-cerotoyl-[acp] + NADPH + H+	Sp34_10118510, Sp34_30127900, Sp34_X0006400	undefined	1.1.1.100 -- 3-oxoacyl-[acyl-carrier-protein] reductase	PHYSIOL-RIGHT-TO-LEFT
RXN-11476	a (3R)-3-hydroxyglutaryl-[acp] methyl ester + NADP+ ← a 3-oxo-glutaryl-[acp] methyl ester + NADPH + H+	Sp34_10118510, Sp34_30127900, Sp34_X0006400	undefined	1.1.1.100 -- 3-oxoacyl-[acyl-carrier-protein] reductase	PHYSIOL-RIGHT-TO-LEFT
RXN1G-517	a (3R)-3-hydroxylignoceroyl-[acp] = a trans-tetracos-2-enoyl-[acp] + H2O	Sp34_10118510	undefined	4.2.1.59 -- 3-hydroxyacyl-[acyl-carrier-protein] dehydratase
RXN1G-508	a (3R)-3-hydroxylignoceroyl-[acp] + NADP+ ← a 3-oxo-lignoceroyl-[acp] + NADPH + H+	Sp34_10118510, Sp34_30127900, Sp34_X0006400	undefined	1.1.1.100 -- 3-oxoacyl-[acyl-carrier-protein] reductase	PHYSIOL-RIGHT-TO-LEFT
RXN-9553	a (3R)-3-hydroxypetroselinoyl-[acp] = a (2E,6Z)-octadeca-2,6-dienoyl-[acp] + H2O	Sp34_10118510	undefined	4.2.1 -- Hydro-lyases
RXN-9552	a (3R)-3-hydroxypetroselinoyl-[acp] + NADP+ ← a 3-oxo-petroselinoyl-[acp] + NADPH + H+	Sp34_10118510, Sp34_30127900, Sp34_X0006400	undefined	1.1.1.100 -- 3-oxoacyl-[acyl-carrier-protein] reductase	PHYSIOL-RIGHT-TO-LEFT
RXN-11480	a (3R)-3-hydroxypimeloyl-[acp] methyl ester + NADP+ ← a 3-oxo-pimeloyl-[acp] methyl ester + NADPH + H+	Sp34_10118510, Sp34_30127900, Sp34_X0006400	undefined	1.1.1.100 -- 3-oxoacyl-[acyl-carrier-protein] reductase	PHYSIOL-RIGHT-TO-LEFT
RXN-9634	a (3R)-3-hydroxystearoyl-[acp] = a trans-octadec-2-enoyl-[acp] + H2O	Sp34_10118510	undefined	2.3.1.86 -- fatty-acyl-CoA synthase, 4.2.1.59 -- 3-hydroxyacyl-[acyl-carrier-protein] dehydratase
RXN-9633	a (3R)-3-hydroxystearoyl-[acp] + NADP+ ← a 3-oxo-stearoyl-[acp] + NADPH + H+	Sp34_10118510, Sp34_30127900, Sp34_X0006400	undefined	2.3.1.86 -- fatty-acyl-CoA synthase	PHYSIOL-RIGHT-TO-LEFT
RXN-16630	a (3R,11Z)-3-hydroxy-icos-11-enoyl-[acp] + NADP+ ← an (11Z)-3-oxo-icos-11-enoyl-[acp] + NADPH + H+	Sp34_30127900, Sp34_X0006400	undefined	1.1.1.100 -- 3-oxoacyl-[acyl-carrier-protein] reductase	PHYSIOL-RIGHT-TO-LEFT
RXN0-2142	a (3R,5Z)-3-hydroxy-dodec-5-enoyl-[acp] + NADP+ ← a (5Z)-3-oxo-dodec-5-enoyl-[acp] + NADPH + H+	Sp34_30127900, Sp34_X0006400	undefined	1.1.1.100 -- 3-oxoacyl-[acyl-carrier-protein] reductase	PHYSIOL-RIGHT-TO-LEFT
RXN-16622	a (3R,7Z)-3-hydroxy-hexadec-7-enoyl-[acp] + NADP+ ← a (7Z)-3-oxo-hexadec-7-enoyl-[acp] + NADPH + H+	Sp34_30127900, Sp34_X0006400	undefined	1.1.1.100 -- 3-oxoacyl-[acyl-carrier-protein] reductase	PHYSIOL-RIGHT-TO-LEFT
RXN-16626	a (3R,9Z)-3-hydroxy-octadec-9-enoyl-[acp] + NADP+ ← a (9Z)-3-oxo-octadec-9-enoyl-[acp] + NADPH + H+	Sp34_30127900, Sp34_X0006400	undefined	1.1.1.100 -- 3-oxoacyl-[acyl-carrier-protein] reductase	PHYSIOL-RIGHT-TO-LEFT
4.2.1.58-RXN	a (3R)-3-hydroxybutanoyl-[acp] → a crotonyl-[acp] + H2O	Sp34_10118510	palmitate biosynthesis I (animals and fungi), octanoyl-[acyl-carrier protein] biosynthesis (mitochondria, yeast)	2.3.1.86 -- fatty-acyl-CoA synthase, 2.3.1.85 -- fatty-acid synthase, 4.2.1.59 -- 3-hydroxyacyl-[acyl-carrier-protein] dehydratase	LEFT-TO-RIGHT
RXN-9514	a (3R)-3-hydroxybutanoyl-[acp] + NADP+ ← an acetoacetyl-[acp] + NADPH + H+	Sp34_10118510, Sp34_30127900, Sp34_X0006400	palmitate biosynthesis I (animals and fungi), octanoyl-[acyl-carrier protein] biosynthesis (mitochondria, yeast)	2.3.1.86 -- fatty-acyl-CoA synthase, 2.3.1.85 -- fatty-acid synthase, 1.1.1.100 -- 3-oxoacyl-[acyl-carrier-protein] reductase	PHYSIOL-RIGHT-TO-LEFT
RXN-9533	a (3R)-3-hydroxydodecanoyl-[acp] → a (2E)-dodec-2-enoyl-[acp] + H2O	Sp34_10118510	palmitate biosynthesis I (animals and fungi)	2.3.1.86 -- fatty-acyl-CoA synthase, 2.3.1.85 -- fatty-acid synthase, 4.2.1.59 -- 3-hydroxyacyl-[acyl-carrier-protein] dehydratase	LEFT-TO-RIGHT
RXN-9532	a (3R)-3-hydroxydodecanoyl-[acp] + NADP+ ← a 3-oxo-dodecanoyl-[acp] + NADPH + H+	Sp34_10118510, Sp34_30127900, Sp34_X0006400	palmitate biosynthesis I (animals and fungi)	2.3.1.86 -- fatty-acyl-CoA synthase, 2.3.1.85 -- fatty-acid synthase, 1.1.1.100 -- 3-oxoacyl-[acyl-carrier-protein] reductase	PHYSIOL-RIGHT-TO-LEFT
3.2.1.114-RXN	a (mannosyl)5-(N-acetylglucosaminyl)-N-glycan + 2 H2O → N4-{N-acetyl-β-D-glucosaminyl-(1,2)-α-D-mannosyl-(1,3)-[α-D-mannosyl-(1,6)]-β-D-mannosyl-(1,4)-N-acetyl-β-D-glucosaminyl-(1,4)-N-acetyl-β-D-glucosaminyl}-protein-L-asparagine + 2 α-D-mannopyranose	Sp34_50144010	mannosyl-glycoprotein N-acetylglucosaminyltransferases	3.2.1.114 -- mannosyl-oligosaccharide 1,3-1,6-α-mannosidase	PHYSIOL-LEFT-TO-RIGHT
3.2.1.113-RXN	a (mannosyl)9-(N-acetylglucosaminyl)2 + H2O → a (mannosyl)8-(N-acetylglucosaminyl)2 + D-mannose	Sp34_10097500, Sp34_40351500, Sp34_50142510, Sp34_X0244100	undefined	3.2.1.113 -- mannosyl-oligosaccharide 1,2-α-mannosidase	PHYSIOL-LEFT-TO-RIGHT
RXN-5781	a 1,2-diacyl-sn-glycerol + CDP-choline → a phosphatidylcholine + CMP + H+	Sp34_50361900	choline biosynthesis III, phosphatidylcholine biosynthesis I, phosphatidylcholine biosynthesis II	2.7.8.2 -- diacylglycerol cholinephosphotransferase	LEFT-TO-RIGHT
ETHANOLAMINEPHOSPHOTRANSFERASE-RXN	a 1,2-diacyl-sn-glycerol + CDP-ethanolamine → an L-1-phosphatidylethanolamine + CMP + H+	Sp34_10291200, Sp34_50361900, Sp34_X0221500	phosphatidylethanolamine biosynthesis II	2.7.8.1 -- ethanolaminephosphotransferase	LEFT-TO-RIGHT
PHOSPHATIDATE-PHOSPHATASE-RXN	a 1,2-diacyl-sn-glycerol 3-phosphate + H2O → a 1,2-diacyl-sn-glycerol + phosphate	Sp34_20237300, Sp34_20278500, Sp34_50165100, Sp34_X0075400	diacylglycerol and triacylglycerol biosynthesis	3.1.3.4 -- phosphatidate phosphatase	PHYSIOL-LEFT-TO-RIGHT
RXN-1602	a 1,2-diglyceride + H2O → a 2-acylglycerol + a fatty acid + H+	Sp34_X0252600	triacylglycerol degradation	3.1.1.34 -- lipoprotein lipase, 3.1.1.79 -- hormone-sensitive lipase	PHYSIOL-LEFT-TO-RIGHT
GLYCOGEN-BRANCH-RXN	a 1,4-α-D-glucan = a glycogen	Sp34_30067000	undefined	2.4.1.18 -- 1,4-α-glucan branching enzyme
RXN0-5181	a 1,4-α-D-glucan + n H2O → a 1,4-α-D-glucan + maltohexaose	Sp34_50155300	undefined	3.2.1.1 -- α-amylase	PHYSIOL-LEFT-TO-RIGHT
ALPHA-AMYL-RXN	a 1,4-α-D-glucan + n H2O → n a 1,4-α-D-glucan	Sp34_50155300	undefined	3.2.1.1 -- α-amylase	PHYSIOL-LEFT-TO-RIGHT
LYSOPHOSPHOLIPASE-RXN	a 1-acyl-sn-glycero-3-phosphocholine + H2O → a carboxylate + sn-glycero-3-phosphocholine + H+	Sp34_10062700, Sp34_10084810, Sp34_20141500, Sp34_30274710, Sp34_50132500	undefined	3.1.1.5 -- lysophospholipase	PHYSIOL-LEFT-TO-RIGHT
ALKYLGLYCERONE-PHOSPHATE-SYNTHASE-RXN	a 1-acyl-glycerone 3-phosphate + a long-chain alcohol → a 1-alkyl-glycerone 3-phosphate + a long-chain fatty acid + H+	Sp34_30326100	plasmalogen biosynthesis	2.5.1.26 -- alkylglycerone-phosphate synthase	LEFT-TO-RIGHT
ACYLGLYCEROL-KINASE-RXN	a 1-monoglyceride + ATP = a 1-acyl-sn-glycerol 3-phosphate + ADP + H+	Sp34_30116612	undefined	2.7.1.94 -- acylglycerol kinase
3.1.1.23-RXN	a 1-monoglyceride + H2O → a fatty acid + glycerol + H+	Sp34_50182100	triacylglycerol degradation	3.1.1.23 -- acylglycerol lipase	PHYSIOL-LEFT-TO-RIGHT
2.7.1.153-RXN	a 1-phosphatidyl-1D-myo-inositol 4,5-bisphosphate + ATP → 1-phosphatidyl-1D-myo-inositol 3,4,5-trisphosphate + ADP + H+	Sp34_10257700, Sp34_20327500	3-phosphoinositide biosynthesis	2.7.1.153 -- phosphatidylinositol-4,5-bisphosphate 3-kinase	LEFT-TO-RIGHT
3.1.4.11-RXN	a 1-phosphatidyl-1D-myo-inositol 4,5-bisphosphate + H2O → a 1,2-diacyl-sn-glycerol + D-myo-inositol (1,4,5)-trisphosphate + H+	Sp34_20217500, Sp34_30327000, Sp34_40300500, Sp34_50004100, Sp34_50399000, Sp34_X0076800	D-myo-inositol-5-phosphate metabolism, D-myo-inositol (1,4,5)-trisphosphate biosynthesis, phospholipases	3.1.4.11 -- phosphoinositide phospholipase C	PHYSIOL-LEFT-TO-RIGHT
PHOSPHATIDYLINOSITOL-BISPHOSPHATASE-RXN	a 1-phosphatidyl-1D-myo-inositol 4,5-bisphosphate + H2O → a 1-phosphatidyl-1D-myo-inositol 4-phosphate + phosphate	Sp34_10210000, Sp34_40140000	3-phosphoinositide degradation	3.1.3.36 -- phosphoinositide 5-phosphatase	PHYSIOL-LEFT-TO-RIGHT
RXN-9779	a 1-phosphatidyl-1D-myo-inositol 4,5-bisphosphate + H2O → a 1-phosphatidyl-1D-myo-inositol 5-phosphate + phosphate	Sp34_30288300	3-phosphoinositide degradation, D-myo-inositol-5-phosphate metabolism	3.1.3.78 -- phosphatidylinositol-4,5-bisphosphate 4-phosphatase	PHYSIOL-LEFT-TO-RIGHT
2.7.1.68-RXN	a 1-phosphatidyl-1D-myo-inositol 4-phosphate + ATP → a 1-phosphatidyl-1D-myo-inositol 4,5-bisphosphate + ADP + H+	Sp34_10244700, Sp34_X0218900	D-myo-inositol (1,4,5)-trisphosphate biosynthesis, 3-phosphoinositide biosynthesis	2.7.1.68 -- 1-phosphatidylinositol-4-phosphate 5-kinase	LEFT-TO-RIGHT
2.7.1.154-RXN	a 1-phosphatidyl-1D-myo-inositol 4-phosphate + ATP → a 1-phosphatidyl-1D-myo-inositol 3,4-bisphosphate + ADP + H+	Sp34_10257700, Sp34_X0135720	3-phosphoinositide biosynthesis	2.7.1.154 -- phosphatidylinositol-4-phosphate 3-kinase	LEFT-TO-RIGHT
RXN-13334	a 1-phosphatidyl-1D-myo-inositol 4-phosphate + H2O → a 1,2-diacyl-sn-glycerol + D-myo-inositol (1,4)-bisphosphate + H+	Sp34_20217500, Sp34_30327000, Sp34_40300500, Sp34_50004100, Sp34_50399000, Sp34_X0076800	undefined	3.1.4.11 -- phosphoinositide phospholipase C	PHYSIOL-LEFT-TO-RIGHT
RXN-10961	a 1-phosphatidyl-1D-myo-inositol 4-phosphate + H2O → an L-1-phosphatidyl-inositol + phosphate	Sp34_40140000	3-phosphoinositide degradation	3.1.3 -- Phosphoric monoester hydrolases	PHYSIOL-LEFT-TO-RIGHT
RXN-10947	a 1-phosphatidyl-1D-myo-inositol 3,4-bisphosphate + H2O → a 1-phosphatidyl-1D-myo-inositol 4-phosphate + phosphate	Sp34_40020320, Sp34_50398500	3-phosphoinositide degradation	3.1.3.67 -- phosphatidylinositol-3,4,5-trisphosphate 3-phosphatase	PHYSIOL-LEFT-TO-RIGHT
3.1.3.66-RXN	a 1-phosphatidyl-1D-myo-inositol 3,4-bisphosphate + H2O → a 1-phosphatidyl-1D-myo-inositol 3-phosphate + phosphate	Sp34_30118100	3-phosphoinositide degradation	3.1.3.66 -- phosphatidylinositol-3,4-bisphosphate 4-phosphatase	PHYSIOL-LEFT-TO-RIGHT
2.7.1.150-RXN	a 1-phosphatidyl-1D-myo-inositol 3-phosphate + ATP → 1-phosphatidyl-1D-myo-inositol 3,5-bisphosphate + ADP + H+	Sp34_X0218900	3-phosphoinositide biosynthesis	2.7.1.150 -- 1-phosphatidylinositol-3-phosphate 5-kinase	LEFT-TO-RIGHT
PHOSPHATIDYLINOSITOL-3-PHOSPHATASE-RXN	a 1-phosphatidyl-1D-myo-inositol 3-phosphate + H2O → an L-1-phosphatidyl-inositol + phosphate	Sp34_30022510, Sp34_30227900	3-phosphoinositide degradation	3.1.3.64 -- phosphatidylinositol-3-phosphatase	PHYSIOL-LEFT-TO-RIGHT
2.7.1.149-RXN	a 1-phosphatidyl-1D-myo-inositol 5-phosphate + ATP → a 1-phosphatidyl-1D-myo-inositol 4,5-bisphosphate + ADP + H+	Sp34_30302310	D-myo-inositol-5-phosphate metabolism, D-myo-inositol (1,4,5)-trisphosphate biosynthesis	2.7.1.149 -- 1-phosphatidylinositol-5-phosphate 4-kinase	LEFT-TO-RIGHT
RXN-13908	a 10-formyltetrahydrofolate-4a-carbinolamine = an N10-formyldihydrofolate + H2O	Sp34_10289200	undefined	4.2.1.96 -- 4a-hydroxytetrahydrobiopterin dehydratase
RIBONUCLEOSIDE-DIP-REDUCTI-RXN	a 2'-deoxyribonucleoside 5'-diphosphate + an oxidized thioredoxin + H2O ← a ribonucleoside diphosphate + a reduced thioredoxin	Sp34_30000910, Sp34_30263300, Sp34_30263500, Sp34_30263700, Sp34_30264100	undefined	1.17.4.1 -- ribonucleoside-diphosphate reductase	PHYSIOL-RIGHT-TO-LEFT
DNA-DIRECTED-DNA-POLYMERASE-RXN	a 2'-deoxyribonucleoside 5'-triphosphate + (deoxynucleotides)(n) → (deoxynucleotides)(n+1) + diphosphate	Sp34_10008600, Sp34_20055000, Sp34_20057100, Sp34_20147800, Sp34_30096500, Sp34_30138500, Sp34_30138900, Sp34_30173700, Sp34_30248300, Sp34_30282800, Sp34_30307400, Sp34_30335810, Sp34_40061400, Sp34_40326410, Sp34_50137910	undefined	2.7.7.7 -- DNA-directed DNA polymerase	PHYSIOL-LEFT-TO-RIGHT
ACYLCOASYN-RXN	a 2,3,4-saturated fatty acid + ATP + coenzyme A → a 2,3,4-saturated fatty acyl CoA + AMP + diphosphate	Sp34_10253400, Sp34_30037000, Sp34_30240210, Sp34_40088300, Sp34_50064900, Sp34_50391800, Sp34_X0232300	fatty acid β-oxidation I, fatty acid β-oxidation II (peroxisome)	6.2.1.3 -- long-chain-fatty-acid—CoA ligase	PHYSIOL-LEFT-TO-RIGHT
TRANS-RXN0-623	a 2,3,4-saturated fatty acid + ATP + coenzyme A + H+ → a 2,3,4-saturated fatty acyl CoA + AMP + diphosphate + H+	Sp34_10253400, Sp34_30037000, Sp34_30240210, Sp34_40088300, Sp34_50064900, Sp34_50391800, Sp34_X0232300	undefined	6.2.1.3 -- long-chain-fatty-acid—CoA ligase	PHYSIOL-LEFT-TO-RIGHT
KETOACYLCOATHIOL-RXN	a 2,3,4-saturated fatty acyl CoA + acetyl-CoA ← a 3-oxoacyl-CoA + coenzyme A	Sp34_20052600, Sp34_30022400, Sp34_30285800	fatty acid β-oxidation I, fatty acid β-oxidation II (peroxisome)	2.3.1.16 -- acetyl-CoA C-acyltransferase	PHYSIOL-RIGHT-TO-LEFT
THIOESTER-RXN	a 2,3,4-saturated fatty acyl CoA + H2O → a 2,3,4-saturated fatty acid + coenzyme A + H+	Sp34_10021400, Sp34_10116600, Sp34_10142300, Sp34_20109700, Sp34_50081310, Sp34_X0016400, Sp34_X0248600	acyl-CoA hydrolysis	3.1.2.2 -- palmitoyl-CoA hydrolase	PHYSIOL-LEFT-TO-RIGHT
TRANSENOYLCOARED-RXN	a 2,3,4-saturated fatty acyl CoA + NADP+ ← a trans-2-enoyl-CoA + NADPH + H+	Sp34_20322710, Sp34_30092200	undefined	1.3.1.38 -- trans-2-enoyl-CoA reductase (NADPH)	PHYSIOL-RIGHT-TO-LEFT
RXN-11026	a 2,3,4-saturated fatty acyl CoA + oxygen → a trans-2-enoyl-CoA + hydrogen peroxide	Sp34_10042400, Sp34_10042500, Sp34_30195900, Sp34_40162700, Sp34_50426700, Sp34_X0037500	fatty acid β-oxidation II (peroxisome)	1.3.3.6 -- acyl-CoA oxidase	PHYSIOL-LEFT-TO-RIGHT
RXN0-5514	a 2,3,4-saturated fatty acyl-[acp] + a 2,3,4-saturated 2-lysophosphatidate → a 1,2-diacyl-sn-glycerol 3-phosphate + a holo-[acyl-carrier protein]	Sp34_10078600, Sp34_40205300, Sp34_50148610, Sp34_50213010, Sp34_50213210, Sp34_50328400, Sp34_X0037700, Sp34_X0069800, Sp34_X0205300, Sp34_X0238310	undefined	2.3.1.51 -- 1-acylglycerol-3-phosphate O-acyltransferase	PHYSIOL-LEFT-TO-RIGHT
3-OXOACYL-ACP-SYNTH-RXN	a 2,3,4-saturated fatty acyl-[acp] + a malonyl-[acp] + H+ = a 3-oxoacyl-[acp] + CO2 + a holo-[acyl-carrier protein]	Sp34_10118510	undefined	2.3.1.86 -- fatty-acyl-CoA synthase
ENOYL-ACP-REDUCT-NADPH-RXN	a 2,3,4-saturated fatty acyl-[acp] + NADP+ = a trans-2-enoyl-[acyl-carrier protein] + NADPH + H+	Sp34_10118510	undefined	1.3.1.39 -- enoyl-[acyl-carrier-protein] reductase (NADPH, Re-specific), 1.3.1.104 -- enoyl-[acyl-carrier-protein] reductase (NADPH), 2.3.1.85 -- fatty-acid synthase, 2.3.1.86 -- fatty-acyl-CoA synthase
3.1.1.47-RXN	a 2-acetyl-1-alkyl-sn-glycero-3-phosphocholine + H2O → acetate + a 1-alkyl-2-lyso-sn-glycero-3-phosphocholine + H+	Sp34_10254600, Sp34_50132500, Sp34_X0258200	undefined	3.1.1.47 -- 1-alkyl-2-acetylglycerophosphocholine esterase	PHYSIOL-LEFT-TO-RIGHT
RXN-17733	a 2-acyl-1-alkyl-sn-glycerol + CDP-choline → a plasmanylcholine + CMP + H+	Sp34_50361900	plasmalogen biosynthesis	2.7.8.2 -- diacylglycerol cholinephosphotransferase	LEFT-TO-RIGHT
RXN-17731	a 2-acyl-1-alkyl-sn-glycerol + CDP-ethanolamine → a plasmanylethalomine + CMP + H+	Sp34_10291200, Sp34_50361900, Sp34_X0221500	plasmalogen biosynthesis	2.7.8.1 -- ethanolaminephosphotransferase	PHYSIOL-LEFT-TO-RIGHT
RXN-17730	a 2-acyl-1-alkyl-sn-glycerol 3-phosphate + H2O → a 2-acyl-1-alkyl-sn-glycerol + phosphate	Sp34_20237300, Sp34_20278500, Sp34_50165100, Sp34_X0075400	plasmalogen biosynthesis	3.1.3.4 -- phosphatidate phosphatase	PHYSIOL-LEFT-TO-RIGHT
2.7.8.22-RXN	a 2-acyl-1-Z-alk-1-enyl-sn-glycerol + CDP-choline → a plasmenylcholine + CMP + H+	Sp34_50361900	plasmalogen biosynthesis	2.7.8.22 -- 1-alkenyl-2-acylglycerol choline phosphotransferase	LEFT-TO-RIGHT
2-ACYLGLYCEROL-O-ACYLTRANSFERASE-RXN	a 2-acylglycerol + an acyl-CoA = a 1,2-diglyceride + coenzyme A	Sp34_30322820, Sp34_50213900, Sp34_50243600, Sp34_50404700	undefined	2.3.1.22 -- 2-acylglycerol O-acyltransferase
RXN-7952	a 2-acylglycerol + H2O → glycerol + a fatty acid + H+	Sp34_X0252600	undefined	3.1.1.79 -- hormone-sensitive lipase	PHYSIOL-LEFT-TO-RIGHT
RXN-11754	a 2-methoxy-6-all-trans-polyprenyl-1,4-benzoquinol + S-adenosyl-L-methionine → a 6-methoxy-3-methyl-2-all-trans-polyprenyl-1,4-benzoquinol + S-adenosyl-L-homocysteine + H+	Sp34_30042710	undefined	2.1.1.201 -- 2-methoxy-6-polyprenyl-1,4-benzoquinol methylase	PHYSIOL-LEFT-TO-RIGHT
RXN66-483	a 2-methyl branched 2,3,4-saturated fatty acid + ATP + coenzyme A → a 2-methyl branched 2,3,4-saturated fatty acyl-CoA + AMP + diphosphate	Sp34_10253400, Sp34_30037000, Sp34_30240210, Sp34_40088300, Sp34_50064900, Sp34_50391800, Sp34_X0232300	undefined	6.2.1.3 -- long-chain-fatty-acid—CoA ligase	PHYSIOL-LEFT-TO-RIGHT
RXN66-472	a 2-methyl branched 2,3,4-saturated fatty aldehyde + NAD+ + H2O = a 2-methyl branched 2,3,4-saturated fatty acid + NADH + 2 H+	Sp34_30013200, Sp34_30013500, Sp34_30051200, Sp34_30140400, Sp34_30330400, Sp34_50212200	undefined	1.2.1.3 -- aldehyde dehydrogenase (NAD+)
RXN-11374	a 2-[(3S)-3-carboxy-3-(methylammonio)propyl]-L-histidine-[translation elongation factor 2] + S-adenosyl-L-methionine → a 2-[(3S)-3-carboxy-3-(dimethylammonio)propyl]-L-histidine-[translation elongation factor 2] + S-adenosyl-L-homocysteine + H+	Sp34_20331500	undefined	undefined	PHYSIOL-LEFT-TO-RIGHT
RXN-14326	a 2-[(3S)-3-amino-3-carboxypropyl]-L-histidine-[translation elongation factor 2] + 3 S-adenosyl-L-methionine → a diphthine-[translation elongation factor 2] + 3 S-adenosyl-L-homocysteine + 3 H+	Sp34_20331500	undefined	2.1.1.98 -- diphthine synthase	PHYSIOL-LEFT-TO-RIGHT
RXN-11370	a 2-[(3S)-3-amino-3-carboxypropyl]-L-histidine-[translation elongation factor 2] + S-adenosyl-L-methionine → a 2-[(3S)-3-carboxy-3-(methylammonio)propyl]-L-histidine-[translation elongation factor 2] + S-adenosyl-L-homocysteine + H+	Sp34_20331500	undefined	undefined	PHYSIOL-LEFT-TO-RIGHT
RXN-11373	a 2-[(3S)-3-carboxy-3-(dimethylammonio)propyl]-L-histidine-[translation elongation factor 2] + S-adenosyl-L-methionine → a diphthine-[translation elongation factor 2] + S-adenosyl-L-homocysteine + H+	Sp34_20331500	undefined	undefined	PHYSIOL-LEFT-TO-RIGHT
RXN-7835	a 2-trans-4-cis-dienoyl-CoA + NADPH = a trans-3-enoyl-CoA + NADP+ + H+	Sp34_50167500	undefined	1.3.1.34 -- 2,4-dienoyl-CoA reductase (NADPH)
RXN-13688	a 3α-hydroxysteroid + NAD(P)+ = a 3-oxosteroid + NAD(P)H + H+	Sp34_20067500, Sp34_20067600, Sp34_50074000, Sp34_50157110, Sp34_50180300, Sp34_X0203400	undefined	1.1.1.357 -- 3α-hydroxysteroid 3-dehydrogenase
RXN-11757	a 3,4-dihydroxy-5-all-trans-polyprenylbenzoate + S-adenosyl-L-methionine → a 3-methoxy-4-hydroxy-5-all-trans-polyprenylbenzoate + S-adenosyl-L-homocysteine + H+	Sp34_40182500	undefined	2.1.1.114 -- polyprenyldihydroxybenzoate methyltransferase	PHYSIOL-LEFT-TO-RIGHT
PHOSPHASERDECARB-RXN	a 3-O-sn-phosphatidyl-L-serine + H+ = an L-1-phosphatidylethanolamine + CO2	Sp34_30033100	undefined	4.1.1.65 -- phosphatidylserine decarboxylase
RXN66-469	a 3-methyl-branched 2,3,4-saturated fatty acid + ATP + coenzyme A → a 3-methyl-branched 2,3,4-saturated fatty acyl-CoA + AMP + diphosphate	Sp34_10253400, Sp34_30037000, Sp34_30240210, Sp34_40088300, Sp34_50064900, Sp34_50391800, Sp34_X0232300	undefined	6.2.1.3 -- long-chain-fatty-acid—CoA ligase	PHYSIOL-LEFT-TO-RIGHT
1.3.99.5-RXN	a 3-oxo-5-α-steroid + NADP+ = a 3-oxo-Δ4-steroid + NADPH + H+	Sp34_50287800, Sp34_X0225800	undefined	1.3.1.22 -- 3-oxo-5α-steroid 4-dehydrogenase (NADP+)
RXN-17919	a 5'-(5'-diphosphoadenosine)-[DNA] + a [DNA]-3'-hydroxyl → DNAn + AMP + H+	Sp34_30049300, Sp34_50301510	undefined	undefined	PHYSIOL-LEFT-TO-RIGHT
RXN-17923	a 5'-(5'-diphosphoguanosine)-[DNA] + a [DNA]-3'-hydroxyl → DNAn + GMP + H+	Sp34_50301510	undefined	undefined	PHYSIOL-LEFT-TO-RIGHT
MRNA-GUANINE-N7--METHYLTRANSFERASE-RXN	a 5'-(5'-triphosphoguanosine)-purine-[mRNA] + S-adenosyl-L-methionine → S-adenosyl-L-homocysteine + a 5'-(N7-methyl 5'-triphosphoguanosine)-(purine-ribonucleotide)-[mRNA] + H+	Sp34_10186300	mRNA capping I	2.1.1.56 -- mRNA (guanine-N7)-methyltransferase	PHYSIOL-LEFT-TO-RIGHT
RXN-12826	a 5'-(N7-methyl 5'-triphosphoguanosine)-(purine-ribonucleotide)-[mRNA] + H2O = N7-methylguanosine 5'-phosphate + a 5'-diphospho-purine-[mRNA] + 2 H+	Sp34_50431000	undefined	3.6.1.59 -- 5′-(N7-methyl 5′-triphosphoguanosine)-[mRNA] diphosphatase
MRNA-GUANYLYLTRANSFERASE-RXN	a 5'-diphospho-purine-[mRNA] + GTP + 2 H+ → a 5'-(5'-triphosphoguanosine)-purine-[mRNA] + diphosphate	Sp34_10060100	mRNA capping I	2.7.7.50 -- mRNA guanylyltransferase	LEFT-TO-RIGHT
POLYNUCLEOTIDE-5-PHOSPHATASE-RXN	a 5'-triphospho-purine-[mRNA] + H2O → a 5'-diphospho-purine-[mRNA] + phosphate + H+	Sp34_10060100	mRNA capping I	3.1.3.33 -- polynucleotide 5′-phosphatase	PHYSIOL-LEFT-TO-RIGHT
METHENYLTHFCYCLOHYDRO-RXN	a 5,10-methenyltetrahydrofolate + H2O ↔ an N10-formyl-tetrahydrofolate + H+	Sp34_X0216310, Sp34_X0216400	formate assimilation into 5,10-methylenetetrahydrofolate, tetrahydrofolate salvage from 5,10-methenyltetrahydrofolate, folate transformations I, N10-formyl-tetrahydrofolate biosynthesis	3.5.4.9 -- methenyltetrahydrofolate cyclohydrolase	REVERSIBLE
THYMIDYLATESYN-RXN	a 5,10-methylene-tetrahydrofolate + dUMP → dTMP + a 7,8-dihydrofolate	Sp34_10258600	pyrimidine deoxyribonucleotides de novo biosynthesis I, pyrimidine deoxyribonucleotides biosynthesis from CTP, pyrimidine deoxyribonucleosides salvage, N10-formyl-tetrahydrofolate biosynthesis	2.1.1.45 -- thymidylate synthase	LEFT-TO-RIGHT
1.5.1.15-RXN	a 5,10-methylene-tetrahydrofolate + NAD+ → a 5,10-methenyltetrahydrofolate + NADH	Sp34_X0216400	folate transformations I	1.5.1.15 -- methylenetetrahydrofolate dehydrogenase (NAD+)	LEFT-TO-RIGHT
METHYLENETHFDEHYDROG-NADP-RXN	a 5,10-methylene-tetrahydrofolate + NADP+ ↔ a 5,10-methenyltetrahydrofolate + NADPH	Sp34_X0216310	formate assimilation into 5,10-methylenetetrahydrofolate, folate transformations I, N10-formyl-tetrahydrofolate biosynthesis	1.5.1.5 -- methylenetetrahydrofolate dehydrogenase (NADP+)	REVERSIBLE
1.5.1.34-RXN	a 5,6,7,8-tetrahydropteridine + NAD(P)+ ← a 6,7-dihydropteridine + NAD(P)H + H+	Sp34_30020800	undefined	1.5.1.34 -- 6,7-dihydropteridine reductase	PHYSIOL-RIGHT-TO-LEFT
GAMMA-GLUTAMYLTRANSFERASE-RXN	a 5-L-glutamyl-[peptide] + an amino acid = a 5-L-glutamyl-amino acid + a peptide	Sp34_10249400, Sp34_40196800, Sp34_50081800, Sp34_50098600, Sp34_50230900, Sp34_50412300	undefined	2.3.2.2 -- γ-glutamyltransferase
3.1.1.69-RXN	a 6-(N-acetyl-α-D-glucosaminyl)-1-phosphatidyl-1D-myo-inositol + H2O = acetate + 6-(α-D-glucosaminyl)-1-phosphatidyl-1D-myo-inositol	Sp34_10032300	undefined	3.5.1.89 -- N-acetylglucosaminylphosphatidylinositol deacetylase
HOLOCYTOCHROME-C-SYNTHASE-RXN	a c-type cytochrome ↔ heme c + an apo-[c-type cytochrome]	Sp34_20334000	undefined	4.4.1.17 -- holocytochrome-c synthase	REVERSIBLE
ENOYL-COA-DELTA-ISOM-RXN	a cis-3-enoyl-CoA → a trans-2-enoyl-CoA	Sp34_20341110, Sp34_X0054400	fatty acid β-oxidation III (unsaturated, odd number), fatty acid β-oxidation I	5.3.3.8 -- dodecenoyl-CoA isomerase	LEFT-TO-RIGHT
RXN-12518	a cis-5-enoyl-CoA + oxygen → a trans2,cis-5-dienoyl-CoA + hydrogen peroxide	Sp34_10042400, Sp34_10042500, Sp34_30195900, Sp34_40162700, Sp34_50426700, Sp34_X0037500	fatty acid beta-oxidation V (unsaturated, odd number, di-isomerase-dependent)	1.3.3.6 -- acyl-CoA oxidase	PHYSIOL-LEFT-TO-RIGHT
RXN-17015	a cis-vaccenoyl-[acp] + 1-cis-vaccenoylglycerol-3-phosphate → 1,2-dicis-vaccenoyl-phosphatidate + a holo-[acyl-carrier protein]	Sp34_10078600, Sp34_40205300, Sp34_50148610, Sp34_50213010, Sp34_50213210, Sp34_50328400, Sp34_X0037700, Sp34_X0069800, Sp34_X0205300, Sp34_X0238310	undefined	2.3.1.51 -- 1-acylglycerol-3-phosphate O-acyltransferase	PHYSIOL-LEFT-TO-RIGHT
RXN-17014	a cis-vaccenoyl-[acp] + 1-palmitoylglycerol 3-phosphate → 1-palmitoyl-2-cis-vaccenoyl phosphatidate + a holo-[acyl-carrier protein]	Sp34_10078600, Sp34_40205300, Sp34_50148610, Sp34_50213010, Sp34_50213210, Sp34_50328400, Sp34_X0037700, Sp34_X0069800, Sp34_X0205300, Sp34_X0238310	undefined	2.3.1.51 -- 1-acylglycerol-3-phosphate O-acyltransferase	PHYSIOL-LEFT-TO-RIGHT
RXN-17016	a cis-vaccenoyl-[acp] + sn-glycerol 3-phosphate → 1-cis-vaccenoylglycerol-3-phosphate + a holo-[acyl-carrier protein]	Sp34_50194520, Sp34_X0069800	undefined	2.3.1.15 -- glycerol-3-phosphate 1-O-acyltransferase	PHYSIOL-LEFT-TO-RIGHT
MALONYL-COA-ACP-TRANSACYL-RXN	a holo-[acyl-carrier protein] + malonyl-CoA → a malonyl-[acp] + coenzyme A	Sp34_10118510, Sp34_20005500	octanoyl-[acyl-carrier protein] biosynthesis (mitochondria, yeast)	2.3.1.86 -- fatty-acyl-CoA synthase, 2.3.1.85 -- fatty-acid synthase, 2.3.1.39 -- [acyl-carrier-protein] S-malonyltransferase	PHYSIOL-LEFT-TO-RIGHT
RXN-10949	a myo-inositol monophosphate + H2O → myo-inositol + phosphate	Sp34_10020100, Sp34_10090400	undefined	3.1.3.25 -- inositol-phosphate phosphatase	PHYSIOL-LEFT-TO-RIGHT
3.4.24.57-RXN	a O-sialoglycoprotein + H2O → n a peptide	Sp34_30288200, Sp34_40033400, Sp34_50267000	undefined	3.4.24.57 -- O-sialoglycoprotein endopeptidase	PHYSIOL-LEFT-TO-RIGHT
RXN-7911	a trans-2-enoyl-CoA + NADP+ = a trans-2,trans-4-dienoyl-CoA + NADPH + H+	Sp34_50167500	undefined	1.3.1.34 -- 2,4-dienoyl-CoA reductase (NADPH)
RXN-7836	a trans-3-enoyl-CoA → a trans-2-enoyl-CoA	Sp34_20341110, Sp34_X0054400	fatty acid beta-oxidation V (unsaturated, odd number, di-isomerase-dependent)	5.3.3.8 -- dodecenoyl-CoA isomerase	LEFT-TO-RIGHT
RXN-12519	a trans2,cis-5-dienoyl-CoA → a trans3,cis-5-dienoyl-CoA	Sp34_20341110, Sp34_X0054400	fatty acid beta-oxidation V (unsaturated, odd number, di-isomerase-dependent)	5.3.3.8 -- dodecenoyl-CoA isomerase	LEFT-TO-RIGHT
RXN-12520	a trans3,cis-5-dienoyl-CoA → a trans-2,trans-4-dienoyl-CoA	Sp34_20341110	fatty acid beta-oxidation V (unsaturated, odd number, di-isomerase-dependent)	5.3.3 -- Transposing C==C bonds	LEFT-TO-RIGHT
BIOTIN-CARBOXYL-RXN	a biotinylated [BCCP dimer] + hydrogencarbonate + ATP → a carboxylated-biotinylated [BCCP dimer] + ADP + phosphate + H+	Sp34_X0133800	undefined	6.3.4.14 -- biotin carboxylase	PHYSIOL-LEFT-TO-RIGHT
RXN-9516	a butyryl-[acp] + a malonyl-[acp] + H+ → a 3-oxo-hexanoyl-[acp] + CO2 + a holo-[acyl-carrier protein]	Sp34_10118510	octanoyl-[acyl-carrier protein] biosynthesis (mitochondria, yeast)	2.3.1.41 -- β-ketoacyl-[acyl-carrier-protein] synthase I	LEFT-TO-RIGHT
RXN-9648	a butyryl-[acp] + malonyl-CoA + H+ → a 3-oxo-hexanoyl-[acp] + CO2 + coenzyme A	Sp34_10118510	palmitate biosynthesis I (animals and fungi)	2.3.1.86 -- fatty-acyl-CoA synthase, 2.3.1.85 -- fatty-acid synthase, 2.3.1.41 -- β-ketoacyl-[acyl-carrier-protein] synthase I	LEFT-TO-RIGHT
RXN-9515	a butyryl-[acp] + NADP+ ← a crotonyl-[acp] + NADPH + H+	Sp34_10118510	palmitate biosynthesis I (animals and fungi), octanoyl-[acyl-carrier protein] biosynthesis (mitochondria, yeast)	1.3.1.10 -- enoyl-[acyl-carrier-protein] reductase (NADPH, Si-specific), 1.3.1.39 -- enoyl-[acyl-carrier-protein] reductase (NADPH, Re-specific), 2.3.1.85 -- fatty-acid synthase, 2.3.1.86 -- fatty-acyl-CoA synthase	RIGHT-TO-LEFT
RXN-12473	a carboxy-adenylated [small subunit of molybdopterin synthase] + an [L-cysteine desulfurase] L-cysteine persulfide + a reduced electron acceptor → a thiocarboxylated [small subunit of molybdopterin synthase] + an [L-cysteine desulfurase]-L-cysteine + AMP + an oxidized electron acceptor + H+	Sp34_40109410	molybdenum cofactor biosynthesis	2.8.1.11 -- molybdopterin synthase sulfurtransferase	LEFT-TO-RIGHT
CARBOXYLESTERASE-RXN	a carboxylic ester + H2O → an alcohol + a carboxylate + H+	Sp34_10248000, Sp34_50027400, Sp34_50047510, Sp34_50211120, Sp34_50218500, Sp34_50218600, Sp34_X0256500	undefined	3.1.1.1 -- carboxylesterase	PHYSIOL-LEFT-TO-RIGHT
2.7.8.11-RXN	a CDP-diacylglycerol + myo-inositol → an L-1-phosphatidyl-inositol + CMP + H+	Sp34_20033300	phosphatidylinositol biosynthesis II (eukaryotes), D-myo-inositol (1,4,5)-trisphosphate biosynthesis, 3-phosphoinositide biosynthesis	2.7.8.11 -- CDP-diacylglycerol—inositol 3-phosphatidyltransferase	LEFT-TO-RIGHT
PHOSPHAGLYPSYN-RXN	a CDP-diacylglycerol + sn-glycerol 3-phosphate → CMP + 1-(3-sn-phosphatidyl)-sn-glycerol 3-phosphate + H+	Sp34_10226120	phosphatidylglycerol biosynthesis II (non-plastidic)	2.7.8.5 -- CDP-diacylglycerol—glycerol-3-phosphate 3-phosphatidyltransferase	PHYSIOL-LEFT-TO-RIGHT
2.7.8.27-RXN	a ceramide + a phosphatidylcholine ↔ a sphingomyelin + a 1,2-diacyl-sn-glycerol	Sp34_20009200, Sp34_30314200, Sp34_40328100, Sp34_X0013500	undefined	2.7.8.27 -- sphingomyelin synthase	REVERSIBLE
CERAMIDE-KINASE-RXN	a ceramide + ATP = a ceramide 1-phosphate + ADP + H+	Sp34_10337500	undefined	2.7.1.138 -- ceramide kinase
RXN-11375	a ceramide + H2O → a sphingoid base + a fatty acid	Sp34_10040700, Sp34_20210500, Sp34_50219400	ceramide degradation	3.5.1.23 -- ceramidase	LEFT-TO-RIGHT
RXN-12623	a chitodextrin + n H2O → n N,N'-diacetylchitobiose + N,N',N''-triacetylchitotriose	Sp34_X0271200	chitin degradation II (Vibrio)	3.2.1 -- Glycosidases, i.e. enzymes hydrolyzing O- and S-glycosyl compounds	PHYSIOL-LEFT-TO-RIGHT
RXN1G-163	a cis-delta11-3-oxo-C30:1-[acp] + NADPH + H+ → a cis-delta11-3-hydroxyC30:1-[acp] + NADP+	Sp34_10118510, Sp34_30127900, Sp34_X0006400	undefined	1.1.1 -- With NAD(+) or NADP(+) as acceptor	PHYSIOL-RIGHT-TO-LEFT
RXN1G-260	a cis-delta13-3-oxo-C32:1-[acp] + NADPH + H+ → a cis-delta13-3-hydroxyC32:1-[acp] + NADP+	Sp34_10118510, Sp34_30127900, Sp34_X0006400	undefined	1.1.1 -- With NAD(+) or NADP(+) as acceptor	PHYSIOL-RIGHT-TO-LEFT
RXN1G-358	a cis-delta15-3-oxo-C34:1-[acp] + NADPH + H+ → a cis-delta15-3-hydroxyC34:1-[acp] + NADP+	Sp34_10118510, Sp34_30127900, Sp34_X0006400	undefined	1.1.1 -- With NAD(+) or NADP(+) as acceptor	PHYSIOL-RIGHT-TO-LEFT
RXN1G-881	a cis-delta17-3-oxo-C36:1-[acp] + NADPH + H+ → a cis-delta17-3-hydroxyC36:1-[acp] + NADP+	Sp34_10118510, Sp34_30127900, Sp34_X0006400	undefined	1.1.1 -- With NAD(+) or NADP(+) as acceptor	PHYSIOL-RIGHT-TO-LEFT
RXN1G-1053	a cis-delta19-3-oxo-C38:1-[acp] + NADPH + H+ → a cis-delta19-3-hydroxyC38:1-[acp] + NADP+	Sp34_10118510, Sp34_30127900, Sp34_X0006400	undefined	1.1.1 -- With NAD(+) or NADP(+) as acceptor	PHYSIOL-RIGHT-TO-LEFT
RXN1G-287	a cis-delta21-3-oxo-C40:1-[acp] + NADPH + H+ → a cis-delta21-3-hydroxyC40:1-[acp] + NADP+	Sp34_10118510, Sp34_30127900, Sp34_X0006400	undefined	1.1.1 -- With NAD(+) or NADP(+) as acceptor	PHYSIOL-RIGHT-TO-LEFT
RXN1G-72	a cis-delta5-3-oxo-C24:1-[acp] + NADPH + H+ → a cis-delta5-3-hydroxyC24:1-[acp] + NADP+	Sp34_10118510, Sp34_30127900, Sp34_X0006400	undefined	1.1.1 -- With NAD(+) or NADP(+) as acceptor	PHYSIOL-RIGHT-TO-LEFT
RXN1G-364	a cis-delta7-3-oxo-C26:1-[acp] + NADPH + H+ → a cis-delta7-3-hydroxyC26:1-[acp] + NADP+	Sp34_10118510, Sp34_30127900, Sp34_X0006400	undefined	1.1.1 -- With NAD(+) or NADP(+) as acceptor	PHYSIOL-RIGHT-TO-LEFT
RXN1G-240	a cis-delta9-3-oxo-C28:1-[acp] + NADPH + H+ → a cis-delta9-3-hydroxyC28:1-[acp] + NADP+	Sp34_10118510, Sp34_30127900, Sp34_X0006400	undefined	1.1.1 -- With NAD(+) or NADP(+) as acceptor	PHYSIOL-RIGHT-TO-LEFT
RXN-11866	a cytidine 32 in tRNA + S-adenosyl-L-methionine → a 2'-O-methylcytidine32 in tRNA + S-adenosyl-L-homocysteine + H+	Sp34_30029300	undefined	2.1.1.200 -- tRNA (cytidine32/uridine32-2′-O)-methyltransferase, 2.1.1.205 -- tRNA (cytidine32/guanosine34-2′-O)-methyltransferase	PHYSIOL-LEFT-TO-RIGHT
D-AMINO-ACID-OXIDASE-RXN	a D-amino acid + oxygen + H2O → ammonium + hydrogen peroxide + a 2-oxo carboxylate	Sp34_40004300	undefined	1.4.3.3 -- D-amino-acid oxidase	PHYSIOL-LEFT-TO-RIGHT
RXN-15041	a D-aminoacyl-[tRNA] + H2O → a D-amino acid + an uncharged tRNA + H+	Sp34_50276510	undefined	3.1.1.96 -- D-aminoacyl-tRNA deacylase	PHYSIOL-LEFT-TO-RIGHT
HEXOKINASE-RXN	a D-hexose + ATP = D-hexose 6-phosphate + ADP + H+	Sp34_10051400, Sp34_10110800, Sp34_40007200	undefined	2.7.1.1 -- hexokinase
RXN0-2601	a damaged DNA pyrimidine = an apyrimidinic site in DNA	Sp34_30031900	undefined	4.2.99.18 -- DNA-(apurinic or apyrimidinic site) lyase
RXN-9025	a debranched α-limit dextrin + n phosphate → n α-D-glucopyranose 1-phosphate	Sp34_50009600	glycogen degradation II	2.4.1.1 -- glycogen phosphorylase	PHYSIOL-LEFT-TO-RIGHT
RXN-9652	a decanoyl-[acp] + malonyl-CoA + H+ → a 3-oxo-dodecanoyl-[acp] + CO2 + coenzyme A	Sp34_10118510	palmitate biosynthesis I (animals and fungi)	2.3.1.86 -- fatty-acyl-CoA synthase, 2.3.1.85 -- fatty-acid synthase, 2.3.1.41 -- β-ketoacyl-[acyl-carrier-protein] synthase I	LEFT-TO-RIGHT
RXN-9530	a decanoyl-[acp] + NADP+ ← a (2E)-dec-2-enoyl-[acp] + NADPH + H+	Sp34_10118510	palmitate biosynthesis I (animals and fungi)	1.3.1.10 -- enoyl-[acyl-carrier-protein] reductase (NADPH, Si-specific), 1.3.1.39 -- enoyl-[acyl-carrier-protein] reductase (NADPH, Re-specific), 2.3.1.85 -- fatty-acid synthase, 2.3.1.86 -- fatty-acyl-CoA synthase	RIGHT-TO-LEFT
RXN-12579	a dietary all-trans-retinyl ester + H2O → all-trans-retinol + a long-chain fatty acid + H+	Sp34_30172000	retinol biosynthesis	3.1.1.3 -- triacylglycerol lipase	PHYSIOL-LEFT-TO-RIGHT
RXN-7799	a dihydroceramide + ATP = a dihydroceramide 1-phosphate + ADP + H+	Sp34_10337500	undefined	2.7.1.138 -- ceramide kinase
RXN-13733	a dihydroceramide + H2O = D-erythro-sphinganine + a carboxylate	Sp34_10040700, Sp34_20210500, Sp34_50219400	undefined	3.5.1.23 -- ceramidase
3.4.13.9-RXN	a dipeptide with proline at the C-terminal + H2O → L-proline + a proteinogenic amino acid	Sp34_10307200	undefined	3.4.13.9 -- Xaa-Pro dipeptidase	PHYSIOL-LEFT-TO-RIGHT
4.2.99.18-RXN	a DNA containing an apurinic/apyrimidinic site = a 5'-phospho-[DNA] + a 3'-terminal unsaturated sugar + H+	Sp34_30031900	undefined	4.2.99.18 -- DNA-(apurinic or apyrimidinic site) lyase
3.1.21.7-RXN	a DNA containing an apurinic/apyrimidinic site + n H2O → n+1 a 2'-deoxyribonucleoside 5'-monophosphate + H+	Sp34_20170320	undefined	3.1.21.7 -- deoxyribonuclease V	PHYSIOL-LEFT-TO-RIGHT
RXN-9535	a dodecanoyl-[acp] + a malonyl-[acp] + H+ = a 3-oxo-myristoyl-[acp] + CO2 + a holo-[acyl-carrier protein]	Sp34_10118510	undefined	2.3.1.86 -- fatty-acyl-CoA synthase
RXN-9653	a dodecanoyl-[acp] + malonyl-CoA + H+ → a 3-oxo-myristoyl-[acp] + CO2 + coenzyme A	Sp34_10118510	palmitate biosynthesis I (animals and fungi)	2.3.1.86 -- fatty-acyl-CoA synthase, 2.3.1.85 -- fatty-acid synthase, 2.3.1.41 -- β-ketoacyl-[acyl-carrier-protein] synthase I	LEFT-TO-RIGHT
RXN-9534	a dodecanoyl-[acp] + NADP+ ← a (2E)-dodec-2-enoyl-[acp] + NADPH + H+	Sp34_10118510	palmitate biosynthesis I (animals and fungi)	1.3.1.10 -- enoyl-[acyl-carrier-protein] reductase (NADPH, Si-specific), 1.3.1.39 -- enoyl-[acyl-carrier-protein] reductase (NADPH, Re-specific), 2.3.1.85 -- fatty-acid synthase, 2.3.1.86 -- fatty-acyl-CoA synthase	RIGHT-TO-LEFT
DOLICHOL-KINASE-RXN	a dolichol + CTP → a dolichyl phosphate + CDP + H+	Sp34_30084800	dolichol and dolichyl phosphate biosynthesis	2.7.1.108 -- dolichol kinase	LEFT-TO-RIGHT
RXN-9971	a dolichol + NADP+ ← a di-trans, poly-cis-polyprenol + NADPH + H+	Sp34_50287800	dolichol and dolichyl phosphate biosynthesis	1.3.1.94 -- polyprenol reductase	PHYSIOL-RIGHT-TO-LEFT
RXN-5472	a dolichyl β-D-glucosyl phosphate + α-D-Glc-(1→3)-α-D-Glc-(1→3)-α-D-Man-(1→2)-α-D-Man-(1→2)-α-D-Man-(1→3)-[α-D-Man-(1→2)-α-D-Man-(1→3)-[α-D-Man-(1→2)-α-D-Man-(1→6)]-α-D-Man-(1→6)]-β-D-Man-(1→4)-β-D-GlcNAc-(1→4)-α-D-GlcNAc-diphosphodolichol → α-D-Glc-(1→2)-α-D-Glc-(1→3)-α-D-Glc-(1→3)-α-D-Man-(1→2)-α-D-Man-(1→2)-α-D-Man-(1→3)-[α-D-Man-(1→2)-α-D-Man-(1→3)-[α-D-Man-(1→2)-α-D-Man-(1→6)]-α-D-Man-(1→6)]…	Sp34_10189000	protein N-glycosylation (eukaryotic, high mannose)	2.4.1.256 -- dolichyl-P-Glc:Glc2Man9GlcNAc2-PP-dolichol α-1,2-glucosyltransferase	PHYSIOL-LEFT-TO-RIGHT
RXN-5471	a dolichyl β-D-glucosyl phosphate + α-D-Glc-(1→3)-α-D-Man-(1→2)-α-D-Man-(1→2)-α-D-Man-(1→3)-[α-D-Man-(1→2)-α-D-Man-(1→3)-[α-D-Man-(1→2)-α-D-Man-(1→6)]-α-D-Man-(1→6)]-β-D-Man-(1→4)-β-D-GlcNAc-(1→4)-α-D-GlcNAc-diphosphodolichol → α-D-Glc-(1→3)-α-D-Glc-(1→3)-α-D-Man-(1→2)-α-D-Man-(1→2)-α-D-Man-(1→3)-[α-D-Man-(1→2)-α-D-Man-(1→3)-[α-D-Man-(1→2)-α-D-Man-(1→6)]-α-D-Man-(1→6)]-β-D-Man-(1→4)-β-D-GlcNAc-(1…	Sp34_20170320	protein N-glycosylation (eukaryotic, high mannose)	2.4.1.265 -- dolichyl-P-Glc:Glc1Man9GlcNAc2-PP-dolichol α-1,3-glucosyltransferase	PHYSIOL-LEFT-TO-RIGHT
RXN-5470	a dolichyl β-D-glucosyl phosphate + α-D-Man-(1→2)-α-D-Man-(1→2)-α-D-Man-(1→3)-[α-D-Man-(1→2)-α-D-Man-(1→3)-[α-D-Man-(1→2)-α-D-Man-(1→6)]-α-D-Man-(1→6)]-β-D-Man-(1→4)-β-D-GlcNAc-(1→4)-α-D-GlcNAc-diphosphodolichol → α-D-Glc-(1→3)-α-D-Man-(1→2)-α-D-Man-(1→2)-α-D-Man-(1→3)-[α-D-Man-(1→2)-α-D-Man-(1→3)-[α-D-Man-(1→2)-α-D-Man-(1→6)]-α-D-Man-(1→6)]-β-D-Man-(1→4)-β-D-GlcNAc-(1→4)-α-D-GlcNAc-diphosphodoli…	Sp34_20151010	protein N-glycosylation (eukaryotic, high mannose)	2.4.1.267 -- dolichyl-P-Glc:Man9GlcNAc2-PP-dolichol α-1,3-glucosyltransferase	PHYSIOL-LEFT-TO-RIGHT
RXN-5468	a dolichyl β-D-mannosyl phosphate + α-D-Man-(1→2)-α-D-Man-(1→2)-α-D-Man-(1→3)-[α-D-Man-(1→2)-α-D-Man-(1→3)-α-D-Man-(1→6)]-β-D-Man-(1→4)-β-D-GlcNAc-(1→4)-α-D-GlcNAc-diphosphodolichol → α-D-Man-a-(1→2)-α-D-Man-(1→2)-α-D-Man-(1→3)-[α-D-Man-(1→2)-α-D-Man-(1→3)-[α-D-Man-(1→6)]-α-D-Man-(1→6)]-β-D-Man-(1→4)-β-D-GlcNAc-(1→4)-α-D-GlcNAc-diphosphodolichol + a dolichyl phosphate + H+	Sp34_50099900	protein N-glycosylation (eukaryotic, high mannose)	2.4.1.260 -- dolichyl-P-Man:Man7GlcNAc2-PP-dolichol α-1,6-mannosyltransferase	PHYSIOL-LEFT-TO-RIGHT
RXN-5467	a dolichyl β-D-mannosyl phosphate + α-D-Man-(1→2)-α-D-Man-(1→2)-α-D-Man-(1→3)-[α-D-Man-(1→3)-α-D-Man-(1→6)]-β-D-Man-(1→4)-β-D-GlcNAc-(1→4)-α-D-GlcNAc-diphosphodolichol → α-D-Man-(1→2)-α-D-Man-(1→2)-α-D-Man-(1→3)-[α-D-Man-(1→2)-α-D-Man-(1→3)-α-D-Man-(1→6)]-β-D-Man-(1→4)-β-D-GlcNAc-(1→4)-α-D-GlcNAc-diphosphodolichol + a dolichyl phosphate + H+	Sp34_20291520	protein N-glycosylation (eukaryotic, high mannose)	2.4.1.259 -- dolichyl-P-Man:Man6GlcNAc2-PP-dolichol α-1,2-mannosyltransferase	LEFT-TO-RIGHT
RXN-5466	a dolichyl β-D-mannosyl phosphate + α-D-Man-(1→2)-α-D-Man-(1→2)-α-D-Man-(1→3)-[α-D-Man-(1→6)]-β-D-Man-(1→4)-β-D-GlcNAc-(1→4)-α-D-GlcNAc-diphosphodolichol → α-D-Man-(1→2)-α-D-Man-(1→2)-α-D-Man-(1→3)-[α-D-Man-(1→3)-α-D-Man-(1→6)]-β-D-Man-(1→4)-β-D-GlcNAc-(1→4)-α-D-GlcNAc-diphosphodolichol + a dolichyl phosphate + H+	Sp34_20063610	protein N-glycosylation (eukaryotic, high mannose)	2.4.1.258 -- dolichyl-P-Man:Man5GlcNAc2-PP-dolichol α-1,3-mannosyltransferase	LEFT-TO-RIGHT
RXN-5469	a dolichyl β-D-mannosyl phosphate + α-D-Man-a-(1→2)-α-D-Man-(1→2)-α-D-Man-(1→3)-[α-D-Man-(1→2)-α-D-Man-(1→3)-[α-D-Man-(1→6)]-α-D-Man-(1→6)]-β-D-Man-(1→4)-β-D-GlcNAc-(1→4)-α-D-GlcNAc-diphosphodolichol → α-D-Man-(1→2)-α-D-Man-(1→2)-α-D-Man-(1→3)-[α-D-Man-(1→2)-α-D-Man-(1→3)-[α-D-Man-(1→2)-α-D-Man-(1→6)]-α-D-Man-(1→6)]-β-D-Man-(1→4)-β-D-GlcNAc-(1→4)-α-D-GlcNAc-diphosphodolichol + a dolichyl phosphat…	Sp34_20291520	protein N-glycosylation (eukaryotic, high mannose)	2.4.1.261 -- dolichyl-P-Man:Man8GlcNAc2-PP-dolichol α-1,2-mannosyltransferase	PHYSIOL-LEFT-TO-RIGHT
2.4.1.83-RXN	a dolichyl phosphate + GDP-α-D-mannose → a dolichyl β-D-mannosyl phosphate + GDP	Sp34_40019510, Sp34_40243000	protein N-glycosylation (eukaryotic, high mannose)	2.4.1.83 -- dolichyl-phosphate β-D-mannosyltransferase	LEFT-TO-RIGHT
2.4.1.117-RXN	a dolichyl phosphate + UDP-α-D-glucose → a dolichyl β-D-glucosyl phosphate + UDP	Sp34_50029600	protein N-glycosylation (eukaryotic, high mannose)	2.4.1.117 -- dolichyl-phosphate β-glucosyltransferase	LEFT-TO-RIGHT
5.99.1.3-RXN	a double stranded DNA + ATP = a negatively supercoiled DNA + ADP + phosphate	Sp34_20317600, Sp34_30081800	undefined	5.99.1.3 -- DNA topoisomerase (ATP-hydrolysing)
3.1.22.1-RXN	a double stranded DNA + H2O → a 3' phosphooligo-deoxyribonucleotide + a 5'-hydroxy-oligo-deoxyribonucleotide	Sp34_X0056110	undefined	3.1.22.1 -- deoxyribonuclease II	PHYSIOL-LEFT-TO-RIGHT
RXN-11135	a double-helix DNA + ATP + H2O = an unwound double-stranded DNA + ADP + phosphate + H+	Sp34_10080910, Sp34_10213510, Sp34_10221900, Sp34_10228300, Sp34_10308000, Sp34_20157210, Sp34_20237100, Sp34_20276800, Sp34_20311400, Sp34_20337300, Sp34_30001810, Sp34_30032000, Sp34_30090100, Sp34_30123200, Sp34_30171410, Sp34_30201100, Sp34_30325910, Sp34_30333100, Sp34_30335810, Sp34_40348300, Sp34_50069900, Sp34_50201700, Sp34_50267710, Sp34_X0220600, Sp34_X0234200	undefined	3.6.4.12 -- DNA helicase
RXN-11698	a farnesylated protein that ends with a CAAX sequence + H2O → a [protein] C-terminal S-farnesyl-L-cysteine + a peptide + H+	Sp34_10209800, Sp34_50397300	undefined	3.4.24.84 -- Ste24 endopeptidase	PHYSIOL-LEFT-TO-RIGHT
RXN-4142	a fatty aldehyde + NAD+ + H2O = a fatty acid + NADH + 2 H+	Sp34_30013200, Sp34_30013500, Sp34_30051200, Sp34_30140400, Sp34_30330400, Sp34_50212200	undefined	1.2.1.3 -- aldehyde dehydrogenase (NAD+)
RXN-12391	a glucan + maltotriose = a glucan + D-glucopyranose	Sp34_20164400	undefined	2.4.1.25 -- 4-α-glucanotransferase
RXN-7669	a glucosylated glycogenin → a glycogen	Sp34_30067000	glycogen biosynthesis II (from UDP-D-Glucose)	2.4.1.18 -- 1,4-α-glucan branching enzyme	LEFT-TO-RIGHT
RXN-6641	a glutathione-toxin conjugate + H2O → a [Cys-Gly]-S-conjugate + L-glutamate	Sp34_10249400	glutathione-mediated detoxification I	3.4.19.9 -- γ-glutamyl hydrolase	PHYSIOL-LEFT-TO-RIGHT
GLYCPDIESTER-RXN	a glycerophosphodiester + H2O → an alcohol + sn-glycerol 3-phosphate + H+	Sp34_30027300, Sp34_40297300	undefined	3.1.4.46 -- glycerophosphodiester phosphodiesterase	PHYSIOL-LEFT-TO-RIGHT
GLYCOPHOSPHORYL-RXN	a glycogen + phosphate → an α-limit dextrin + α-D-glucopyranose 1-phosphate	Sp34_50009600	glycogen degradation II	2.4.1.1 -- glycogen phosphorylase	LEFT-TO-RIGHT
GLYMALTOPHOSPHORYL-RXN	a glycogen + phosphate = maltotetraose + α-D-glucopyranose 1-phosphate	Sp34_50009600	undefined	2.4.1.1 -- glycogen phosphorylase
RXN-12373	a guanine10 in tRNA + 2 S-adenosyl-L-methionine → an N2-dimethylguanine10 in tRNA + 2 S-adenosyl-L-homocysteine + 2 H+	Sp34_50364600	undefined	2.1.1.213 -- tRNA (guanine10-N2)-dimethyltransferase	PHYSIOL-LEFT-TO-RIGHT
RXN-12374	a guanine10 in tRNA + S-adenosyl-L-methionine → an N2-methylguanine10 in tRNA + S-adenosyl-L-homocysteine + H+	Sp34_50364600	tRNA methylation (yeast)	2.1.1.214 -- tRNA (guanine10-N2)-methyltransferase	PHYSIOL-LEFT-TO-RIGHT
RXN-12369	a guanine10 in tRNA + S-adenosyl-L-methionine → an N2-methylguanine10 in tRNA + S-adenosyl-L-homocysteine + H+	Sp34_50364600	undefined	undefined	PHYSIOL-LEFT-TO-RIGHT
RXN-12377	a guanine26 in tRNA + 2 S-adenosyl-L-methionine → an N2dimethylguanine26 in tRNA + 2 S-adenosyl-L-homocysteine + 2 H+	Sp34_50364600	undefined	2.1.1.216 -- tRNA (guanine26-N2)-dimethyltransferase	PHYSIOL-LEFT-TO-RIGHT
RXN-12375	a guanine26 in tRNA + S-adenosyl-L-methionine → an N2-methylguanine26 in tRNA + S-adenosyl-L-homocysteine + H+	Sp34_50364600	tRNA methylation (yeast)	2.1.1.216 -- tRNA (guanine26-N2)-dimethyltransferase	PHYSIOL-LEFT-TO-RIGHT
RXN-12382	a guanine26/guanine27 in tRNA + 4 S-adenosyl-L-methionine → an N2-dimethylguanine26/N2-dimethylguanine27 + 4 S-adenosyl-L-homocysteine + 4 H+	Sp34_50364600	undefined	2.1.1.215 -- tRNA (guanine26-N2/guanine27-N2)-dimethyltransferase	PHYSIOL-LEFT-TO-RIGHT
RXN-12378	a guanine26/guanine27 in tRNA + S-adenosyl-L-methionine → an N2-methylguanine26/guanine27 in tRNA + S-adenosyl-L-homocysteine + H+	Sp34_50364600	undefined	2.1.1.215 -- tRNA (guanine26-N2/guanine27-N2)-dimethyltransferase	PHYSIOL-LEFT-TO-RIGHT
RXN0-1321	a guanine34 in tRNA + preQ1 = a 7-aminomethyl-7-deazaguanosine34 in tRNA + guanine	Sp34_40234700, Sp34_50421810	undefined	2.4.2.29 -- tRNA-guanosine34 transglycosylase
QUEUOSINE-TRNA-RIBOSYLTRANSFERASE-RXN	a guanine34 in tRNA + queuine = a queuosine34 in tRNA + guanine	Sp34_40234700, Sp34_50421810	undefined	2.4.2.29 -- tRNA-guanosine34 transglycosylase
RXN-12458	a guanine37 in tRNA + S-adenosyl-L-methionine → an N1-methylguanine37 in tRNA + S-adenosyl-L-homocysteine + H+	Sp34_40253600, Sp34_50353610	undefined	2.1.1.228 -- tRNA (guanine37-N1)-methyltransferase	PHYSIOL-LEFT-TO-RIGHT
TRNA-GUANINE-N7--METHYLTRANSFERASE-RXN	a guanine46 in tRNA + S-adenosyl-L-methionine → an N7-methylguanine46 in tRNA + S-adenosyl-L-homocysteine	Sp34_20329310	undefined	2.1.1.33 -- tRNA (guanine46-N7)-methyltransferase	PHYSIOL-LEFT-TO-RIGHT
RXN-12459	a guanine9 in tRNA + S-adenosyl-L-methionine → an N1-methylguanine9 in tRNA + S-adenosyl-L-homocysteine + H+	Sp34_40253600, Sp34_50353610	undefined	2.1.1.221 -- tRNA (guanine9-N1)-methyltransferase	PHYSIOL-LEFT-TO-RIGHT
RXN-11868	a guanosine34 in tRNA + S-adenosyl-L-methionine → a 2'-O-methylguanosine34 in tRNA + S-adenosyl-L-homocysteine + H+	Sp34_30029300	tRNA methylation (yeast)	2.1.1.205 -- tRNA (cytidine32/guanosine34-2′-O)-methyltransferase	PHYSIOL-LEFT-TO-RIGHT
RXN-9650	a hexanoyl-[acyl-carrier-protein] + malonyl-CoA + H+ → a 3-oxo-octanoyl-[acp] + CO2 + coenzyme A	Sp34_10118510	palmitate biosynthesis I (animals and fungi)	2.3.1.86 -- fatty-acyl-CoA synthase, 2.3.1.85 -- fatty-acid synthase, 2.3.1.41 -- β-ketoacyl-[acyl-carrier-protein] synthase I	LEFT-TO-RIGHT
RXN-9521	a hexanoyl-[acyl-carrier-protein] + NADP+ ← a trans hex-2-enoyl-[acp] + NADPH + H+	Sp34_10118510	palmitate biosynthesis I (animals and fungi)	1.3.1.10 -- enoyl-[acyl-carrier-protein] reductase (NADPH, Si-specific), 1.3.1.39 -- enoyl-[acyl-carrier-protein] reductase (NADPH, Re-specific), 2.3.1.85 -- fatty-acid synthase, 2.3.1.86 -- fatty-acyl-CoA synthase	RIGHT-TO-LEFT
RXN-12392	a linear malto-oligosaccharide [(glucose)n] + phosphate = a linear malto-oligosaccharide [(glucose)n-1] + α-D-glucopyranose 1-phosphate	Sp34_50009600	undefined	2.4.1.1 -- glycogen phosphorylase
1.1.1.211-RXN	a long-chain (3S)-3-hydroxyacyl-CoA + NAD+ = a long-chain 3-oxoacyl-CoA + NADH + H+	Sp34_10319400, Sp34_20261100, Sp34_30269600, Sp34_40248200, Sp34_40248920, Sp34_40314500, Sp34_50046810, Sp34_X0006400, Sp34_X0054500, Sp34_X0194500	undefined	1.1.1.211 -- long-chain-3-hydroxyacyl-CoA dehydrogenase
RXN-9344	a long-chain acyl-CoA + 2 NADPH + 2 H+ → a long-chain alcohol + coenzyme A + 2 NADP+	Sp34_X0094800	plasmalogen biosynthesis	1.2.1.84 -- alcohol-forming fatty acyl-CoA reductase	LEFT-TO-RIGHT
RXN-1381	a long-chain acyl-CoA + sn-glycerol 3-phosphate → a 1-acyl-sn-glycerol 3-phosphate + coenzyme A	Sp34_50194520, Sp34_X0069800	diacylglycerol and triacylglycerol biosynthesis, CDP-diacylglycerol biosynthesis I	2.3.1.15 -- glycerol-3-phosphate 1-O-acyltransferase	LEFT-TO-RIGHT
RXN-1623	a long-chain acyl-CoA + a 1-acyl-sn-glycerol 3-phosphate → a 1,2-diacyl-sn-glycerol 3-phosphate + coenzyme A	Sp34_10078600, Sp34_40205300, Sp34_50148610, Sp34_50213010, Sp34_50213210, Sp34_50328400, Sp34_X0037700, Sp34_X0069800, Sp34_X0205300, Sp34_X0238310	diacylglycerol and triacylglycerol biosynthesis, CDP-diacylglycerol biosynthesis I	2.3.1.51 -- 1-acylglycerol-3-phosphate O-acyltransferase	LEFT-TO-RIGHT
RXN-16066	a long-chain acyl-CoA + a 1-acyl-sn-glycerol 3-phosphate = a 1,2-diacyl-sn-glycerol 3-phosphate + coenzyme A	Sp34_10078600, Sp34_40205300, Sp34_50148610, Sp34_50213010, Sp34_50213210, Sp34_50328400, Sp34_X0037700, Sp34_X0069800, Sp34_X0205300, Sp34_X0238310	undefined	2.3.1.51 -- 1-acylglycerol-3-phosphate O-acyltransferase
RXN-17729	a long-chain acyl-CoA + a 1-alkyl-sn-glycerol 3-phosphate → a 2-acyl-1-alkyl-sn-glycerol 3-phosphate + coenzyme A	Sp34_10078600, Sp34_40205300, Sp34_50148610, Sp34_50213010, Sp34_50213210, Sp34_50328400, Sp34_X0037700, Sp34_X0069800, Sp34_X0205300, Sp34_X0238310	plasmalogen biosynthesis	2.3.1.51 -- 1-acylglycerol-3-phosphate O-acyltransferase	LEFT-TO-RIGHT
2.3.1.42-RXN	a long-chain acyl-CoA + glycerone phosphate → a 1-acyl-glycerone 3-phosphate + coenzyme A	Sp34_20242200	plasmalogen biosynthesis	2.3.1.42 -- glycerone-phosphate O-acyltransferase	LEFT-TO-RIGHT
RXN-16395	a long-chain acyl-CoA + H2O → a long-chain fatty acid + coenzyme A + H+	Sp34_10021400, Sp34_10116600, Sp34_10142300, Sp34_20109700, Sp34_50081310, Sp34_X0016400, Sp34_X0248600	undefined	3.1.2.2 -- palmitoyl-CoA hydrolase	PHYSIOL-LEFT-TO-RIGHT
RXN-9918	a long-chain acyl-CoA + L-carnitine ↔ an O-acyl-L-carnitine + coenzyme A	Sp34_20033800, Sp34_40315400, Sp34_50213800	mitochondrial L-carnitine shuttle	2.3.1.21 -- carnitine O-palmitoyltransferase	REVERSIBLE
RXN-16067	a long-chain acyl-[acyl-carrier protein] + 1-stearoyl-sn-glycerol 3-phosphate = a 1-stearoyl 2-acyl-sn-glycerol 3-phosphate + a holo-[acyl-carrier protein]	Sp34_10078600, Sp34_40205300, Sp34_50148610, Sp34_50213010, Sp34_50213210, Sp34_50328400, Sp34_X0037700, Sp34_X0069800, Sp34_X0205300, Sp34_X0238310	undefined	2.3.1.51 -- 1-acylglycerol-3-phosphate O-acyltransferase
LONG-CHAIN-ALDEHYDE-DEHYDROGENASE-RXN	a long-chain aldehyde + NAD+ + H2O = a long-chain fatty acid + NADH + 2 H+	Sp34_30013200, Sp34_30013500, Sp34_30051200, Sp34_30140400, Sp34_30330400, Sp34_50212200	undefined	1.2.1.48 -- long-chain-aldehyde dehydrogenase
RXN-7904	a long-chain fatty acid + ATP + coenzyme A → a long-chain acyl-CoA + AMP + diphosphate	Sp34_10253400, Sp34_30037000, Sp34_30240210, Sp34_40088300, Sp34_50064900, Sp34_50391800, Sp34_X0232300	long-chain fatty acid activation	6.2.1.3 -- long-chain-fatty-acid—CoA ligase	PHYSIOL-LEFT-TO-RIGHT
RXN-1828	a long-linear glucan + α-D-glucopyranose = a short glucan + a short glucan	Sp34_20164400	undefined	2.4.1.25 -- 4-α-glucanotransferase
RXN-12171	a maltodextrin(n) + phosphate = a maltodextrin(n-1) + α-D-glucopyranose 1-phosphate	Sp34_50009600	undefined	2.4.1.1 -- glycogen phosphorylase
RXN-12193	a maltodextrin(n+1) + D-glucopyranose = a maltodextrin(n) + maltose	Sp34_20164400	undefined	2.4.1.25 -- 4-α-glucanotransferase
RXN-11734	a medium-chain 2,3,4-saturated fatty acyl CoA + an oxidized electron-transfer flavoprotein + H+ = a medium-chain trans-2,3-dehydroacyl-CoA + a reduced electron-transfer flavoprotein	Sp34_20026900, Sp34_20116600, Sp34_X0034000, Sp34_X0034100	undefined	1.3.8.7 -- medium-chain acyl-CoA dehydrogenase
3.6.4.6-RXN	a membrane compartment + ATP + H2O → 2 a membrane compartment + ADP + phosphate + H+	Sp34_10101300	undefined	3.6.4.6 -- vesicle-fusing ATPase	PHYSIOL-LEFT-TO-RIGHT
RXN-13684	a mercapturate + H2O = an L-cysteine-S-conjugate + acetate	Sp34_40101300	undefined	3.5.1.14 -- N-acyl-aliphatic-L-amino acid amidohydrolase, 3.5.1.114 -- N-acyl-aromatic-L-amino acid amidohydrolase
RXN-10767	a methyl jasmonate + H2O → a jasmonic acid + methanol + H+	Sp34_10248000, Sp34_50027400, Sp34_50047510, Sp34_50211120, Sp34_50218500, Sp34_50218600, Sp34_X0256500	undefined	3.1.1.1 -- carboxylesterase	PHYSIOL-LEFT-TO-RIGHT
3.4.24.64-RXN	a mitochondrial preprotein including a mitochondrial targeting sequence + H2O → a processed mitochondrial protein + a peptide	Sp34_40351420	undefined	3.4.24.64 -- mitochondrial processing peptidase	PHYSIOL-LEFT-TO-RIGHT
RXN-9598	a monoamine + H2O + oxygen + H+ → an aldehyde + a primary amine + hydrogen peroxide	Sp34_10033700	undefined	1.4.3.4 -- monoamine oxidase	PHYSIOL-LEFT-TO-RIGHT
3.1.13.4-RXN	a mRNA with poly(A) tail + n H2O → an mRNA + n AMP	Sp34_30250700, Sp34_30251100, Sp34_30251400, Sp34_30251900, Sp34_40242200, Sp34_50051500, Sp34_50177110	undefined	3.1.13.4 -- poly(A)-specific ribonuclease	PHYSIOL-LEFT-TO-RIGHT
RXN-17022	a myristoyl-[acp] + 1-myristoylglycerol 3-phosphate → dimyristoyl phosphatidate + a holo-[acyl-carrier protein]	Sp34_10078600, Sp34_40205300, Sp34_50148610, Sp34_50213010, Sp34_50213210, Sp34_50328400, Sp34_X0037700, Sp34_X0069800, Sp34_X0205300, Sp34_X0238310	undefined	2.3.1.51 -- 1-acylglycerol-3-phosphate O-acyltransferase	PHYSIOL-LEFT-TO-RIGHT
RXN-17017	a myristoyl-[acp] + sn-glycerol 3-phosphate → 1-myristoylglycerol 3-phosphate + a holo-[acyl-carrier protein]	Sp34_50194520, Sp34_X0069800	undefined	2.3.1.15 -- glycerol-3-phosphate 1-O-acyltransferase	PHYSIOL-LEFT-TO-RIGHT
RXN-9654	a myristoyl-[acp] + malonyl-CoA + H+ → a 3-oxo-palmitoyl-[acp] + CO2 + coenzyme A	Sp34_10118510	palmitate biosynthesis I (animals and fungi)	2.3.1.86 -- fatty-acyl-CoA synthase, 2.3.1.85 -- fatty-acid synthase, 2.3.1.41 -- β-ketoacyl-[acyl-carrier-protein] synthase I	LEFT-TO-RIGHT
RXN-9538	a myristoyl-[acp] + NADP+ ← a trans tetradec-2-enoyl-[acp] + NADPH + H+	Sp34_10118510	palmitate biosynthesis I (animals and fungi)	1.3.1.10 -- enoyl-[acyl-carrier-protein] reductase (NADPH, Si-specific), 1.3.1.39 -- enoyl-[acyl-carrier-protein] reductase (NADPH, Re-specific), 2.3.1.85 -- fatty-acid synthase, 2.3.1.86 -- fatty-acyl-CoA synthase	RIGHT-TO-LEFT
5.99.1.2-RXN	a negatively supercoiled DNA = a relaxed DNA	Sp34_10261200, Sp34_20071610, Sp34_20071620, Sp34_30084710	undefined	5.99.1.2 -- DNA topoisomerase
3.5.5.1-RXN	a nitrile + 2 H2O = a carboxylate + ammonium	Sp34_30005400	undefined	3.5.5.1 -- nitrilase
3.1.4.17-RXN	a nucleoside cyclic 3',5'-monophosphate + H2O → a nucleoside 5'-monophosphate + H+	Sp34_10230510, Sp34_10260400, Sp34_10279810, Sp34_20057600, Sp34_20250300, Sp34_30255810	undefined	3.1.4.17 -- 3′,5′-cyclic-nucleotide phosphodiesterase	PHYSIOL-LEFT-TO-RIGHT
NUCLEOSIDE-DIP-KIN-RXN	a nucleoside diphosphate + ATP = a nucleoside triphosphate + ADP	Sp34_10214300, Sp34_10268800, Sp34_40300400	undefined	2.7.4.6 -- nucleoside-diphosphate kinase
NUCLEOSIDE-DIPHOSPHATASE-RXN	a nucleoside diphosphate + H2O = a nucleoside 5'-monophosphate + phosphate + H+	Sp34_50263200, Sp34_X0207900, Sp34_X0232220, Sp34_X0271700	undefined	3.6.1.6 -- nucleoside diphosphate phosphatase
NUCLEOTIDE-PYROPHOSPHATASE-RXN	a nucleoside triphosphate + H2O = a nucleoside 5'-monophosphate + diphosphate + H+	Sp34_30023700, Sp34_50132810, Sp34_50133010, Sp34_50133510, Sp34_50134010, Sp34_50134020	undefined	3.6.1.9 -- nucleotide diphosphatase
DNA-DIRECTED-RNA-POLYMERASE-RXN	a nucleoside triphosphate + RNA(n) = RNA(n+1) + diphosphate	Sp34_10005000, Sp34_10110600, Sp34_20073400, Sp34_30054800, Sp34_30055000, Sp34_30133610, Sp34_40046500, Sp34_40291300	undefined	2.7.7.6 -- DNA-directed RNA polymerase
RXN-17013	a palmitoleoyl-[acp] + 1-cis-vaccenoylglycerol-3-phosphate → 1-cis-vaccenoyl-2-palmitoleoyl phosphatidate + a holo-[acyl-carrier protein]	Sp34_10078600, Sp34_40205300, Sp34_50148610, Sp34_50213010, Sp34_50213210, Sp34_50328400, Sp34_X0037700, Sp34_X0069800, Sp34_X0205300, Sp34_X0238310	undefined	2.3.1.51 -- 1-acylglycerol-3-phosphate O-acyltransferase	PHYSIOL-LEFT-TO-RIGHT
RXN-17020	a palmitoleoyl-[acp] + 1-myristoylglycerol 3-phosphate → 1-myristoyl-2-palmitoleoyl phosphatidate + a holo-[acyl-carrier protein]	Sp34_10078600, Sp34_40205300, Sp34_50148610, Sp34_50213010, Sp34_50213210, Sp34_50328400, Sp34_X0037700, Sp34_X0069800, Sp34_X0205300, Sp34_X0238310	undefined	2.3.1.51 -- 1-acylglycerol-3-phosphate O-acyltransferase	PHYSIOL-LEFT-TO-RIGHT
RXN-17012	a palmitoleoyl-[acp] + 1-palmitoylglycerol 3-phosphate → 1-palmitoyl-2-palmitoleoyl phosphatidate + a holo-[acyl-carrier protein]	Sp34_10078600, Sp34_40205300, Sp34_50148610, Sp34_50213010, Sp34_50213210, Sp34_50328400, Sp34_X0037700, Sp34_X0069800, Sp34_X0205300, Sp34_X0238310	undefined	2.3.1.51 -- 1-acylglycerol-3-phosphate O-acyltransferase	PHYSIOL-LEFT-TO-RIGHT
RXN0-6705	a palmitoyl-[acp] + 1-palmitoylglycerol 3-phosphate → dipalmitoyl phosphatidate + a holo-[acyl-carrier protein]	Sp34_10078600, Sp34_40205300, Sp34_50148610, Sp34_50213010, Sp34_50213210, Sp34_50328400, Sp34_X0037700, Sp34_X0069800, Sp34_X0205300, Sp34_X0238310	undefined	2.3.1.51 -- 1-acylglycerol-3-phosphate O-acyltransferase	PHYSIOL-LEFT-TO-RIGHT
RXN-16025	a palmitoyl-[acp] + 1-stearoyl-sn-glycerol 3-phosphate = 1-stearoyl-2-palmitoyl-sn-glycerol 3-phosphate + a holo-[acyl-carrier protein]	Sp34_10078600, Sp34_40205300, Sp34_50148610, Sp34_50213010, Sp34_50213210, Sp34_50328400, Sp34_X0037700, Sp34_X0069800, Sp34_X0205300, Sp34_X0238310	undefined	2.3.1.51 -- 1-acylglycerol-3-phosphate O-acyltransferase
RXN-17018	a palmitoyl-[acp] + sn-glycerol 3-phosphate → 1-palmitoylglycerol 3-phosphate + a holo-[acyl-carrier protein]	Sp34_50194520, Sp34_X0069800	undefined	2.3.1.15 -- glycerol-3-phosphate 1-O-acyltransferase	PHYSIOL-LEFT-TO-RIGHT
RXN3O-9780	a palmitoyl-[acp] + coenzyme A → palmitoyl-CoA + a holo-[acyl-carrier protein]	Sp34_10118510	palmitate biosynthesis I (animals and fungi)	2.3.1 -- Transferring groups other than amino-acyl groups	LEFT-TO-RIGHT
RXN-9549	a palmitoyl-[acp] + H2O → palmitate + a holo-[acyl-carrier protein] + H+	Sp34_10118510	palmitate biosynthesis I (animals and fungi)	3.1.2.14 -- oleoyl-[acyl-carrier-protein] hydrolase	PHYSIOL-LEFT-TO-RIGHT
RXN-9542	a palmitoyl-[acp] + NADP+ ← a trans hexadecenoyl-[acp] + NADPH + H+	Sp34_10118510	palmitate biosynthesis I (animals and fungi)	1.3.1.10 -- enoyl-[acyl-carrier-protein] reductase (NADPH, Si-specific), 2.3.1.86 -- fatty-acyl-CoA synthase, 1.3.1.39 -- enoyl-[acyl-carrier-protein] reductase (NADPH, Re-specific), 2.3.1.85 -- fatty-acid synthase	RIGHT-TO-LEFT
3.1.2.22-RXN	a palmitoylated protein + H2O → palmitate + a protein	Sp34_50217000	undefined	3.1.2.22 -- palmitoyl[protein] hydrolase	PHYSIOL-LEFT-TO-RIGHT
3.4.17.22-RXN	a peptide + H2O → a basic amino acid + a peptide	Sp34_10312400	undefined	3.4.17.22 -- metallocarboxypeptidase D	PHYSIOL-LEFT-TO-RIGHT
3.4.16.5-RXN	a peptide + H2O → a peptide + a proteinogenic amino acid	Sp34_X0141900	undefined	3.4.16.5 -- carboxypeptidase C	PHYSIOL-LEFT-TO-RIGHT
3.4.17.21-RXN	a peptide + H2O → a peptide + L-glutamate	Sp34_X0024600	undefined	3.4.17.21 -- glutamate carboxypeptidase II	PHYSIOL-LEFT-TO-RIGHT
3.4.21.89-RXN	a peptide with a leader sequence + H2O → a peptide + a leader sequence	Sp34_10149100	undefined	3.4.21.89 -- signal peptidase I	PHYSIOL-LEFT-TO-RIGHT
3.4.11.18-RXN	a peptide with an N-terminal L-methionine + H2O → L-methionine + a peptide + H+	Sp34_40084420, Sp34_40117100, Sp34_40192300	undefined	3.4.11.18 -- methionyl aminopeptidase	PHYSIOL-LEFT-TO-RIGHT
3.4.11.1-RXN	a peptide with an N-terminal X-L-proline + H2O → a proteinogenic amino acid + a peptide with an N-terminal L-proline + H+	Sp34_30081200, Sp34_50274520	undefined	3.4.11.1 -- leucyl aminopeptidase	PHYSIOL-LEFT-TO-RIGHT
PYROGLUTAMYL-PEPTIDASE-I-RXN	a peptide with N-terminal 5-oxo-L-proline + H2O → a peptide + 5-oxo-L-proline + H+	Sp34_10109400	undefined	3.4.19.3 -- pyroglutamyl-peptidase I	PHYSIOL-LEFT-TO-RIGHT
ACID-PHOSPHATASE-RXN	a phosphate monoester + H2O → an alcohol + phosphate	Sp34_10337200, Sp34_20018500, Sp34_20090400, Sp34_20090600, Sp34_20090900, Sp34_20091310, Sp34_20091500, Sp34_20092500, Sp34_20092600, Sp34_20093000, Sp34_20093100, Sp34_20098800, Sp34_20098900, Sp34_20140000, Sp34_20170600, Sp34_20170900, Sp34_20171400, Sp34_20310320, Sp34_30034010, Sp34_30210410, Sp34_40005400, Sp34_40005500, Sp34_40167700, Sp34_40324100, Sp34_50112100, Sp34_50146800, Sp34_5039…	phosphate acquisition	3.1.3.2 -- acid phosphatase	PHYSIOL-LEFT-TO-RIGHT
ALKAPHOSPHA-RXN	a phosphate monoester + H2O → an alcohol + phosphate	Sp34_40201310, Sp34_40201400	undefined	3.1.3.1 -- alkaline phosphatase	PHYSIOL-LEFT-TO-RIGHT
PHOSCHOL-RXN	a phosphatidylcholine + H2O → a 1,2-diacyl-sn-glycerol 3-phosphate + choline + H+	Sp34_20094000, Sp34_20261300, Sp34_50195000, Sp34_50227600, Sp34_50388400	choline biosynthesis III, phospholipases	3.1.4.4 -- phospholipase D	PHYSIOL-LEFT-TO-RIGHT
PHOSPHOLIPASE-A2-RXN	a phosphatidylcholine + H2O → a 1-acyl-sn-glycero-3-phosphocholine + a long-chain fatty acid + H+	Sp34_20192900, Sp34_40032500, Sp34_50400100, Sp34_X0060410	phospholipases	3.1.1.4 -- phospholipase A2	PHYSIOL-LEFT-TO-RIGHT
RXN-16425	a phosphorylated phosphoacetylglucosamine mutase + N-acetyl-D-glucosamine 6-phosphate → N-acetyl-D-glucosamine 1,6-bisphosphate + a phosphoacetylglucosamine mutase	Sp34_40058800	undefined	undefined	LEFT-TO-RIGHT
RXN-16997	a phosphorylated phosphoglucomutase + α-D-glucopyranose 1-phosphate → α-glucose 1,6-bisphosphate + a phosphoglucomutase	Sp34_20086010, Sp34_30015000	undefined	undefined	LEFT-TO-RIGHT
RXN-17736	a plasmenylcholine + H2O → a long-chain fatty acid + a 1-(1-alkenyl)-sn-glycero-3-phosphocholine + H+	Sp34_20192900, Sp34_40032500, Sp34_50400100, Sp34_X0060410	plasmalogen degradation	3.1.1.4 -- phospholipase A2	PHYSIOL-LEFT-TO-RIGHT
RXN-17735	a plasmenylethanolamine + H2O → a long-chain fatty acid + a 1-O-(alk-1-enyl)-sn-glycero-3-phosphoethanolamine + H+	Sp34_20192900, Sp34_40032500, Sp34_50400100, Sp34_X0060410	plasmalogen degradation	3.1.1.4 -- phospholipase A2	LEFT-TO-RIGHT
3.4.14.5-RXN	a polypeptide + H2O → a dipeptide + a peptide	Sp34_10340410	undefined	3.4.14.5 -- dipeptidyl-peptidase IV	PHYSIOL-LEFT-TO-RIGHT
3.4.14.10-RXN	a polypeptide + H2O → a peptide + a tripeptide	Sp34_20124100	undefined	3.4.14.10 -- tripeptidyl-peptidase II	PHYSIOL-LEFT-TO-RIGHT
3.4.11.2-RXN	a polypeptide + H2O → a polypeptide + an L-amino acid	Sp34_40301200, Sp34_50278710	undefined	3.4.11.2 -- membrane alanyl aminopeptidase	PHYSIOL-LEFT-TO-RIGHT
3.4.24.56-RXN	a polypeptide + H2O → n a peptide	Sp34_50200500	undefined	3.4.24.56 -- insulysin	PHYSIOL-LEFT-TO-RIGHT
ALCOHOL-DEHYDROG-GENERIC-RXN	a primary alcohol + NAD+ = an aldehyde + NADH + H+	Sp34_50002200, Sp34_50144800, Sp34_50145100, Sp34_50145300	undefined	1.1.1.1 -- alcohol dehydrogenase
DISULISOM-RXN	a protein = a protein	Sp34_10028300, Sp34_10080920, Sp34_10347200, Sp34_30223720, Sp34_30229000, Sp34_30295700, Sp34_X0199300, Sp34_X0254700	undefined	5.3.4.1 -- protein disulfide-isomerase
RXN-11699	a protein + H2O → 2 a peptide	Sp34_10124010	undefined	3.4.24.81 -- ADAM10 endopeptidase	PHYSIOL-LEFT-TO-RIGHT
3.4.25.1-RXN	a protein + H2O → a peptide + a peptide	Sp34_10002700, Sp34_10043020, Sp34_10156600, Sp34_10213900, Sp34_10246100, Sp34_10247020, Sp34_10257600, Sp34_20088200, Sp34_20209500, Sp34_30232400, Sp34_40030100, Sp34_50196620, Sp34_50256300, Sp34_50300100, Sp34_50360300	undefined	3.4.25.1 -- proteasome endopeptidase complex	PHYSIOL-LEFT-TO-RIGHT
3.4.24.21-RXN	a protein + H2O → a peptide + a peptide	Sp34_10096800, Sp34_10178500, Sp34_10230000, Sp34_20013910, Sp34_20096200, Sp34_20254100, Sp34_20255700, Sp34_20309100, Sp34_30020000, Sp34_30150300, Sp34_30171900, Sp34_30227710, Sp34_30239000, Sp34_40143500, Sp34_40219410, Sp34_40248910, Sp34_40290610, Sp34_50081000, Sp34_50303310, Sp34_50322100, Sp34_X0017000, Sp34_X0020000, Sp34_X0042900, Sp34_X0062600, Sp34_X0079200, Sp34_X0134000, Sp34_X014…	undefined	3.4.24.21 -- astacin	PHYSIOL-LEFT-TO-RIGHT
3.4.21.53-RXN	a protein + H2O → a peptide + a peptide	Sp34_10343900, Sp34_30010600	undefined	3.4.21.53 -- endopeptidase La	PHYSIOL-LEFT-TO-RIGHT
3.4.24.11-RXN	a protein + H2O → a peptide + a peptide	Sp34_20082810	undefined	3.4.24.11 -- neprilysin	PHYSIOL-LEFT-TO-RIGHT
3.4.21.92-RXN	a protein + H2O → a peptide + a peptide	Sp34_20216010	undefined	3.4.21.92 -- endopeptidase Clp	PHYSIOL-LEFT-TO-RIGHT
3.4.22.1-RXN	a protein + H2O → a peptide + a peptide	Sp34_50139300, Sp34_50216800	undefined	3.4.22.1 -- cathepsin B	PHYSIOL-LEFT-TO-RIGHT
3.4.21.94-RXN	a protein + H2O → a peptide + a peptide	Sp34_50281910	undefined	3.4.21.94 -- proprotein convertase 2	PHYSIOL-LEFT-TO-RIGHT
3.4.22.15-RXN	a protein + H2O → a peptide + a peptide	Sp34_50340000	undefined	3.4.22.15 -- cathepsin L	PHYSIOL-LEFT-TO-RIGHT
1.6.4.4-RXN	a protein dithiol + NAD(P)+ = a protein disulfide + NAD(P)H + H+	Sp34_20212010, Sp34_20235700, Sp34_20281800, Sp34_20282300, Sp34_40016100, Sp34_40126700	undefined	1.8.1.8 -- protein-disulfide reductase
3.4.21.75-RXN	a protein precursor + H2O → a mature protein	Sp34_10045800	undefined	3.4.21.75 -- furin	PHYSIOL-LEFT-TO-RIGHT
RXN-17573	a protein that ends with a CAAX sequence + (2E,6E)-farnesyl diphosphate → a farnesylated protein that ends with a CAAX sequence + diphosphate	Sp34_40121400, Sp34_50359600	undefined	2.5.1.58 -- protein farnesyltransferase	PHYSIOL-LEFT-TO-RIGHT
5.3.4.1-RXN	a protein with incorrect disulfide bonds = a protein with correct disulfide bonds	Sp34_10028300, Sp34_10080920, Sp34_10347200, Sp34_30223720, Sp34_30229000, Sp34_30295700, Sp34_X0199300, Sp34_X0254700	undefined	5.3.4.1 -- protein disulfide-isomerase
RXN-14029	a purine 2'-deoxyribonucleoside + phosphate = a purine base + 2-deoxy-α-D-ribose 1-phosphate	Sp34_40018000, Sp34_40018910	undefined	2.4.2.1 -- purine-nucleoside phosphorylase
RXN-7001	a purine ribonucleoside + arsenate = a purine base + ribose-1-arsenate	Sp34_40018000, Sp34_40018910	undefined	2.4.2.1 -- purine-nucleoside phosphorylase
PNP-RXN	a purine ribonucleoside + phosphate = a purine base + α-D-ribose-1-phosphate	Sp34_40018000, Sp34_40018910	undefined	2.4.2.1 -- purine-nucleoside phosphorylase
RXN-11693	a RAD21 cohesin subunit + H2O → a peptide + a peptide	Sp34_10172500	undefined	3.4.22.49 -- separase	PHYSIOL-LEFT-TO-RIGHT
1.5.5.1-RXN	a reduced electron-transfer flavoprotein + a ubiquinone = an oxidized electron-transfer flavoprotein + an ubiquinol + H+	Sp34_10105500, Sp34_10284800, Sp34_30173110	undefined	1.5.5.1 -- electron-transferring-flavoprotein dehydrogenase
RXN66-550	a reduced electron-transfer flavoprotein[in] + a ubiquinone[membrane] → an oxidized electron-transfer flavoprotein[in] + an ubiquinol[membrane] + H+[in]	Sp34_10105500, Sp34_10284800, Sp34_30173110	undefined	1.5.5.1 -- electron-transferring-flavoprotein dehydrogenase	LEFT-TO-RIGHT
RXN0-5468	a reduced thioredoxin + an organic hydroperoxide → an oxidized thioredoxin + an alcohol + H2O	Sp34_20101400, Sp34_30075410	undefined	1.11.1.15 -- peroxiredoxin	PHYSIOL-LEFT-TO-RIGHT
THIOREDOXIN-REDUCT-NADPH-RXN	a reduced thioredoxin + NADP+ ← an oxidized thioredoxin + NADPH + H+	Sp34_40288510	thioredoxin pathway	1.8.1.9 -- thioredoxin-disulfide reductase	PHYSIOL-RIGHT-TO-LEFT
5-NUCLEOTID-RXN	a ribonucleoside 5'-monophosphate + H2O → a ribonucleoside + phosphate	Sp34_30144100, Sp34_40194900, Sp34_X0096100	undefined	3.1.3.5 -- 5′-nucleotidase	PHYSIOL-LEFT-TO-RIGHT
3.1.26.4-RXN	a RNA-DNA hybrid + n H2O → DNA + n a nucleoside 5'-monophosphate	Sp34_20089300, Sp34_20132120	undefined	3.1.26.4 -- ribonuclease H	PHYSIOL-LEFT-TO-RIGHT
RXN-12448	a secondary alcohol + NAD+ = a ketone + NADH + H+	Sp34_50002200, Sp34_50144800, Sp34_50145100, Sp34_50145300	undefined	1.1.1.1 -- alcohol dehydrogenase
CARBONYL-REDUCTASE-NADPH-RXN	a secondary alcohol + NADP+ = a ketone + NADPH + H+	Sp34_50277200	undefined	1.1.1.184 -- carbonyl reductase (NADPH)
RXN-13449	a short-chain 2,3,4-saturated fatty acyl CoA + an oxidized electron-transfer flavoprotein + H+ = a short-chain trans-2,3-dehydroacyl-CoA + a reduced electron-transfer flavoprotein	Sp34_10328400	undefined	1.3.8.1 -- short-chain acyl-CoA dehydrogenase
RXN-11361	a small subunit of molybdopterin synthase + ATP + H+ → a carboxy-adenylated [small subunit of molybdopterin synthase] + diphosphate	Sp34_40109410	molybdenum cofactor biosynthesis	2.7.7.80 -- molybdopterin-synthase adenylyltransferase	LEFT-TO-RIGHT
3.4.22.68-RXN	a small ubiquitin-like modifier (SUMO) propeptide + H2O → a mature small ubiquitin-like modifier (SUMO) peptide	Sp34_30026000	undefined	3.4.22.68 -- Ulp1 peptidase	PHYSIOL-LEFT-TO-RIGHT
RXN-11377	a sphingoid 1-phosphate → O-phosphoethanolamine + an aldehyde	Sp34_40040100	ceramide degradation	undefined	LEFT-TO-RIGHT
RXN-11376	a sphingoid base + ATP → a sphingoid 1-phosphate + ADP + H+	Sp34_20295410	ceramide degradation	2.7.1.91 -- sphinganine kinase	LEFT-TO-RIGHT
SPHINGOMYELIN-PHOSPHODIESTERASE-RXN	a sphingomyelin + H2O → a ceramide + phosphocholine + H+	Sp34_10314500, Sp34_20267100, Sp34_30028820, Sp34_40114600, Sp34_X0087110	undefined	3.1.4.12 -- sphingomyelin phosphodiesterase	PHYSIOL-LEFT-TO-RIGHT
RXN-15211	a sphingosine ceramide + a phosphatidylcholine → an N-acyl-sphingosylphosphorylcholine + a 1,2-diacyl-sn-glycerol	Sp34_20009200, Sp34_30314200, Sp34_40328100, Sp34_X0013500	sphingomyelin metabolism	2.7.8.27 -- sphingomyelin synthase	LEFT-TO-RIGHT
CERAMIDASE-RXN	a sphingosine ceramide + H2O → sphingosine + a fatty acid	Sp34_10040700, Sp34_20210500, Sp34_50219400	sphingosine and sphingosine-1-phosphate metabolism	3.5.1.23 -- ceramidase	LEFT-TO-RIGHT
RXN-16076	a stearoyl-[acp] + 1-stearoyl-sn-glycerol 3-phosphate = 1-stearoyl-2-stearoyl-sn-glycerol 3-phosphate + a holo-[acyl-carrier protein]	Sp34_10078600, Sp34_40205300, Sp34_50148610, Sp34_50213010, Sp34_50213210, Sp34_50328400, Sp34_X0037700, Sp34_X0069800, Sp34_X0205300, Sp34_X0238310	undefined	2.3.1.51 -- 1-acylglycerol-3-phosphate O-acyltransferase
RXN3O-5293	a stearoyl-[acp] + NADP+ = a trans-octadec-2-enoyl-[acp] + NADPH + H+	Sp34_10118510	undefined	2.3.1.86 -- fatty-acyl-CoA synthase
ALDEHYDE-REDUCTASE-RXN	a sugar alcohol + NAD(P)+ = an aldose + NAD(P)H + H+	Sp34_20067600	undefined	1.1.1.21 -- aldehyde reductase
RXN0-6359	a sulfurated [sulfur carrier] + hydrogen cyanide → an unsulfurated [sulfur carrier] + thiocyanate + H+	Sp34_10011900, Sp34_50147200, Sp34_50276700, Sp34_50346500	undefined	2.8.1.1 -- thiosulfate sulfurtransferase	PHYSIOL-LEFT-TO-RIGHT
FORMATETHFLIG-RXN	a tetrahydrofolate + ATP + formate → an N10-formyl-tetrahydrofolate + ADP + phosphate	Sp34_X0216310	formate assimilation into 5,10-methylenetetrahydrofolate, folate polyglutamylation, folate transformations I	6.3.4.3 -- formate—tetrahydrofolate ligase	PHYSIOL-LEFT-TO-RIGHT
DIHYDROFOLATEREDUCT-RXN	a tetrahydrofolate + NADP+ ← a 7,8-dihydrofolate + NADPH + H+	Sp34_10125210	N10-formyl-tetrahydrofolate biosynthesis	1.5.1.3 -- dihydrofolate reductase	RIGHT-TO-LEFT
RXN-9787	a ThiI sulfur-carrier protein + L-cysteine = an S-sulfanyl-[ThiI sulfur-carrier protein] + L-alanine	Sp34_10345400, Sp34_20119420, Sp34_20130900, Sp34_30211600, Sp34_40013920, Sp34_40269100, Sp34_50080800, Sp34_50418400	undefined	2.8.1.7 -- cysteine desulfurase
3.4.24.86-RXN	a TNF-α precursor + H2O → an active TNF-α	Sp34_X0211000	undefined	3.4.24.86 -- ADAM 17 endopeptidase	PHYSIOL-LEFT-TO-RIGHT
RXN-12521	a trans-2,trans-4-dienoyl-CoA + NADPH → a trans-3-enoyl-CoA + NADP+	Sp34_50167500	fatty acid beta-oxidation V (unsaturated, odd number, di-isomerase-dependent)	1.3.1.34 -- 2,4-dienoyl-CoA reductase (NADPH)	LEFT-TO-RIGHT
TRIACYLGLYCEROL-LIPASE-RXN	a triglyceride + H2O → a 1,2-diglyceride + a fatty acid + H+	Sp34_30172000	triacylglycerol degradation	3.1.1.3 -- triacylglycerol lipase	PHYSIOL-LEFT-TO-RIGHT
3.1.26.11-RXN	a tRNA precursor + H2O → mature tRNA + a single-stranded oligoribonucleotide	Sp34_40129000	undefined	3.1.26.11 -- tRNase Z	PHYSIOL-LEFT-TO-RIGHT
RXN0-6480	a tRNA precursor with a 5' extension + H2O → an uncharged tRNA + a tRNA fragment	Sp34_10031600, Sp34_30172120	undefined	3.1.26.5 -- ribonuclease P	PHYSIOL-LEFT-TO-RIGHT
RXN0-4222	a tRNA precursor with a 5' extension and a long 3' trailer + H2O → a tRNA precursor with a 5' extension + a ribonucleoside 5'-monophosphate	Sp34_30113900, Sp34_40019300	undefined	3.1.13.1 -- exoribonuclease II	PHYSIOL-LEFT-TO-RIGHT
RXN0-6479	a tRNA precursor with a 5' extension and a long 3' trailer + n H2O → a tRNA precursor with a 5' extension and a short 3' extension + n a nucleoside 5'-monophosphate	Sp34_30113900, Sp34_40019300	undefined	3.1.13.1 -- exoribonuclease II	PHYSIOL-LEFT-TO-RIGHT
3.1.26.5-RXN	a tRNA precursor with a 5' extension and a short 3' extension + H2O → a tRNA precursor with a short 3' extension + a tRNA fragment	Sp34_10031600, Sp34_30172120	undefined	3.1.26.5 -- ribonuclease P	PHYSIOL-LEFT-TO-RIGHT
ALANINE--TRNA-LIGASE-RXN	a tRNAala + L-alanine + ATP + H+ → an L-alanyl-[tRNAala] + AMP + diphosphate + H+	Sp34_10154700, Sp34_20329610	tRNA charging	6.1.1.7 -- alanine—tRNA ligase	PHYSIOL-LEFT-TO-RIGHT
ARGININE--TRNA-LIGASE-RXN	a tRNAarg + L-arginine + ATP → an L-arginyl-[tRNAarg] + AMP + diphosphate	Sp34_20125300, Sp34_30056120	tRNA charging	6.1.1.19 -- arginine—tRNA ligase	PHYSIOL-LEFT-TO-RIGHT
CYSTEINE--TRNA-LIGASE-RXN	a tRNAcys + L-cysteine + ATP → an L-cysteinyl-[tRNAcys] + AMP + diphosphate	Sp34_10139400	tRNA charging	6.1.1.16 -- cysteine—tRNA ligase	PHYSIOL-LEFT-TO-RIGHT
RXN-9386	a tRNAgln + L-glutamate + ATP → an L-glutamyl-[tRNAGln] + AMP + diphosphate	Sp34_40020700	glutaminyl-tRNAgln biosynthesis via transamidation	6.1.1.24 -- glutamate—tRNAGln ligase	LEFT-TO-RIGHT
GLUTAMINE--TRNA-LIGASE-RXN	a tRNAgln + L-glutamine + ATP → an L-glutaminyl-[tRNAgln] + AMP + diphosphate	Sp34_40279700	tRNA charging	6.1.1.18 -- glutamine—tRNA ligase	PHYSIOL-LEFT-TO-RIGHT
GLURS-RXN	a tRNAglu + L-glutamate + ATP → an L-glutamyl-[tRNAGlu] + AMP + diphosphate	Sp34_10220200, Sp34_40020700	tRNA charging	6.1.1.17 -- glutamate—tRNA ligase	PHYSIOL-LEFT-TO-RIGHT
GLYCINE--TRNA-LIGASE-RXN	a tRNAgly + glycine + ATP → a glycyl-[tRNAgly] + AMP + diphosphate	Sp34_30025800	tRNA charging	6.1.1.14 -- glycine—tRNA ligase	PHYSIOL-LEFT-TO-RIGHT
HISTIDINE--TRNA-LIGASE-RXN	a tRNAhis + L-histidine + ATP → an L-histidyl-[tRNAhis] + AMP + diphosphate	Sp34_40096700	tRNA charging	6.1.1.21 -- histidine—tRNA ligase	PHYSIOL-LEFT-TO-RIGHT
ISOLEUCINE--TRNA-LIGASE-RXN	a tRNAile + L-isoleucine + ATP → an L-isoleucyl-[tRNAile] + AMP + diphosphate	Sp34_10185520, Sp34_40086300	tRNA charging	6.1.1.5 -- isoleucine—tRNA ligase	PHYSIOL-LEFT-TO-RIGHT
LEUCINE--TRNA-LIGASE-RXN	a tRNAleu + L-leucine + ATP → an L-leucyl-[tRNAleu] + AMP + diphosphate	Sp34_10093600, Sp34_30028400	tRNA charging	6.1.1.4 -- leucine—tRNA ligase	PHYSIOL-LEFT-TO-RIGHT
PHENYLALANINE--TRNA-LIGASE-RXN	a tRNAphe + L-phenylalanine + ATP → an L-phenylalanyl-[tRNAphe] + AMP + diphosphate	Sp34_10151500, Sp34_10319520, Sp34_20133500, Sp34_50413410	tRNA charging	6.1.1.20 -- phenylalanine—tRNA ligase	PHYSIOL-LEFT-TO-RIGHT
PROLINE--TRNA-LIGASE-RXN	a tRNApro + L-proline + ATP → an L-prolyl-[tRNApro] + AMP + diphosphate	Sp34_30028810, Sp34_30285000	tRNA charging	6.1.1.15 -- proline—tRNA ligase	PHYSIOL-LEFT-TO-RIGHT
RXN0-2161	a tRNAsec + L-serine + ATP → an L-seryl-[tRNAsec] + AMP + diphosphate	Sp34_40121620, Sp34_40254800	L-selenocysteine biosynthesis II (archaea and eukaryotes)	6.1.1.11 -- serine—tRNA ligase	PHYSIOL-LEFT-TO-RIGHT
SERINE--TRNA-LIGASE-RXN	a tRNAser + L-serine + ATP → an L-seryl-[tRNAser] + AMP + diphosphate	Sp34_40121620, Sp34_40254800	tRNA charging	6.1.1.11 -- serine—tRNA ligase	PHYSIOL-LEFT-TO-RIGHT
THREONINE--TRNA-LIGASE-RXN	a tRNAthr + L-threonine + ATP → an L-threonyl-[tRNAthr] + AMP + diphosphate	Sp34_20313700	tRNA charging	6.1.1.3 -- threonine—tRNA ligase	PHYSIOL-LEFT-TO-RIGHT
TYROSINE--TRNA-LIGASE-RXN	a tRNAtyr + L-tyrosine + ATP → an L-tyrosyl-[tRNAtyr] + AMP + diphosphate	Sp34_10003500, Sp34_40128030, Sp34_40325100	tRNA charging	6.1.1.1 -- tyrosine—tRNA ligase	PHYSIOL-LEFT-TO-RIGHT
VALINE--TRNA-LIGASE-RXN	a tRNAval + L-valine + ATP → an L-valyl-[tRNAval] + AMP + diphosphate	Sp34_10014400, Sp34_50099800	tRNA charging	6.1.1.9 -- valine—tRNA ligase	PHYSIOL-LEFT-TO-RIGHT
RXN0-2584	a uracil in DNA + H2O → an apyrimidinic site in DNA + uracil	Sp34_30084400	undefined	3.2.2.27 -- uracil-DNA glycosylase	PHYSIOL-LEFT-TO-RIGHT
TRNA-URACIL-5--METHYLTRANSFERASE-RXN	a uracil54 in tRNA + S-adenosyl-L-methionine → a 5-methyluracil54 in tRNA + S-adenosyl-L-homocysteine + H+	Sp34_50002300	undefined	2.1.1.35 -- tRNA (uracil54-C5)-methyltransferase	PHYSIOL-LEFT-TO-RIGHT
RXN-11841	a uridine13 in tRNA → a pseudouridine13 in tRNA	Sp34_50287600	undefined	5.4.99.27 -- tRNA pseudouridine13 synthase	PHYSIOL-LEFT-TO-RIGHT
TRNA-PSEUDOURIDINE-SYNTHASE-I-RXN	a uridine38-40 in tRNA = a pseudouridine38-40 in tRNA	Sp34_20190210, Sp34_40164410, Sp34_50376100	undefined	5.4.99.12 -- tRNA pseudouridine38-40 synthase
RXN-11750	a very-long-chain (3R)-3-hydroxyacyl-CoA → a very-long-chain trans-2,3-dehydroacyl-CoA + H2O	Sp34_50222100	very long chain fatty acid biosynthesis I	4.2.1.134 -- very-long-chain (3R)-3-hydroxyacyl-CoA dehydratase	LEFT-TO-RIGHT
RXN-7698	a very-long-chain (3R)-3-hydroxyacyl-CoA + NADP+ ← a very-long-chain oxoacyl-CoA + NADPH + H+	Sp34_30166400, Sp34_50095600	very long chain fatty acid biosynthesis I	1.1.1.330 -- very-long-chain 3-oxoacyl-CoA reductase	RIGHT-TO-LEFT
RXN-13451	a very-long-chain 2,3,4-saturated fatty acyl CoA + an oxidized electron-transfer flavoprotein + H+ = a very-long-chain trans-2,3-dehydroacyl-CoA + a reduced electron-transfer flavoprotein	Sp34_20261210	undefined	1.3.8.9 -- very-long-chain acyl-CoA dehydrogenase
RXN-7711	a very-long-chain 2,3,4-saturated fatty acyl CoA + NADP+ ← a very-long-chain trans-2,3-dehydroacyl-CoA + NADPH + H+	Sp34_20265800, Sp34_20322710, Sp34_30092200	very long chain fatty acid biosynthesis I	1.3.1.93 -- very-long-chain enoyl-CoA reductase	RIGHT-TO-LEFT
RXN-16415	a very-long-chain fatty acid + ATP + coenzyme A = a very long chain fatty acyl-CoA + AMP + diphosphate	Sp34_10253400, Sp34_30037000, Sp34_30240210, Sp34_40088300, Sp34_50064900, Sp34_50391800, Sp34_X0232300	undefined	6.2.1.3 -- long-chain-fatty-acid—CoA ligase
RXN-7716	a [2-oxoglutarate dehydrogenase E2 protein] N6-dihydrolipoyl-L-lysine + NAD+ → a [2-oxoglutarate dehydrogenase E2 protein] N6-lipoyl-L-lysine + NADH + H+	Sp34_10088900, Sp34_40187210, Sp34_X0147000	2-oxoglutarate decarboxylation to succinyl-CoA	1.8.1.4 -- dihydrolipoyl dehydrogenase	LEFT-TO-RIGHT
RXN-14959	a [2-oxoglutarate-dehydrogenase E2 protein] N6-octanoyl-L-lysine + 2 S-adenosyl-L-methionine + 2 a sulfurated [sulfur carrier] + 2 a reduced [2Fe-2S] ferredoxin = a [2-oxoglutarate dehydrogenase E2 protein] N6-lipoyl-L-lysine + 2 L-methionine + 2 5'-deoxyadenosine + 2 an unsulfurated [sulfur carrier] + 2 an oxidized [2Fe-2S] ferredoxin	Sp34_30219500	undefined	2.8.1.8 -- lipoyl synthase
RXN-14391	a [chaperone-ADP]-[disordered-form scaffold protein] complex + ATP → an [Fe-S cluster biosynthesis chaperone]-ATP + a [disordered-form [Fe-S] cluster scaffold protein] + ADP	Sp34_50080800	[2Fe-2S] iron-sulfur cluster biosynthesis	3.6.4 -- Acting on acid anhydrides; involved in cellular and subcellular movement	LEFT-TO-RIGHT
RXN-14390	a [chaperone-ATP]-[co-chaperone]-[scaffold protein-(2Fe-2S)] complex + an apo-iron-sulfur protein → a [chaperone-ADP]-[disordered-form scaffold protein] complex + an [Fe-S cluster biosynthesis co-chaperone] + an [2Fe-2S] cluster protein + phosphate	Sp34_50080800	[2Fe-2S] iron-sulfur cluster biosynthesis	undefined	LEFT-TO-RIGHT
RXN-14389	a [co-chaperone]-[scaffold protein-(2Fe-2S)] complex + an [Fe-S cluster biosynthesis chaperone]-ATP → a [chaperone-ATP]-[co-chaperone]-[scaffold protein-(2Fe-2S)] complex	Sp34_50080800	[2Fe-2S] iron-sulfur cluster biosynthesis	undefined	LEFT-TO-RIGHT
RXN-6642	a [Cys-Gly]-S-conjugate + H2O → an L-cysteine-S-conjugate + glycine	Sp34_40301200, Sp34_50278710	glutathione-mediated detoxification I	3.4.11.2 -- membrane alanyl aminopeptidase	PHYSIOL-LEFT-TO-RIGHT
RXN-14387	a [cysteine desulfurase]-(S-sulfanyl)2-[disordered-form scaffold protein] complex + 2 Fe3+ → a [cysteine desulfurase]-[scaffold protein-(2Fe-2S)] complex	Sp34_20119420	[2Fe-2S] iron-sulfur cluster biosynthesis	undefined	LEFT-TO-RIGHT
RXN-14385	a [cysteine desulfurase]-S-sulfanyl-[disordered-form scaffold protein] complex + L-cysteine → an S-sulfanyl-[cysteine desulfurase]-S-sulfanyl-[disordered-form scaffold protein] complex + L-alanine	Sp34_10345400, Sp34_20119420, Sp34_20130900, Sp34_30211600, Sp34_40013920, Sp34_40269100, Sp34_50080800, Sp34_50418400	[2Fe-2S] iron-sulfur cluster biosynthesis	2.8.1.7 -- cysteine desulfurase	LEFT-TO-RIGHT
RXN-14388	a [cysteine desulfurase]-[scaffold protein-(2Fe-2S)] complex + an [Fe-S cluster biosynthesis co-chaperone] → a [co-chaperone]-[scaffold protein-(2Fe-2S)] complex + L-cysteine desulfurase	Sp34_40013920	[2Fe-2S] iron-sulfur cluster biosynthesis	undefined	LEFT-TO-RIGHT
RXN-13416	a [deoxyhypusine synthase]-N-(4-aminobutylidene)-lysine + an [eIF5A-precursor]-lysine → an [eIF5A-precursor]-N-(4-aminobutylidene)-lysine + a [deoxyhypusine synthase]-L-lysine + H+	Sp34_20061100	hypusine biosynthesis	undefined	LEFT-TO-RIGHT
RXN-17926	a [DNA ligase]-N6-(5'-adenylyl)-L-lysine + a 5'-phospho-ribonucleoside-[RNA] + 2 H+ → a 5'-(5'-diphosphoadenosine)-(ribonucleoside)-[RNA] + an [RNA ligase]-L-lysine	Sp34_10108600	undefined	undefined	PHYSIOL-LEFT-TO-RIGHT
RXN-17918	a [DNA ligase]-N6-(5'-adenylyl)-L-lysine + a 5'-phospho-[DNA] + 2 H+ → a 5'-(5'-diphosphoadenosine)-[DNA] + a [DNA ligase]-L-lysine	Sp34_30049300, Sp34_50301510	undefined	undefined	PHYSIOL-LEFT-TO-RIGHT
RXN-17920	a [DNA ligase]-L-lysine + NAD+ → a [DNA ligase]-N6-(5'-adenylyl)-L-lysine + β-nicotinamide D-ribonucleotide + 2 H+	Sp34_50301510	undefined	undefined	PHYSIOL-LEFT-TO-RIGHT
RXN-17922	a [DNA ligase]-L-lysine-guanylate + a 5'-phospho-[DNA] + 2 H+ → a 5'-(5'-diphosphoguanosine)-[DNA] + a [DNA ligase]-L-lysine	Sp34_50301510	undefined	undefined	PHYSIOL-LEFT-TO-RIGHT
RXN-15712	a [DNA]-3'-hydroxyl + a 5'-phospho-[DNA] + ADP → DNAn + AMP + phosphate	Sp34_50301510	undefined	6.5.1.7 -- DNA ligase (ATP, ADP or GTP)	PHYSIOL-LEFT-TO-RIGHT
DNA-LIGASE-ATP-RXN	a [DNA]-3'-hydroxyl + a 5'-phospho-[DNA] + ATP → DNAn + AMP + diphosphate	Sp34_30049300, Sp34_50301510	undefined	6.5.1.7 -- DNA ligase (ATP, ADP or GTP)	PHYSIOL-LEFT-TO-RIGHT
RXN-15713	a [DNA]-3'-hydroxyl + a 5'-phospho-[DNA] + GTP → DNAn + GMP + diphosphate	Sp34_50301510	undefined	6.5.1.7 -- DNA ligase (ATP, ADP or GTP)	PHYSIOL-LEFT-TO-RIGHT
DNA-LIGASE-NAD+-RXN	a [DNA]-3'-hydroxyl + a 5'-phospho-[DNA] + NAD+ → DNAn + AMP + β-nicotinamide D-ribonucleotide + H+	Sp34_50301510	undefined	6.5.1.6 -- DNA ligase (ATP or NAD+), 6.5.1.2 -- DNA ligase (NAD+)	PHYSIOL-LEFT-TO-RIGHT
RXN-16138	a [glycerolipid]-docosahexaenoate + H2O = docosahexaenoate + a glycerolipid + H+	Sp34_20192900, Sp34_40032500, Sp34_50400100, Sp34_X0060410	undefined	3.1.1.4 -- phospholipase A2
RXN-17688	a [glycerolipid]-icosapentaenoate + coenzyme A ↔ icosapentaenoyl-CoA + a glycerolipid	Sp34_30307100, Sp34_40205300, Sp34_X0238310	undefined	2.3.1.23 -- 1-acylglycerophosphocholine O-acyltransferase	REVERSIBLE
RXN-16139	a [glycerolipid]-icosapentaenoate + H2O = icosapentaenoate + a glycerolipid + H+	Sp34_20192900, Sp34_40032500, Sp34_50400100, Sp34_X0060410	undefined	3.1.1.4 -- phospholipase A2
GCVT-RXN	a [glycine-cleavage complex H protein] N6-aminomethyldihydrolipoyl-L-lysine + a tetrahydrofolate ↔ a [glycine-cleavage complex H protein] N6-dihydrolipoyl-L-lysine + a 5,10-methylene-tetrahydrofolate + ammonium	Sp34_10088900, Sp34_50199220, Sp34_X0147000	glycine cleavage	2.1.2.10 -- aminomethyltransferase	REVERSIBLE
RXN-8629	a [glycine-cleavage complex H protein] N6-dihydrolipoyl-L-lysine + NAD+ ↔ a [glycine-cleavage complex H protein] N6-lipoyl-L-lysine + NADH + H+	Sp34_10088900, Sp34_40187210, Sp34_X0147000	glycine cleavage	1.8.1.4 -- dihydrolipoyl dehydrogenase	REVERSIBLE
RXN-14950	a [glycine-cleavage complex H protein] N6-octanoyl-L-lysine + 2 S-adenosyl-L-methionine + 2 a sulfurated [sulfur carrier] + 2 a reduced [2Fe-2S] ferredoxin = a [glycine-cleavage complex H protein] N6-lipoyl-L-lysine + 2 L-methionine + 2 5'-deoxyadenosine + 2 an unsulfurated [sulfur carrier] + 2 an oxidized [2Fe-2S] ferredoxin	Sp34_30219500	undefined	2.8.1.8 -- lipoyl synthase
2.8.2.29-RXN	a [heparan sulfate]-α-D-N-sulfoglucosamine + 3'-phosphoadenylyl-sulfate → a [heparan sulfate]-α-D-N-sulfoglucosamine 3-O-sulfate + adenosine 3',5'-bisphosphate + H+	Sp34_40061600	heparan sulfate biosynthesis (late stages)	2.8.2.29 -- [heparan sulfate]-glucosamine 3-sulfotransferase 2	LEFT-TO-RIGHT
2.8.2.23-RXN	a [heparan sulfate]-α-D-N-sulfoglucosamine + 3'-phosphoadenylyl-sulfate → a [heparan sulfate]-α-D-N-sulfoglucosamine 3-O-sulfate + adenosine 3',5'-bisphosphate + H+	Sp34_40061600	heparan sulfate biosynthesis (late stages)	2.8.2.23 -- [heparan sulfate]-glucosamine 3-sulfotransferase 1	LEFT-TO-RIGHT
RXN-11562	a [heparan sulfate]-α-D-N-sulfoglucosamine + 3'-phosphoadenylyl-sulfate → a [heparan sulfate]-α-D-N-sulfoglucosamine 6-O-sulfate + adenosine 3',5'-bisphosphate + H+	Sp34_40061600	heparan sulfate biosynthesis (late stages)	2.8.2 -- Sulfotransferases	LEFT-TO-RIGHT
RXN-11563	a [heparan sulfate]-α-D-N-sulfoglucosamine 6-O-sulfate + 3'-phosphoadenylyl-sulfate → a [heparan sulfate]-α-D-N-sulfoglucosamine 3,6-O-bissulfate + adenosine 3',5'-bisphosphate + H+	Sp34_40061600	heparan sulfate biosynthesis (late stages)	2.8.2 -- Sulfotransferases	LEFT-TO-RIGHT
RXN-11558	a [heparan sulfate]-α-L-iduronate + 3'-phosphoadenylyl-sulfate → a [heparan-sulfate]-2-O-sulfo-α-L-iduronate + adenosine 3',5'-bisphosphate + H+	Sp34_40061600	heparan sulfate biosynthesis (late stages)	2.8.2 -- Sulfotransferases	LEFT-TO-RIGHT
5.1.3.17-RXN	a [heparan-sulfate]-β-D-glucuronate ↔ a [heparan sulfate]-α-L-iduronate	Sp34_30076200	heparan sulfate biosynthesis (late stages)	5.1.3.17 -- heparosan-N-sulfate-glucuronate 5-epimerase	REVERSIBLE
HEPARITIN-SULFOTRANSFERASE-RXN	a [heparan]-α-D-glucosamine + 3'-phosphoadenylyl-sulfate → a [heparan sulfate]-α-D-N-sulfoglucosamine + adenosine 3',5'-bisphosphate	Sp34_40061600	heparan sulfate biosynthesis (late stages)	2.8.2.8 -- [heparan sulfate]-glucosamine N-sulfotransferase	LEFT-TO-RIGHT
2.8.2.30-RXN	a [heparan]-α-D-glucosamine + 3'-phosphoadenylyl-sulfate → a [heparan sulfate]-α-D-glucosamine 3-sulfate + adenosine 3',5'-bisphosphate + H+	Sp34_40061600	heparan sulfate biosynthesis (late stages)	2.8.2.30 -- [heparan sulfate]-glucosamine 3-sulfotransferase 3	LEFT-TO-RIGHT
RXN-11557	a [heparan]-N-acetyl-α-D-glucosamine + H2O → a [heparan]-α-D-glucosamine + acetate + H+	Sp34_40061600	heparan sulfate biosynthesis (late stages)	3.1.1 -- Carboxylic ester hydrolases	PHYSIOL-LEFT-TO-RIGHT
HISTONE-LYSINE-N-METHYLTRANSFERASE-RXN	a [histone]-L-lysine + S-adenosyl-L-methionine → a [histone] N6-methyl-L-lysine + S-adenosyl-L-homocysteine + H+	Sp34_10158300, Sp34_10285010, Sp34_10285500, Sp34_10349400, Sp34_20041200, Sp34_20165300, Sp34_20282610, Sp34_30055700, Sp34_30055800, Sp34_30081900, Sp34_30104500, Sp34_30173300, Sp34_40028310, Sp34_40130100, Sp34_50153210, Sp34_50158400, Sp34_X0235510	undefined	2.1.1.43 -- histone-lysine N-methyltransferase	PHYSIOL-LEFT-TO-RIGHT
3.5.1.98-RXN	a [histone]-N6-acetyl-L-lysine + H2O = a [histone]-L-lysine + acetate	Sp34_10030600, Sp34_20076010, Sp34_20150100, Sp34_20311010, Sp34_30140700, Sp34_40332910, Sp34_50258500, Sp34_50293600, Sp34_50353200, Sp34_X0045300	undefined	3.5.1.98 -- histone deacetylase
1.8.1.4-RXN	a [lipoyl-carrier protein] N6-dihydrolipoyl-L-lysine + NAD+ → a [lipoyl-carrier protein]-N6-lipoyl-L-lysine + NADH + H+	Sp34_10088900, Sp34_40187210, Sp34_X0147000	undefined	1.8.1.4 -- dihydrolipoyl dehydrogenase	PHYSIOL-LEFT-TO-RIGHT
RXN0-949	a [lipoyl-carrier protein] N6-octanoyl-L-lysine + 2 S-adenosyl-L-methionine + 2 a sulfurated [sulfur carrier] + 2 a reduced [2Fe-2S] ferredoxin → a [lipoyl-carrier protein]-N6-lipoyl-L-lysine + 2 5'-deoxyadenosine + 2 L-methionine + 2 an unsulfurated [sulfur carrier] + 2 an oxidized [2Fe-2S] ferredoxin	Sp34_30219500	lipoate biosynthesis and incorporation I	2.8.1.8 -- lipoyl synthase	LEFT-TO-RIGHT
RXN-17127	a [lipoyl-carrier protein]-L-lysine + ATP + (R)-lipoate → a [lipoyl-carrier protein]-N6-lipoyl-L-lysine + AMP + diphosphate + H+	Sp34_10111600	undefined	6.3.1.20 -- lipoate—protein ligase	PHYSIOL-LEFT-TO-RIGHT
RXN0-5098	a [lipoyl-carrier protein]-L-lysine + octanoate + ATP = a [lipoyl-carrier protein] N6-octanoyl-L-lysine + AMP + diphosphate + H+	Sp34_10111600	undefined	6.3.1.20 -- lipoate—protein ligase
RXN-12322	a [phosphatase 2A protein] C-terminal L-leucine methyl ester + H2O → a [phosphatase 2A protein] C-terminal L-leucine + methanol + H+	Sp34_30270300	undefined	3.1.1.89 -- protein phosphatase methylesterase-1	PHYSIOL-LEFT-TO-RIGHT
PROCOLLAGEN-LYSINE-5-DIOXYGENASE-RXN	a [procollagen]-L-lysine + 2-oxoglutarate + oxygen → a [procollagen]-(2S,5R)-5-hydroxy-L-lysine + CO2 + succinate	Sp34_20208300	undefined	1.14.11.4 -- procollagen-lysine 5-dioxygenase	PHYSIOL-LEFT-TO-RIGHT
1.14.11.2-RXN	a [procollagen]-L-proline + 2-oxoglutarate + oxygen → a [procollagen] trans 4-hyroxy-L-proline + succinate + CO2	Sp34_30098200, Sp34_40240000, Sp34_50375500, Sp34_50410200	undefined	1.14.11.2 -- procollagen-proline dioxygenase	PHYSIOL-LEFT-TO-RIGHT
3.1.3.16-RXN	a [protein] (L-serine/L-threonine) phosphate + H2O → a [protein]-(L-serine/L-threonine) + phosphate	Sp34_10059100, Sp34_10082600, Sp34_10098900, Sp34_10107800, Sp34_10117700, Sp34_10180910, Sp34_10221600, Sp34_10240300, Sp34_10273500, Sp34_10279700, Sp34_10348010, Sp34_20058800, Sp34_20100000, Sp34_20110600, Sp34_20179220, Sp34_20205000, Sp34_20205500, Sp34_20205800, Sp34_20257800, Sp34_20270100, Sp34_20337610, Sp34_20343100, Sp34_30029400, Sp34_30035400, Sp34_30047400, Sp34_30068510, Sp34_3011…	undefined	3.1.3.16 -- protein-serine/threonine phosphatase	PHYSIOL-LEFT-TO-RIGHT
RXN-13186	a [protein] N6,N6-dimethyl-L-lysine + 2 2-oxoglutarate + 2 oxygen + H+ → a [protein]-L-lysine + 2 succinate + 2 formaldehyde + 2 CO2	Sp34_30173400	undefined	1.14.11.27 -- [histone-H3]-lysine-36 demethylase	PHYSIOL-LEFT-TO-RIGHT
RXN-8660	a [protein] N6,N6-dimethyl-L-lysine + 2-oxoglutarate + oxygen → a [protein] N6-methyl-L-lysine + succinate + formaldehyde + CO2	Sp34_30173400	undefined	undefined	PHYSIOL-LEFT-TO-RIGHT
2.1.1.100-RXN	a [protein] C-terminal S-farnesyl-L-cysteine + S-adenosyl-L-methionine → a [protein] C-terminal S-farnesyl-L-cysteine methyl ester + S-adenosyl-L-homocysteine	Sp34_10299910	undefined	2.1.1.100 -- protein-S-isoprenylcysteine O-methyltransferase	PHYSIOL-LEFT-TO-RIGHT
PEPTIDYLGLYCINE-MONOOXYGENASE-RXN	a [protein] C-terminal glycine + L-ascorbate + oxygen → a [protein] C-terminal hydroxyglycine + L-dehydro-ascorbate + H2O	Sp34_10282510	undefined	1.14.17.3 -- peptidylglycine monooxygenase	PHYSIOL-LEFT-TO-RIGHT
RXN-8661	a [protein] N6-methyl-L-lysine + 2-oxoglutarate + oxygen + H+ → a [protein]-L-lysine + succinate + formaldehyde + CO2	Sp34_30173400	undefined	1.14.11 -- With 2-oxoglutarate as one donor, and incorporation of one atom each of oxygen into each donors	PHYSIOL-LEFT-TO-RIGHT
PROTEIN-KINASE-RXN	a [protein]-(L-serine/L-threonine) + ATP = a [protein] (L-serine/L-threonine) phosphate + ADP + H+	Sp34_10013300, Sp34_10051300, Sp34_10061810, Sp34_10087000, Sp34_10093700, Sp34_10109300, Sp34_10140400, Sp34_10154200, Sp34_10172200, Sp34_10221100, Sp34_10222300, Sp34_10230300, Sp34_10246400, Sp34_10248410, Sp34_10266820, Sp34_10277510, Sp34_10285600, Sp34_10292500, Sp34_10314900, Sp34_10335100, Sp34_10338900, Sp34_20101500, Sp34_20101920, Sp34_20142900, Sp34_20152720, Sp34_20183900, Sp34_2029…	undefined	2.7.11.21 -- polo kinase, 2.7.11.22 -- cyclin-dependent kinase
RXN-15510	a [protein]-Nπ-phospho-L-histidine + 2-phospho-D-glycerate ↔ a [protein]-L-histidine + 2,3-diphospho-D-glycerate	Sp34_10332310	undefined	undefined	REVERSIBLE
RXN-15512	a [protein]-Nπ-phospho-L-histidine + 2/3-phospho-D-glycerate ↔ a [protein]-L-histidine + 2,3-diphospho-D-glycerate	Sp34_10332310	undefined	undefined	REVERSIBLE
PEPTIDE-ASPARTATE-BETA-DIOXYGENASE-RXN	a [protein]-L-aspartate + 2-oxoglutarate + oxygen → CO2 + succinate + a [protein]-3-hydroxy-L-aspartate	Sp34_X0131600	undefined	1.14.11.16 -- peptide-aspartate β-dioxygenase	PHYSIOL-LEFT-TO-RIGHT
2.5.1.58-RXN	a [protein]-L-cysteine + (2E,6E)-farnesyl diphosphate = a [protein] S-farnesyl-L-cysteine + diphosphate	Sp34_40121400, Sp34_50359600	undefined	2.5.1.58 -- protein farnesyltransferase
2.1.1.63-RXN	a [protein]-L-cysteine + an O6-methylguanine in DNA → a [protein]-S-methyl-L-cysteine + a guanine in DNA	Sp34_40137910	undefined	2.1.1.63 -- methylated-DNA—[protein]-cysteine S-methyltransferase	PHYSIOL-LEFT-TO-RIGHT
RXN-15509	a [protein]-L-histidine + 2,3-diphospho-D-glycerate ↔ a [protein]-Nπ-phospho-L-histidine + 2/3-phospho-D-glycerate	Sp34_10332310	undefined	undefined	REVERSIBLE
RXN-15511	a [protein]-L-histidine + 2,3-diphospho-D-glycerate ↔ a [protein]-Nπ-phospho-L-histidine + 3-phospho-D-glycerate	Sp34_10332310	undefined	undefined	REVERSIBLE
1.8.4.12-RXN	a [protein]-L-methionine + an oxidized thioredoxin + H2O = a protein-L-methionine-(R)-S-oxide + a reduced thioredoxin	Sp34_30277500	undefined	1.8.4.12 -- peptide-methionine (R)-S-oxide reductase
RXN-8668	a [protein]-L-methionine + an oxidized thioredoxin + H2O = a protein-L-methionine-(S)-S-oxide + a reduced thioredoxin	Sp34_20256820	undefined	1.8.4.11 -- peptide-methionine (S)-S-oxide reductase
PEPTIDYLPROLYL-ISOMERASE-RXN	a [protein]-L-proline (ω = 180) ↔ a [protein]-L-proline (ω = 0)	Sp34_10011300, Sp34_10014200, Sp34_10042200, Sp34_10156820, Sp34_10312800, Sp34_20010300, Sp34_20061500, Sp34_20235800, Sp34_20267000, Sp34_20314620, Sp34_20339900, Sp34_30210900, Sp34_30223710, Sp34_30329300, Sp34_40218700, Sp34_40290800, Sp34_40311800, Sp34_50009300, Sp34_50179700, Sp34_50226600, Sp34_50361610, Sp34_50398700, Sp34_50398810, Sp34_50425300, Sp34_X0181900	undefined	5.2.1.8 -- peptidylprolyl isomerase	REVERSIBLE
PROTEIN-TYROSINE-SULFOTRANSFERASE-RXN	a [protein]-L-tyrosine + 3'-phosphoadenylyl-sulfate = adenosine 3',5'-bisphosphate + a protein L-tyrosine-O-sulfate + H+	Sp34_30008200, Sp34_30329500	undefined	2.8.2.20 -- protein-tyrosine sulfotransferase
PROTEIN-TYROSINE-PHOSPHATASE-RXN	a [protein]-L-tyrosine phosphate + H2O → a [protein]-L-tyrosine + phosphate	Sp34_10010311, Sp34_10010400, Sp34_10030200, Sp34_10049500, Sp34_10059100, Sp34_10071400, Sp34_10071610, Sp34_10107800, Sp34_10129400, Sp34_10145800, Sp34_10152100, Sp34_10153710, Sp34_10258500, Sp34_10261400, Sp34_10264210, Sp34_10287300, Sp34_10287500, Sp34_10287600, Sp34_10311500, Sp34_10320500, Sp34_10321210, Sp34_10321510, Sp34_10321700, Sp34_10328700, Sp34_10346100, Sp34_20100000, Sp34_2010…	undefined	3.1.3.48 -- protein-tyrosine-phosphatase	PHYSIOL-LEFT-TO-RIGHT
3.5.1.52-RXN	a [protein]-N4-(N-acetyl-β-D-glucosaminyl)-L-asparagine + H2O = N-acetyl-β-glucosaminylamine + a [protein]-L-aspartate + H+	Sp34_10049900	undefined	3.5.1.52 -- peptide-N4-(N-acetyl-β-glucosaminyl)asparagine amidase
RXN0-1132	a [pyruvate dehydrogenase E2 protein] N6-dihydrolipoyl-L-lysine + NAD+ → a [pyruvate dehydrogenase E2 protein] N6-lipoyl-L-lysine + NADH + H+	Sp34_10088900, Sp34_40187210, Sp34_X0147000	pyruvate decarboxylation to acetyl CoA	1.8.1.4 -- dihydrolipoyl dehydrogenase	PHYSIOL-LEFT-TO-RIGHT
RXN-14957	a [pyruvate dehydrogenase E2 protein] N6-octanoyl-L-lysine + 2 S-adenosyl-L-methionine + 2 a sulfurated [sulfur carrier] + 2 a reduced [2Fe-2S] ferredoxin = a [pyruvate dehydrogenase E2 protein] N6-lipoyl-L-lysine + 2 L-methionine + 2 5'-deoxyadenosine + 2 an unsulfurated [sulfur carrier] + 2 an oxidized [2Fe-2S] ferredoxin	Sp34_30219500	undefined	2.8.1.8 -- lipoyl synthase
RXN66-3	acetaldehyde + NAD+ + H2O → acetate + NADH + 2 H+	Sp34_30013200, Sp34_30013500, Sp34_30051200, Sp34_30140400, Sp34_30330400, Sp34_50212200	ethanol degradation II, ethanol degradation IV	1.2.1.3 -- aldehyde dehydrogenase (NAD+)	LEFT-TO-RIGHT
RXN0-3962	acetaldehyde + NADP+ + H2O → acetate + NADPH + 2 H+	Sp34_50212200	undefined	1.2.1.4 -- aldehyde dehydrogenase (NADP+)	PHYSIOL-LEFT-TO-RIGHT
ACETATE--COA-LIGASE-RXN	acetate + ATP + coenzyme A → acetyl-CoA + AMP + diphosphate	Sp34_30007120	ethanol degradation II, ethanol degradation IV, acetate conversion to acetyl-CoA, chitin degradation to ethanol	6.2.1.1 -- acetate—CoA ligase	PHYSIOL-LEFT-TO-RIGHT
ACETOACETATE--COA-LIGASE-RXN	acetoacetate + ATP + coenzyme A → acetoacetyl-CoA + AMP + diphosphate	Sp34_X0202400	undefined	6.2.1.16 -- acetoacetate—CoA ligase	PHYSIOL-LEFT-TO-RIGHT
HYDROXYMETHYLGLUTARYL-COA-SYNTHASE-RXN	acetoacetyl-CoA + acetyl-CoA + H2O → (S)-3-hydroxy-3-methylglutaryl-CoA + coenzyme A + H+	Sp34_50198700	mevalonate pathway I	2.3.3.10 -- hydroxymethylglutaryl-CoA synthase	LEFT-TO-RIGHT
RXN-17625	acetol + a reduced [NADPH-hemoprotein reductase] + oxygen → 1,1-dihydroxypropan-2-one + an oxidized [NADPH-hemoprotein reductase] + H2O	Sp34_50012000, Sp34_50014100, Sp34_50014300, Sp34_X0228700	undefined	undefined	LEFT-TO-RIGHT
RXN-17627	acetol + a reduced [NADPH-hemoprotein reductase] + oxygen = methylglyoxal + an oxidized [NADPH-hemoprotein reductase] + 2 H2O	Sp34_50012000, Sp34_50014100, Sp34_50014300, Sp34_X0228700	undefined	1.14.14.1 -- unspecific monooxygenase
RXN-8630	acetone + a reduced [NADPH-hemoprotein reductase] + oxygen → acetol + an oxidized [NADPH-hemoprotein reductase] + H2O	Sp34_50012000, Sp34_50014100, Sp34_50014300, Sp34_X0228700	undefined	1.14.14.1 -- unspecific monooxygenase	PHYSIOL-LEFT-TO-RIGHT
RXN-17795	acetyl-CoA + (5Z)-dodecenoyl-CoA ← 3-oxo-(7Z)-tetradecenoyl-CoA + coenzyme A	Sp34_20052600, Sp34_30022400, Sp34_30285800	undefined	2.3.1.16 -- acetyl-CoA C-acyltransferase	PHYSIOL-RIGHT-TO-LEFT
RXN-17791	acetyl-CoA + (7Z)-tetradecenoyl-CoA ← 3-oxo-(9Z)-hexadecenoyl-CoA + coenzyme A	Sp34_20052600, Sp34_30022400, Sp34_30285800	undefined	2.3.1.16 -- acetyl-CoA C-acyltransferase	PHYSIOL-RIGHT-TO-LEFT
RXN-16561	acetyl-CoA + (9Z)-tetradecenoyl-CoA ← (11Z)-3-oxo-hexadecenoyl-CoA + coenzyme A	Sp34_20052600, Sp34_30022400, Sp34_30285800	undefined	2.3.1.155 -- acetyl-CoA C-myristoyltransferase	PHYSIOL-RIGHT-TO-LEFT
RXN-17799	acetyl-CoA + 3-cis-decenoyl-CoA ← 3-oxo-(5Z)-dodecenoyl-CoA + coenzyme A	Sp34_20052600, Sp34_30022400, Sp34_30285800	undefined	2.3.1.16 -- acetyl-CoA C-acyltransferase	PHYSIOL-RIGHT-TO-LEFT
ACP-S-ACETYLTRANSFER-RXN	acetyl-CoA + a holo-[acyl-carrier protein] → an acetyl-[acp] + coenzyme A	Sp34_10118510	fatty acid biosynthesis initiation II	2.3.1.86 -- fatty-acyl-CoA synthase, 2.3.1.85 -- fatty-acid synthase, 2.3.1.38 -- [acyl-carrier-protein] S-acetyltransferase	LEFT-TO-RIGHT
HISTONE-ACETYLTRANSFERASE-RXN	acetyl-CoA + a [histone]-L-lysine = a [histone]-N6-acetyl-L-lysine + coenzyme A + H+	Sp34_10025400, Sp34_10068010, Sp34_10068020, Sp34_10133120, Sp34_10169800, Sp34_30122720, Sp34_30200200, Sp34_50131400, Sp34_50229000, Sp34_50258310, Sp34_X0053600, Sp34_X0114700	undefined	2.3.1.48 -- histone acetyltransferase
RXN0-1133	acetyl-CoA + a [pyruvate dehydrogenase E2 protein] N6-dihydrolipoyl-L-lysine → a [pyruvate dehydrogenase E2 protein] N6-S-acetyldihydrolipoyl-L-lysine + coenzyme A	Sp34_40214300, Sp34_50359700	pyruvate decarboxylation to acetyl CoA	2.3.1.12 -- dihydrolipoyllysine-residue acetyltransferase	PHYSIOL-LEFT-TO-RIGHT
DIAMACTRANS-RXN	acetyl-CoA + an aliphatic α,ω-diamine → an aliphatic N-acetyl-diamine + coenzyme A + H+	Sp34_50147300	undefined	2.3.1.57 -- diamine N-acetyltransferase	PHYSIOL-LEFT-TO-RIGHT
DIHYDLIPACETRANS-RXN	acetyl-CoA + dihydrolipoamide → S-acetyldihydrolipoamide + coenzyme A	Sp34_40214300, Sp34_50359700	undefined	2.3.1.12 -- dihydrolipoyllysine-residue acetyltransferase	PHYSIOL-LEFT-TO-RIGHT
MALSYN-RXN	acetyl-CoA + glyoxylate + H2O → (S)-malate + coenzyme A + H+	Sp34_50035400	glyoxylate cycle, chitin degradation to ethanol	2.3.3.9 -- malate synthase	IRREVERSIBLE-LEFT-TO-RIGHT
2.3.1.155-RXN	acetyl-CoA + myristoyl-CoA ← 3-oxo-palmitoyl-CoA + coenzyme A	Sp34_20052600, Sp34_30022400, Sp34_30285800	undefined	2.3.1.155 -- acetyl-CoA C-myristoyltransferase	PHYSIOL-RIGHT-TO-LEFT
FATTY-ACID-SYNTHASE-RXN	acetyl-CoA + n malonyl-CoA + 2n NADPH + 2n H+ = a long-chain fatty acid + n CO2 + (n+1) coenzyme A + 2n NADP+	Sp34_10118510	undefined	2.3.1.85 -- fatty-acid synthase
CITSYN-RXN	acetyl-CoA + oxaloacetate + H2O → citrate + coenzyme A + H+	Sp34_30210010	glyoxylate cycle, TCA cycle III (animals)	2.3.3.16 -- citrate synthase (unknown stereospecificity), 2.3.3.1 -- citrate (Si)-synthase	PHYSIOL-LEFT-TO-RIGHT
RXN-17787	acetyl-CoA + palmitoleoyl-CoA ← 3-oxo-(11Z)-octadecenoyl-CoA + coenzyme A	Sp34_20052600, Sp34_30022400, Sp34_30285800	undefined	2.3.1.16 -- acetyl-CoA C-acyltransferase	PHYSIOL-RIGHT-TO-LEFT
RXN-12561	acetyl-CoA + propanoyl-CoA = β-ketovaleryl-CoA + coenzyme A	Sp34_20052600, Sp34_20263710, Sp34_20263720, Sp34_30022400, Sp34_30285800	undefined	2.3.1.9 -- acetyl-CoA C-acetyltransferase
RXN-0	acetyl-CoA + putrescine = N-acetylputrescine + coenzyme A + H+	Sp34_50147300	undefined	2.3.1.57 -- diamine N-acetyltransferase
SPERMACTRAN-RXN	acetyl-CoA + spermidine = N1-acetylspermidine + coenzyme A + H+	Sp34_50147300	undefined	2.3.1.57 -- diamine N-acetyltransferase
RXN0-7165	acetyl-CoA + spermidine = N8-acetylspermidine + coenzyme A + H+	Sp34_50147300	undefined	2.3.1.57 -- diamine N-acetyltransferase
RXN-9939	acetyl-CoA + spermine = N1-acetylspermine + coenzyme A + H+	Sp34_50147300	undefined	2.3.1.57 -- diamine N-acetyltransferase
ACETYLCHOLINESTERASE-RXN	acetylcholine + H2O → acetate + choline + H+	Sp34_10173600, Sp34_20323900, Sp34_X0042100	undefined	3.1.1.7 -- acetylcholinesterase	PHYSIOL-LEFT-TO-RIGHT
RXN-11633	adenine1518/adenine1519 in 16S rRNA + 4 S-adenosyl-L-methionine → N6-dimethyladenine1518/N6-dimethyladenine1519in 16S rRNA + 4 S-adenosyl-L-homocysteine + 4 H+	Sp34_10165000, Sp34_20190120, Sp34_30238900	undefined	2.1.1.182 -- 16S rRNA (adenine1518-N6/adenine1519-N6)-dimethyltransferase	PHYSIOL-LEFT-TO-RIGHT
RXN-11596	adenine1618 in 23S rRNA + S-adenosyl-L-methionine → an N6-methyladenine1618 in 23S rRNA + S-adenosyl-L-homocysteine + H+	Sp34_10165000, Sp34_20190120, Sp34_30238900	undefined	2.1.1.181 -- 23S rRNA (adenine1618-N6)-methyltransferase	PHYSIOL-LEFT-TO-RIGHT
ADENOSINE-KINASE-RXN	adenosine + ATP → AMP + ADP + H+	Sp34_40315900	adenine and adenosine salvage VI	2.7.1.20 -- adenosine kinase	LEFT-TO-RIGHT
ADENODEAMIN-RXN	adenosine + H2O + H+ → inosine + ammonium	Sp34_20267600, Sp34_40288700	adenine and adenosine salvage III, adenosine nucleotides degradation II, purine ribonucleosides degradation	3.5.4.4 -- adenosine deaminase	LEFT-TO-RIGHT
ADENPHOSPHOR-RXN	adenosine + phosphate ↔ adenine + α-D-ribose-1-phosphate	Sp34_40018000, Sp34_40018910	adenine and adenosine salvage III, purine ribonucleosides degradation, adenine and adenosine salvage I	2.4.2.1 -- purine-nucleoside phosphorylase	REVERSIBLE
325-BISPHOSPHATE-NUCLEOTIDASE-RXN	adenosine 3',5'-bisphosphate + H2O → AMP + phosphate	Sp34_10020100, Sp34_20232700	undefined	3.1.3.7 -- 3′(2′),5′-bisphosphate nucleotidase	PHYSIOL-LEFT-TO-RIGHT
ADENYLYLSULFKIN-RXN	adenosine 5'-phosphosulfate + ATP → 3'-phosphoadenylyl-sulfate + ADP + H+	Sp34_40258400	sulfate activation for sulfonation	2.7.1.25 -- adenylyl-sulfate kinase	LEFT-TO-RIGHT
AMPSYN-RXN	adenylo-succinate → fumarate + AMP	Sp34_10086800	adenosine ribonucleotides de novo biosynthesis	4.3.2.2 -- adenylosuccinate lyase	LEFT-TO-RIGHT
RXN-17924	ADP + a [DNA ligase]-L-lysine → a [DNA ligase]-N6-(5'-adenylyl)-L-lysine + phosphate + H+	Sp34_50301510	undefined	undefined	PHYSIOL-LEFT-TO-RIGHT
ATPSYN-RXN	ADP + phosphate + 4 H+[out] ↔ ATP + H2O + 3 H+[in]		adenosine ribonucleotides de novo biosynthesis	3.6.3.14 -- H+-transporting two-sector ATPase	REVERSIBLE
RXN0-1441	ADP-D-ribose + H2O = AMP + D-ribofuranose 5-phosphate + 2 H+	Sp34_20101800, Sp34_50051600	undefined	3.6.1.53 -- Mn2+-dependent ADP-ribose/CDP-alcohol diphosphatase
NAD+-ADP-RIBOSYLTRANSFERASE-RXN	ADP-D-ribosyl(n)-acceptor + NAD+ = ADP-D-ribosyl(n+1)-acceptor + nicotinamide + H+	Sp34_10017800, Sp34_10145600, Sp34_10146000, Sp34_20190220, Sp34_40159100, Sp34_50050200	undefined	2.4.2.30 -- NAD+ ADP-ribosyltransferase
RXN-16114	adrenoyl-CoA + NADP+ ← trans-adre-2-enoyl-CoA + NADPH + H+	Sp34_20265800	(4Z,7Z,10Z,13Z,16Z)-docosa-4,7,10,13,16-pentaenoate biosynthesis (6-desaturase)	1.3.1.93 -- very-long-chain enoyl-CoA reductase	PHYSIOL-RIGHT-TO-LEFT
RXN-9230	all-trans-decaprenyl diphosphate + 4-hydroxybenzoate → 3-decaprenyl-4-hydroxybenzoate + diphosphate	Sp34_30249600	ubiquinol-10 biosynthesis (eukaryotic)	2.5.1.39 -- 4-hydroxybenzoate polyprenyltransferase	LEFT-TO-RIGHT
RXN-9222	all-trans-heptaprenyl diphosphate + 4-hydroxybenzoate = 3-heptaprenyl-4-hydroxybenzoate + diphosphate	Sp34_30249600	undefined	2.5.1.39 -- 4-hydroxybenzoate polyprenyltransferase
RXN-9003	all-trans-hexaprenyl diphosphate + 4-hydroxybenzoate = 3-hexaprenyl-4-hydroxybenzoate + diphosphate	Sp34_30249600	undefined	2.5.1.39 -- 4-hydroxybenzoate polyprenyltransferase
2.5.1.39-RXN	all-trans-nonaprenyl diphosphate + 4-hydroxybenzoate → 3-nonaprenyl-4-hydroxybenzoate + diphosphate	Sp34_30249600	ubiquinol-9 biosynthesis (eukaryotic)	2.5.1.39 -- 4-hydroxybenzoate polyprenyltransferase	LEFT-TO-RIGHT
4OHBENZOATE-OCTAPRENYLTRANSFER-RXN	all-trans-octaprenyl diphosphate + 4-hydroxybenzoate = 3-octaprenyl-4-hydroxybenzoate + diphosphate	Sp34_30249600	undefined	2.5.1.39 -- 4-hydroxybenzoate polyprenyltransferase
AMINO-CARBOXYMUCONATE-SEMIALDEHYDE-RXN	aminocarboxymuconate semialdehyde + H+ = (2Z,4E)-2-amino-6-oxohexa-2,4-dienoate + CO2	Sp34_30316600	undefined	4.1.1.45 -- aminocarboxymuconate-semialdehyde decarboxylase
GMP-REDUCT-RXN	ammonium + IMP + NADP+ = GMP + NADPH + 2 H+	Sp34_50070700, Sp34_50070800	undefined	1.7.1.7 -- GMP reductase
GLUTAMINESYN-RXN	ammonium + L-glutamate + ATP → L-glutamine + ADP + phosphate + H+	Sp34_20076700, Sp34_40196300, Sp34_X0230900	L-glutamine biosynthesis I	6.3.1.2 -- glutamate—ammonia ligase	PHYSIOL-LEFT-TO-RIGHT
ADENPRIBOSYLTRAN-RXN	AMP + diphosphate ← adenine + 5-phospho-α-D-ribose 1-diphosphate	Sp34_10282200	adenine and adenosine salvage I	2.4.2.7 -- adenine phosphoribosyltransferase	RIGHT-TO-LEFT
AMP-DEPHOSPHORYLATION-RXN	AMP + H2O → adenosine + phosphate	Sp34_30144100, Sp34_40194900, Sp34_X0096100	adenosine nucleotides degradation II	3.1.3.5 -- 5′-nucleotidase	PHYSIOL-LEFT-TO-RIGHT
AMP-DEAMINASE-RXN	AMP + H+ + H2O = IMP + ammonium	Sp34_20097700	undefined	3.5.4.17 -- adenosine-phosphate deaminase
RXN-12088	an α-D-galactoside + H2O → α-D-galactose + a non galactosylated galactose acceptor	Sp34_50135300	undefined	3.2.1.22 -- α-galactosidase	PHYSIOL-LEFT-TO-RIGHT
3.2.1.24-RXN	an α-D-mannoside + H2O → α-D-mannopyranose + a non glycosylated sugar acceptor	Sp34_X0250800	undefined	3.2.1.24 -- α-mannosidase	PHYSIOL-LEFT-TO-RIGHT
RXN-9023	an α-limit dextrin → a α-limit dextrin with short branches	Sp34_20164400	glycogen degradation II	2.4.1.25 -- 4-α-glucanotransferase	LEFT-TO-RIGHT
GAMMA-GLUTAMYLCYCLOTRANSFERASE-RXN	an (γ-L-glutamyl)-L-amino acid → an L-amino acid + 5-oxo-L-proline	Sp34_20268000	γ-glutamyl cycle	2.3.2.4 -- γ-glutamylcyclotransferase	LEFT-TO-RIGHT
5-FORMYL-THF-CYCLO-LIGASE-RXN	an (6S)-N5-formyl-tetrahydrofolate + ATP → a 5,10-methenyltetrahydrofolate + ADP + phosphate	Sp34_10184930	folate transformations I, N10-formyl-tetrahydrofolate biosynthesis	6.3.3.2 -- 5-formyltetrahydrofolate cyclo-ligase	PHYSIOL-LEFT-TO-RIGHT
RXN-6341	an (6S)-N5-formyl-tetrahydrofolate + L-glutamate + ATP = 5-formyl-THF-Glun+1 + ADP + phosphate	Sp34_30143910, Sp34_30144000	undefined	6.3.2.17 -- tetrahydrofolate synthase
S-2-HYDROXY-ACID-OXIDASE-RXN	an (S)-2-hydroxyacid + oxygen → hydrogen peroxide + a 2-oxo carboxylate	Sp34_50116700	undefined	1.1.3.15 -- (S)-2-hydroxy-acid oxidase	PHYSIOL-LEFT-TO-RIGHT
RXN-12585	an all-trans retinal-[cellular-retinol-binding-protein] + NAD+ + H2O → all-trans-retinoate + a cellular-retinol-binding protein + NADH + 2 H+	Sp34_30013200	retinoate biosynthesis I	1.2.1.36 -- retinal dehydrogenase	LEFT-TO-RIGHT
RXN-12581	an all-trans retinol-[cellular-retinol-binding-protein] + NAD+ → an all-trans retinal-[cellular-retinol-binding-protein] + NADH + H+	Sp34_10137110, Sp34_50324600	retinoate biosynthesis I	1.1.1.105 -- all-trans-retinol dehydrogenase (NAD+)	LEFT-TO-RIGHT
RXN-12550	an all-trans-retinyl ester + H2O → 11-cis-retinol + a fatty acid + H+	Sp34_20236820	undefined	3.1.1.64 -- retinoid isomerohydrolase	PHYSIOL-LEFT-TO-RIGHT
RXN-12575	an all-trans-retinyl ester + H2O → all-trans-retinol + a long-chain fatty acid + H+	Sp34_10248000, Sp34_50027400, Sp34_50047510, Sp34_50211120, Sp34_50218500, Sp34_50218600, Sp34_X0256500	retinol biosynthesis	3.1.1.1 -- carboxylesterase	PHYSIOL-LEFT-TO-RIGHT
3.2.1.50-RXN	an N-acetyl-α-D-glucosaminide + H2O → N-acetyl-α-D-glucosamine + a non glycosylated sugar acceptor	Sp34_20063800	undefined	3.2.1.50 -- α-N-acetylglucosaminidase	PHYSIOL-LEFT-TO-RIGHT
RXN-15215	an N-acetyl-β-D-glucosaminyl-[glycoprotein] + H2O → N-acetyl-α-D-glucosamine + a [glycoprotein]-(L-serine/L-threonine)	Sp34_X0053600	protein O-[N-acetyl]-glucosylation	3.2.1.169 -- protein O-GlcNAcase	PHYSIOL-LEFT-TO-RIGHT
3.2.1.52-RXN	an N-acetyl-β-D-hexosaminide + H2O → an N-acetyl-β-D-hexosamine + an alcohol	Sp34_10239020, Sp34_30110820, Sp34_50198020, Sp34_X0105100, Sp34_X0140200	undefined	3.2.1.52 -- β-N-acetylhexosaminidase	PHYSIOL-LEFT-TO-RIGHT
RXN-15212	an N-acyl-sphingosylphosphorylcholine + H2O → a sphingosine ceramide + phosphocholine + H+	Sp34_10314500, Sp34_20267100, Sp34_30028820, Sp34_40114600, Sp34_X0087110	sphingomyelin metabolism	3.1.4.12 -- sphingomyelin phosphodiesterase	PHYSIOL-LEFT-TO-RIGHT
AMINOACYLASE-RXN	an N-acylated aliphatic-L-amino acid + H2O = a carboxylate + an aliphatic L-amino acid	Sp34_40101300	undefined	3.5.1.14 -- N-acyl-aliphatic-L-amino acid amidohydrolase
ACYLAMINOACYL-PEPTIDASE-RXN	an N-acylated peptide + H2O → a peptide + an N-acylated amino acid + H+	Sp34_40262000	undefined	3.4.19.1 -- acylaminoacyl-peptidase	PHYSIOL-LEFT-TO-RIGHT
AMINOCYL-TRNA-HYDROLASE-RXN	an N-modified aminoacyl-[tRNA] + H2O → an uncharged tRNA + an N-modified amino acid + H+	Sp34_50195800	undefined	3.1.1.29 -- aminoacyl-tRNA hydrolase	PHYSIOL-LEFT-TO-RIGHT
AICARTRANSFORM-RXN	an N10-formyl-tetrahydrofolate + 5-amino-1-(5-phospho-D-ribosyl)imidazole-4-carboxamide → a tetrahydrofolate + 5-formamido-1-(5-phospho-D-ribosyl)-imidazole-4-carboxamide	Sp34_40102500	inosine-5'-phosphate biosynthesis II	2.1.2.3 -- phosphoribosylaminoimidazolecarboxamide formyltransferase	LEFT-TO-RIGHT
GART-RXN	an N10-formyl-tetrahydrofolate + N1-(5-phospho-β-D-ribosyl)glycinamide → a tetrahydrofolate + N2-formyl-N1-(5-phospho-β-D-ribosyl)glycinamide + H+	Sp34_X0192700	tetrahydrofolate salvage from 5,10-methenyltetrahydrofolate, 5-aminoimidazole ribonucleotide biosynthesis I	2.1.2.2 -- phosphoribosylglycinamide formyltransferase	LEFT-TO-RIGHT
RXN-13909	an N10-formyl-tetrahydrofolate + NAD+ = an N10-formyldihydrofolate + NADH + H+	Sp34_30020800	undefined	1.5.1.34 -- 6,7-dihydropteridine reductase
FORMYLTETRAHYDROFOLATE-DEHYDROGENASE-RXN	an N10-formyl-tetrahydrofolate + NADP+ + H2O = a tetrahydrofolate + CO2 + NADPH + H+	Sp34_40311100	undefined	1.5.1.6 -- formyltetrahydrofolate dehydrogenase
RXN-12380	an N2 dimethylguanine26/guanine27 in tRNA + S-adenosyl-L-methionine → an N2-dimethylguanine26/N2-methylguanine27 + S-adenosyl-L-homocysteine + H+	Sp34_50364600	undefined	2.1.1.215 -- tRNA (guanine26-N2/guanine27-N2)-dimethyltransferase	PHYSIOL-LEFT-TO-RIGHT
RXN-12381	an N2-dimethylguanine26/N2-methylguanine27 + S-adenosyl-L-methionine → an N2-dimethylguanine26/N2-dimethylguanine27 + S-adenosyl-L-homocysteine + H+	Sp34_50364600	undefined	2.1.1.215 -- tRNA (guanine26-N2/guanine27-N2)-dimethyltransferase	PHYSIOL-LEFT-TO-RIGHT
RXN-12372	an N2-methylguanine10 in tRNA + S-adenosyl-L-methionine → an N2-dimethylguanine10 in tRNA + S-adenosyl-L-homocysteine + H+	Sp34_50364600	undefined	undefined	PHYSIOL-LEFT-TO-RIGHT
RXN-12379	an N2-methylguanine26/guanine27 in tRNA + S-adenosyl-L-methionine → an N2 dimethylguanine26/guanine27 in tRNA + S-adenosyl-L-homocysteine + H+	Sp34_50364600	undefined	2.1.1.215 -- tRNA (guanine26-N2/guanine27-N2)-dimethyltransferase	PHYSIOL-LEFT-TO-RIGHT
RXN-5061	an N5-methyl-tetrahydrofolate + 2 an oxidized ferredoxin [iron-sulfur] cluster ← a 5,10-methylene-tetrahydrofolate + 2 a reduced ferredoxin [iron-sulfur] cluster + 2 H+	Sp34_20144400	folate transformations I	1.5.7.1 -- methylenetetrahydrofolate reductase (ferredoxin)	RIGHT-TO-LEFT
1.5.1.20-RXN	an N5-methyl-tetrahydrofolate + NAD+ ← a 5,10-methylene-tetrahydrofolate + NADH + H+	Sp34_20144400	folate transformations I, N10-formyl-tetrahydrofolate biosynthesis	1.5.1.20 -- methylenetetrahydrofolate reductase [NAD(P)H]	RIGHT-TO-LEFT
3.4.19.12-RXN	an N6-monoubiquitinyl-[protein]-L-lysine + H2O → a [protein]-L-lysine + a [ubiquitin] C-terminal glycine	Sp34_10017100, Sp34_10070800, Sp34_10217400, Sp34_10217500, Sp34_10251100, Sp34_10263800, Sp34_20054700, Sp34_20150900, Sp34_20151210, Sp34_20151900, Sp34_20166600, Sp34_20304100, Sp34_20325600, Sp34_30145400, Sp34_30200400, Sp34_30204600, Sp34_30313800, Sp34_40052100, Sp34_40058700, Sp34_40173600, Sp34_50214300, Sp34_50214400, Sp34_50267400, Sp34_50312800, Sp34_50392000, Sp34_50407000, Sp34_X013…	undefined	3.4.19.12 -- ubiquitinyl hydrolase 1	PHYSIOL-LEFT-TO-RIGHT
RXN-10039	an O-phospho-L-seryl-[tRNASec] + selenophosphate + H2O → an L-selenocysteinyl-[tRNAsec] + 2 phosphate	Sp34_50301000	L-selenocysteine biosynthesis II (archaea and eukaryotes)	2.9.1.2 -- O-phospho-L-seryl-tRNASec:L-selenocysteinyl-tRNA synthase	LEFT-TO-RIGHT
RXN-14386	an S-sulfanyl-[cysteine desulfurase]-S-sulfanyl-[disordered-form scaffold protein] complex → a [cysteine desulfurase]-(S-sulfanyl)2-[disordered-form scaffold protein] complex	Sp34_10345400, Sp34_20119420, Sp34_20130900, Sp34_30211600, Sp34_40013920, Sp34_40269100, Sp34_50080800, Sp34_50418400	[2Fe-2S] iron-sulfur cluster biosynthesis	2.8.1.7 -- cysteine desulfurase	LEFT-TO-RIGHT
RXN-14384	an S-sulfanyl-[cysteine desulfurase]-[disordered-form scaffold protein] complex → a [cysteine desulfurase]-S-sulfanyl-[disordered-form scaffold protein] complex	Sp34_10345400, Sp34_20119420, Sp34_20130900, Sp34_30211600, Sp34_40013920, Sp34_40269100, Sp34_50080800, Sp34_50418400	[2Fe-2S] iron-sulfur cluster biosynthesis	2.8.1.7 -- cysteine desulfurase	LEFT-TO-RIGHT
RXN-14381	an S-sulfanyl-[L-cysteine desulfurase] + a [disordered-form [Fe-S] cluster scaffold protein] → an S-sulfanyl-[cysteine desulfurase]-[disordered-form scaffold protein] complex	Sp34_40269100	[2Fe-2S] iron-sulfur cluster biosynthesis	undefined	LEFT-TO-RIGHT
RXN-16313	an S-ubiquitinyl-[(E3-independent) E2 ubiquitin-conjugating enzyme]-L-cysteine + a [protein]-L-lysine → an N6-monoubiquitinyl-[protein]-L-lysine + an [(E3-independent) E2 ubiquitin-conjugating enzyme]-L-cysteine + H+	Sp34_10311600	protein ubiquitylation	2.3.2.24 -- (E3-independent) E2 ubiquitin-conjugating enzyme	LEFT-TO-RIGHT
RXN-15564	an S-ubiquitinyl-[an N-terminal E2 ubiquitin-conjugating enzyme]-L-cysteine + an N-terminal amino acyl-[protein] → an [N-terminal E2 ubiquitin-conjugating enzyme]-L-cysteine + an N-terminal-monoubiquitinyl-[protein] + H+	Sp34_10001720	protein ubiquitylation	undefined	LEFT-TO-RIGHT
RXN-16314	an S-ubiquitinyl-[E1 ubiquitin-activating enzyme]-L-cysteine + an [(E3-independent) E2 ubiquitin-conjugating enzyme]-L-cysteine → an [E1 ubiquitin-activating enzyme]-L-cysteine + an S-ubiquitinyl-[(E3-independent) E2 ubiquitin-conjugating enzyme]-L-cysteine	Sp34_10311600	protein ubiquitylation	2.3.2.24 -- (E3-independent) E2 ubiquitin-conjugating enzyme	LEFT-TO-RIGHT
RXN-15556	an S-ubiquitinyl-[E1 ubiquitin-activating enzyme]-L-cysteine + an [E2 ubiquitin-conjugating enzyme]-L-cysteine → an [E1 ubiquitin-activating enzyme]-L-cysteine + an S-ubiquitinyl-[E2 ubiquitin-conjugating enzyme]-L-cysteine	Sp34_10001720, Sp34_10013900, Sp34_10030800, Sp34_10214000, Sp34_10311600, Sp34_20044310, Sp34_20044400, Sp34_20254400, Sp34_30183900, Sp34_30196200, Sp34_30325200, Sp34_40005600, Sp34_40015900, Sp34_40026100, Sp34_40126600, Sp34_40312900, Sp34_X0199000	protein ubiquitylation	2.3.2.23 -- E2 ubiquitin-conjugating enzyme	LEFT-TO-RIGHT
RXN-15563	an S-ubiquitinyl-[E1 ubiquitin-activating enzyme]-L-cysteine + an [N-terminal E2 ubiquitin-conjugating enzyme]-L-cysteine → an [E1 ubiquitin-activating enzyme]-L-cysteine + an S-ubiquitinyl-[an N-terminal E2 ubiquitin-conjugating enzyme]-L-cysteine	Sp34_10001720	protein ubiquitylation	undefined	LEFT-TO-RIGHT
RXN-15559	an S-ubiquitinyl-[E2 ubiquitin-conjugating enzyme]-L-cysteine + a [HECT-type E3 ubiquitin transferase]-L-cysteine → an [E2 ubiquitin-conjugating enzyme]-L-cysteine + an S-ubiquitinyl-[HECT-type E3 ubiquitin transferase]-L-cysteine	Sp34_10254220, Sp34_10305600, Sp34_20294800, Sp34_30110710, Sp34_40245800, Sp34_40290920, Sp34_50211110	protein ubiquitylation	2.3.2.26 -- HECT-type E3 ubiquitin transferase	LEFT-TO-RIGHT
RXN-15561	an S-ubiquitinyl-[E2 ubiquitin-conjugating enzyme]-L-cysteine + a [protein]-L-lysine → an [E2 ubiquitin-conjugating enzyme]-L-cysteine + an N6-monoubiquitinyl-[protein]-L-lysine + H+	Sp34_10109610, Sp34_10163900, Sp34_10309300, Sp34_20151610, Sp34_20224810, Sp34_30082500, Sp34_30100100, Sp34_40284600, Sp34_50124900, Sp34_X0159100	protein ubiquitylation	2.3.2.27 -- RING-type E3 ubiquitin transferase	LEFT-TO-RIGHT
RXN-15560	an S-ubiquitinyl-[HECT-type E3 ubiquitin transferase]-L-cysteine + a [protein]-L-lysine → a [HECT-type E3 ubiquitin transferase]-L-cysteine + an N6-monoubiquitinyl-[protein]-L-lysine + H+	Sp34_10254220, Sp34_10305600, Sp34_20294800, Sp34_30110710, Sp34_40245800, Sp34_40290920, Sp34_50211110	protein ubiquitylation	2.3.2.26 -- HECT-type E3 ubiquitin transferase	LEFT-TO-RIGHT
3-OXOACYL-ACP-SYNTH-BASE-RXN	an acetyl-[acp] + a malonyl-[acp] + H+ → a holo-[acyl-carrier protein] + an acetoacetyl-[acp] + CO2	Sp34_10118510	fatty acid biosynthesis initiation II, octanoyl-[acyl-carrier protein] biosynthesis (mitochondria, yeast)	2.3.1.86 -- fatty-acyl-CoA synthase, 2.3.1.85 -- fatty-acid synthase, 2.3.1.41 -- β-ketoacyl-[acyl-carrier-protein] synthase I	LEFT-TO-RIGHT
DIACYLGLYCEROL-O-ACYLTRANSFERASE-RXN	an acyl-CoA + a 1,2-diacyl-sn-glycerol → a triacyl-sn-glycerol + coenzyme A	Sp34_50313000	diacylglycerol and triacylglycerol biosynthesis	2.3.1.20 -- diacylglycerol O-acyltransferase	LEFT-TO-RIGHT
2.3.1.23-RXN	an acyl-CoA + a 1-acyl-sn-glycero-3-phosphocholine ↔ a phosphatidylcholine + coenzyme A	Sp34_30307100, Sp34_40205300, Sp34_X0238310	undefined	2.3.1.23 -- 1-acylglycerophosphocholine O-acyltransferase	REVERSIBLE
SPHINGOSINE-N-ACYLTRANSFERASE-RXN	an acyl-CoA + a sphingoid base = a ceramide + coenzyme A + H+	Sp34_10018700, Sp34_40068400, Sp34_X0251600	undefined	2.3.1.24 -- sphingosine N-acyltransferase
ACYL-COA-OXIDASE-RXN	an acyl-CoA + oxygen → a trans-2-enoyl-CoA + hydrogen peroxide	Sp34_10042400, Sp34_10042500, Sp34_30195900, Sp34_40162700, Sp34_50426700, Sp34_X0037500	undefined	1.3.3.6 -- acyl-CoA oxidase	PHYSIOL-LEFT-TO-RIGHT
RXN-10462	an acyl-[acyl-carrier protein] + sn-glycerol 3-phosphate = a 1-acyl-sn-glycerol 3-phosphate + a holo-[acyl-carrier protein]	Sp34_50194520, Sp34_X0069800	undefined	2.3.1.15 -- glycerol-3-phosphate 1-O-acyltransferase
1-ACYLGLYCEROL-3-P-ACYLTRANSFER-RXN	an acyl-[acyl-carrier protein] + a 1-acyl-sn-glycerol 3-phosphate = a 1,2-diacyl-sn-glycerol 3-phosphate + a holo-[acyl-carrier protein]	Sp34_10078600, Sp34_40205300, Sp34_50148610, Sp34_50213010, Sp34_50213210, Sp34_50328400, Sp34_X0037700, Sp34_X0069800, Sp34_X0205300, Sp34_X0238310	undefined	2.3.1.51 -- 1-acylglycerol-3-phosphate O-acyltransferase
CHOLINESTERASE-RXN	an acylcholine + H2O → choline + a carboxylate + H+	Sp34_20323800	undefined	3.1.1.8 -- cholinesterase	PHYSIOL-LEFT-TO-RIGHT
RXN-11634	an adenine1779/adenine1780 in 18S rRNA + 4 S-adenosyl-L-methionine → an N6-dimethyladenine1779/N6-dimethyladenine1780 in 18S rRNA + 4 S-adenosyl-L-homocysteine + 4 H+	Sp34_10165000, Sp34_20190120, Sp34_30238900	undefined	2.1.1.183 -- 18S rRNA (adenine1779-N6/adenine1780-N6)-dimethyltransferase	PHYSIOL-LEFT-TO-RIGHT
ALDEHYDE-DEHYDROGENASE-NADORNOP+-RXN	an aldehyde + NAD(P)+ + H2O = a carboxylate + NAD(P)H + 2 H+	Sp34_50212200	undefined	1.2.1.5 -- aldehyde dehydrogenase [NAD(P)+]
ALDHDEHYDROG-RXN	an aldehyde + NAD+ + H2O → a carboxylate + NADH + 2 H+	Sp34_30013200, Sp34_30013500, Sp34_30051200, Sp34_30140400, Sp34_30330400, Sp34_50212200	undefined	1.2.1.3 -- aldehyde dehydrogenase (NAD+)	PHYSIOL-LEFT-TO-RIGHT
3.3.2.10-RXN	an epoxide + H2O = a glycol	Sp34_30332910, Sp34_50288800	undefined	3.3.2.10 -- soluble epoxide hydrolase
RXN-11368	an isoprenoid diphosphate + 4-hydroxybenzoate = a 4-hydroxy-3-polyprenylbenzoate + diphosphate	Sp34_30249600	undefined	2.5.1.39 -- 4-hydroxybenzoate polyprenyltransferase
1-PHOSPHATIDYLINOSITOL-KINASE-RXN	an L-1-phosphatidyl-inositol + ATP → a 1-phosphatidyl-1D-myo-inositol 4-phosphate + ADP + H+	Sp34_30007600, Sp34_50162000, Sp34_X0013900, Sp34_X0247710	D-myo-inositol (1,4,5)-trisphosphate biosynthesis, 3-phosphoinositide biosynthesis	2.7.1.67 -- 1-phosphatidylinositol 4-kinase	LEFT-TO-RIGHT
1-PHOSPHATIDYLINOSITOL-3-KINASE-RXN	an L-1-phosphatidyl-inositol + ATP → a 1-phosphatidyl-1D-myo-inositol 3-phosphate + ADP + H+	Sp34_10235600, Sp34_10257700	3-phosphoinositide biosynthesis	2.7.1.137 -- phosphatidylinositol 3-kinase	LEFT-TO-RIGHT
RXN-16261	an L-1-phosphatidyl-inositol + H2O = a 1,2-diacyl-sn-glycerol + 1D-myo-inositol 1-monophosphate + H+	Sp34_20217500, Sp34_30327000, Sp34_40300500, Sp34_50004100, Sp34_50399000, Sp34_X0076800	undefined	3.1.4.11 -- phosphoinositide phospholipase C
RXN0-6725	an L-1-phosphatidylethanolamine + H2O → a fatty acid + a 1-acyl 2-lyso-phosphatidylethanolamine + H+	Sp34_20192900, Sp34_40032500, Sp34_50400100, Sp34_X0060410	undefined	3.1.1.4 -- phospholipase A2	PHYSIOL-LEFT-TO-RIGHT
ARGINYLTRANSFERASE-RXN	an L-arginyl-[tRNAarg] + a protein → a tRNAarg + an N-terminal arginyl-[protein]	Sp34_10067800	undefined	2.3.2.8 -- arginyltransferase	PHYSIOL-LEFT-TO-RIGHT
RXN-17890	an L-arginyl-[tRNAarg] + an N-terminal 3-sulfino-L-alanyl-[protein] → a tRNAarg + an N-terminal L-arginiyl-3-sulfino-L-alanyl-[protein] + H+	Sp34_10067800	Arg/N-end rule pathway (eukaryotic)	2.3.2.8 -- arginyltransferase	PHYSIOL-LEFT-TO-RIGHT
RXN-17891	an L-arginyl-[tRNAarg] + an N-terminal 3-sulfo-L-alanyl-[protein] → a tRNAarg + an N-terminal L-arginiyl-3-sulfo-L-alanyl-[protein] + H+	Sp34_10067800	Arg/N-end rule pathway (eukaryotic)	2.3.2.8 -- arginyltransferase	PHYSIOL-LEFT-TO-RIGHT
RXN-17889	an L-arginyl-[tRNAarg] + an N-terminal L-aspartyl-[protein] → a tRNAarg + an N-terminal L-arginiyl-L-aspartyl-[protein] + H+	Sp34_10067800	Arg/N-end rule pathway (eukaryotic)	2.3.2.8 -- arginyltransferase	LEFT-TO-RIGHT
RXN-17888	an L-arginyl-[tRNAarg] + an N-terminal L-glutamyl-[protein] → a tRNAarg + an N-terminal L-arginiyl-L-glutamyl-[protein] + H+	Sp34_10067800	Arg/N-end rule pathway (eukaryotic)	2.3.2.8 -- arginyltransferase	PHYSIOL-LEFT-TO-RIGHT
RXN-12460	an L-asparaginyl-[tRNAasn] + H2O → L-asparagine + tRNAasn + H+	Sp34_50195800	undefined	3.1.1.29 -- aminoacyl-tRNA hydrolase	PHYSIOL-LEFT-TO-RIGHT
RXN-15582	an L-cysteine-S-conjugate → a thiol + 2-aminoprop-2-enoate + H+	Sp34_50416800	undefined	undefined	LEFT-TO-RIGHT
RXN-6763	an L-cysteine-S-conjugate + H2O → a thiol + pyruvate + ammonium	Sp34_50416800	glutathione-mediated detoxification I	4.4.1.13 -- cysteine-S-conjugate β-lyase	LEFT-TO-RIGHT
RXN-16637	an L-cysteinyl-[tRNAcys] + H2O = L-cysteine + a tRNAcys + H+	Sp34_50195800	undefined	3.1.1.29 -- aminoacyl-tRNA hydrolase
RXN-10038	an L-seryl-[tRNAsec] + ATP → an O-phospho-L-seryl-[tRNASec] + ADP + H+	Sp34_30297500	L-selenocysteine biosynthesis II (archaea and eukaryotes)	2.7.1.164 -- O-phosphoseryl-tRNASec kinase	LEFT-TO-RIGHT
RXN-17893	an N-terminal Nα-acetyl-L-methionyl-L-glutaminyl-[protein] + H2O → an N-terminal L-glutaminyl-[protein] + Nα-acetyl-L-methionine	Sp34_40262000	Arg/N-end rule pathway (eukaryotic)	3.4.19.1 -- acylaminoacyl-peptidase	PHYSIOL-LEFT-TO-RIGHT
RXN-17892	an N-terminal-Nα-acetyl-L-methionyl-L-asparaginyl-[protein] + H2O → an N-terminal asparaginyl-[protein] + Nα-acetyl-L-methionine	Sp34_40262000	Arg/N-end rule pathway (eukaryotic)	3.4.19.1 -- acylaminoacyl-peptidase	PHYSIOL-LEFT-TO-RIGHT
RXN-17875	an N-terminal-L-methionyl-glycyl-[protein] + H2O → an N-terminal glycyl-[protein] + L-methionine	Sp34_40084420, Sp34_40117100, Sp34_40192300	Ac/N-end rule pathway	3.4.11.18 -- methionyl aminopeptidase	PHYSIOL-LEFT-TO-RIGHT
RXN-17873	an N-terminal-L-methionyl-L-alanyl-[protein] + H2O → an N-terminal L-alanyl-[protein] + L-methionine	Sp34_40084420, Sp34_40117100, Sp34_40192300	Ac/N-end rule pathway	3.4.11.18 -- methionyl aminopeptidase	PHYSIOL-LEFT-TO-RIGHT
RXN-17874	an N-terminal-L-methionyl-L-cysteinyl-[protein] + H2O → an N-terminal L-cysteinyl-[protein] + L-methionine	Sp34_40084420, Sp34_40117100, Sp34_40192300	Ac/N-end rule pathway, Arg/N-end rule pathway (eukaryotic)	3.4.11.18 -- methionyl aminopeptidase	PHYSIOL-LEFT-TO-RIGHT
RXN-17876	an N-terminal-L-methionyl-L-seryl-[protein] + H2O → an N-terminal L-seryl-[protein] + L-methionine	Sp34_40084420, Sp34_40117100, Sp34_40192300	Ac/N-end rule pathway	3.4.11.18 -- methionyl aminopeptidase	PHYSIOL-LEFT-TO-RIGHT
RXN-17877	an N-terminal-L-methionyl-L-threonyl-[protein] + H2O → an N-terminal L-threonyl-[protein] + L-methionine	Sp34_40084420, Sp34_40117100, Sp34_40192300	Ac/N-end rule pathway	3.4.11.18 -- methionyl aminopeptidase	PHYSIOL-LEFT-TO-RIGHT
RXN-17878	an N-terminal-L-methionyl-L-valyl-[protein] + H2O → an N-terminal L-valyl-[protein] + L-methionine	Sp34_40084420, Sp34_40117100, Sp34_40192300	Ac/N-end rule pathway	3.4.11.18 -- methionyl aminopeptidase	PHYSIOL-LEFT-TO-RIGHT
RXN0-947	an octanoyl-[acp] + a [lipoyl-carrier protein]-L-lysine → a [lipoyl-carrier protein] N6-octanoyl-L-lysine + a holo-[acyl-carrier protein] + H+	Sp34_40351900	lipoate biosynthesis and incorporation I	2.3.1.181 -- lipoyl(octanoyl) transferase	PHYSIOL-LEFT-TO-RIGHT
RXN-9651	an octanoyl-[acp] + malonyl-CoA + H+ → a 3-oxo-decanoyl-[acp] + CO2 + coenzyme A	Sp34_10118510	palmitate biosynthesis I (animals and fungi)	2.3.1.86 -- fatty-acyl-CoA synthase, 2.3.1.85 -- fatty-acid synthase, 2.3.1.41 -- β-ketoacyl-[acyl-carrier-protein] synthase I	LEFT-TO-RIGHT
RXN-9526	an octanoyl-[acp] + NADP+ ← a trans oct-2-enoyl-[acp] + NADPH + H+	Sp34_10118510	palmitate biosynthesis I (animals and fungi)	1.3.1.10 -- enoyl-[acyl-carrier-protein] reductase (NADPH, Si-specific), 1.3.1.39 -- enoyl-[acyl-carrier-protein] reductase (NADPH, Re-specific), 2.3.1.85 -- fatty-acid synthase, 2.3.1.86 -- fatty-acyl-CoA synthase	RIGHT-TO-LEFT
RXN-13037	an octanoyl-[acp] + [glycine cleavage system lipoyl-carrier protein]-L-lysine = a [glycine-cleavage complex H protein] N6-octanoyl-L-lysine + a holo-[acyl-carrier protein] + H+	Sp34_40351900	undefined	2.3.1.181 -- lipoyl(octanoyl) transferase
RXN66-477	an odd numbered straight chain 2,3,4-saturated fatty acid + ATP + coenzyme A → an odd numbered straight chain 2,3,4-saturated fatty acyl CoA + AMP + diphosphate	Sp34_10253400, Sp34_30037000, Sp34_30240210, Sp34_40088300, Sp34_50064900, Sp34_50391800, Sp34_X0232300	undefined	6.2.1.3 -- long-chain-fatty-acid—CoA ligase	PHYSIOL-LEFT-TO-RIGHT
RXN66-476	an odd numbered straight chain 2,3,4-saturated fatty aldehyde + NAD+ + H2O = an odd numbered straight chain 2,3,4-saturated fatty acid + NADH + 2 H+	Sp34_30013200, Sp34_30013500, Sp34_30051200, Sp34_30140400, Sp34_30330400, Sp34_50212200	undefined	1.2.1.3 -- aldehyde dehydrogenase (NAD+)
RXN-16077	an oleoyl-[acp] + 1-stearoyl-sn-glycerol 3-phosphate = 1-stearoyl-2-oleoyl-sn-glycerol 3-phosphate + a holo-[acyl-carrier protein]	Sp34_10078600, Sp34_40205300, Sp34_50148610, Sp34_50213010, Sp34_50213210, Sp34_50328400, Sp34_X0037700, Sp34_X0069800, Sp34_X0205300, Sp34_X0238310	undefined	2.3.1.51 -- 1-acylglycerol-3-phosphate O-acyltransferase
3.1.4.1-RXN	an oligonucleotide + H2O → an oligonucleotide + a nucleoside 5'-monophosphate	Sp34_40171200	undefined	3.1.4.1 -- phosphodiesterase I	PHYSIOL-LEFT-TO-RIGHT
3.4.15.1-RXN	an oligopeptide + H2O → a dipeptide + a peptide	Sp34_X0245300	undefined	3.4.15.1 -- peptidyl-dipeptidase A	PHYSIOL-LEFT-TO-RIGHT
3.4.14.4-RXN	an oligopeptide + H2O → a peptide + a dipeptide	Sp34_10337900	undefined	3.4.14.4 -- dipeptidyl-peptidase III	PHYSIOL-LEFT-TO-RIGHT
RXN-12615	an organic molecule + H2O + 2 oxygen → an alcohol + 2 superoxide + 2 H+	Sp34_40188630	undefined	1.17.3.2 -- xanthine oxidase	PHYSIOL-LEFT-TO-RIGHT
RXN-7719	an [apo BCAA dehydrogenase E2 protein] N6-dihydrolipoyl-L-lysine + NAD+ ↔ an [apo BCAA dehydrogenase E2 protein] N6-lipoyl-L-lysine + NADH + H+	Sp34_10088900, Sp34_10105110, Sp34_30013200, Sp34_40187210, Sp34_X0147000	2-oxoisovalerate decarboxylation to isobutanoyl-CoA	1.8.1.4 -- dihydrolipoyl dehydrogenase	REVERSIBLE
UBIQUITIN--PROTEIN-LIGASE-RXN	an [E1 ubiquitin-activating enzyme]-L-cysteine + a [ubiquitin] C-terminal glycine + ATP → an S-ubiquitinyl-[E1 ubiquitin-activating enzyme]-L-cysteine + AMP + diphosphate	Sp34_10001720, Sp34_10013900, Sp34_10030800, Sp34_10214000, Sp34_10311600, Sp34_20044310, Sp34_20044400, Sp34_20254400, Sp34_30183900, Sp34_30196200, Sp34_30325200, Sp34_40005600, Sp34_40015900, Sp34_40026100, Sp34_40126600, Sp34_40254400, Sp34_40312900, Sp34_X0199000	protein ubiquitylation	6.2.1.45 -- E1 ubiquitin-activating enzyme	PHYSIOL-LEFT-TO-RIGHT
DEOXYHYPUSINE-MONOOXYGENASE-RXN	an [eIF5A-precursor]-deoxyhypusine + a reduced electron acceptor + oxygen → an [eIF5A]-hypusine + an oxidized electron acceptor + H2O	Sp34_20291720	hypusine biosynthesis	1.14.99.29 -- deoxyhypusine monooxygenase	PHYSIOL-LEFT-TO-RIGHT
RXN-13417	an [eIF5A-precursor]-N-(4-aminobutylidene)-lysine + NADH + H+ → an [eIF5A-precursor]-deoxyhypusine + NAD+	Sp34_20061100	hypusine biosynthesis	undefined	LEFT-TO-RIGHT
RXN-14382	an [L-cysteine desulfurase] L-cysteine persulfide + a ThiI sulfur-carrier protein → an [L-cysteine desulfurase]-L-cysteine + an S-sulfanyl-[ThiI sulfur-carrier protein]	Sp34_10345400, Sp34_20119420, Sp34_20130900, Sp34_30211600, Sp34_40013920, Sp34_40269100, Sp34_50080800, Sp34_50418400	undefined	undefined	LEFT-TO-RIGHT
RXN-12587	an [L-cysteine desulfurase] L-cysteine persulfide + an unsulfurated [sulfur carrier] ↔ an [L-cysteine desulfurase]-L-cysteine + a sulfurated [sulfur carrier]	Sp34_10345400, Sp34_20119420, Sp34_20130900, Sp34_30211600, Sp34_40013920, Sp34_40269100, Sp34_50080800, Sp34_50418400	undefined	2.8.1.7 -- cysteine desulfurase	REVERSIBLE
RXN0-308	an [L-cysteine desulfurase]-L-cysteine + L-cysteine → an [L-cysteine desulfurase] L-cysteine persulfide + L-alanine	Sp34_10345400, Sp34_20119420, Sp34_20130900, Sp34_30211600, Sp34_40013920, Sp34_40269100, Sp34_50080800, Sp34_50418400	L-alanine biosynthesis III, molybdenum cofactor biosynthesis	2.8.1.7 -- cysteine desulfurase	LEFT-TO-RIGHT
RXN-17931	an [RNA 3'-phosphate cyclase]-Nτ-(5'-adenylyl)-L-histidine + an [RNA]-3'-(3'-phospho-ribonucleoside) + H+ → an [RNA]-3'-ribonucleoside-3'-(5'-diphosphoadenosine) + an [RNA 3'-phosphate cyclase]-L-histidine	Sp34_20264620	undefined	undefined	PHYSIOL-LEFT-TO-RIGHT
RNA-3-PHOSPHATE-CYCLASE-RXN	an [RNA]-3'-(3'-phospho-ribonucleoside) + ATP → an [RNA]-3'-(2',3'-cyclophospho)-ribunucleoside + AMP + diphosphate	Sp34_20264620	undefined	6.5.1.4 -- RNA 3′-terminal-phosphate cyclase (ATP)	PHYSIOL-LEFT-TO-RIGHT
RXN-17927	an [RNA]-3'-hydroxyl + a 5'-(5'-diphosphoadenosine)-(ribonucleoside)-[RNA] → RNA + AMP + H+	Sp34_10108600	undefined	undefined	PHYSIOL-LEFT-TO-RIGHT
RNA-LIGASE-ATP-RXN	an [RNA]-3'-hydroxyl + a 5'-phospho-ribonucleoside-[RNA] + ATP → RNA + AMP + diphosphate	Sp34_10108600	undefined	6.5.1.3 -- RNA ligase (ATP)	PHYSIOL-LEFT-TO-RIGHT
RXN-17928	an [RNA]-3'-ribonucleoside-3'-(5'-diphosphoadenosine) → an [RNA]-3'-(2',3'-cyclophospho)-ribunucleoside + AMP + H+	Sp34_20264620	undefined	undefined	PHYSIOL-LEFT-TO-RIGHT
RXN6666-2	anandamide + H2O → arachidonate + ethanolamine	Sp34_40110000, Sp34_40110220	anandamide degradation	3.5.1.99 -- fatty acid amide hydrolase	PHYSIOL-LEFT-TO-RIGHT
1.1.1.209-RXN	androsterone + NAD(P)+ = 5α-androstane-3,17-dione + NAD(P)H + H+	Sp34_20067500, Sp34_20067600, Sp34_50074000, Sp34_50157110, Sp34_50180300, Sp34_X0203400	undefined	1.1.1.50 -- 3α-hydroxysteroid 3-dehydrogenase (Si-specific), 1.1.1.209 -- 3(or 17)α-hydroxysteroid dehydrogenase, 1.1.1.213 -- 3α-hydroxysteroid 3-dehydrogenase (Re-specific)
ADENYLATECYC-RXN	ATP = cyclic-AMP + diphosphate	Sp34_30066200, Sp34_50198300, Sp34_50204500	undefined	4.6.1.1 -- adenylate cyclase
6PFRUCTPHOS-RXN	ATP + β-D-fructofuranose 6-phosphate → ADP + fructose 1,6-bisphosphate + H+	Sp34_50225300, Sp34_X0094700	glycolysis III (from glucose), glycolysis I (from glucose 6-phosphate)	2.7.1.11 -- 6-phosphofructokinase	LEFT-TO-RIGHT
RXN-8654	ATP + (R)-lipoate + H+ → lipoyl-adenylate + diphosphate	Sp34_10111600	lipoate salvage I	undefined	LEFT-TO-RIGHT
AIRS-RXN	ATP + 2-(formamido)-N1-(5-phospho-β-D-ribosyl)acetamidine → ADP + 5-amino-1-(5-phospho-β-D-ribosyl)imidazole + phosphate + H+	Sp34_X0192700	5-aminoimidazole ribonucleotide biosynthesis I	6.3.3.1 -- phosphoribosylformylglycinamidine cyclo-ligase	PHYSIOL-LEFT-TO-RIGHT
SAICARSYN-RXN	ATP + 5-amino-1-(5-phospho-D-ribosyl)imidazole-4-carboxylate + L-aspartate → ADP + 5'-phosphoribosyl-4-(N-succinocarboxamide)-5-aminoimidazole + phosphate + H+	Sp34_20234600	inosine-5'-phosphate biosynthesis II	6.3.2.6 -- phosphoribosylaminoimidazolesuccinocarboxamide synthase	PHYSIOL-LEFT-TO-RIGHT
FGAMSYN-RXN	ATP + N2-formyl-N1-(5-phospho-β-D-ribosyl)glycinamide + L-glutamine + H2O → L-glutamate + ADP + 2-(formamido)-N1-(5-phospho-β-D-ribosyl)acetamidine + phosphate + H+	Sp34_30069110	5-aminoimidazole ribonucleotide biosynthesis I	6.3.5.3 -- phosphoribosylformylglycinamidine synthase	PHYSIOL-LEFT-TO-RIGHT
2.7.11.15-RXN	ATP + a β-adrenergic receptor = ADP + a phosphorylated β-adrenergic receptor	Sp34_30328700	undefined	2.7.11.15 -- β-adrenergic-receptor kinase
DIACYLGLYKIN-RXN	ATP + a 1,2-diacyl-sn-glycerol → a 1,2-diacyl-sn-glycerol 3-phosphate + ADP + H+	Sp34_20278900, Sp34_30262100, Sp34_40071100, Sp34_X0012600, Sp34_X0255200	undefined	2.7.1.107 -- diacylglycerol kinase (ATP)	PHYSIOL-LEFT-TO-RIGHT
2.7.11.16-RXN	ATP + a G protein-coupled receptor = ADP + a phosphorylated G protein-coupled receptor	Sp34_30328700, Sp34_X0063200	undefined	2.7.11.16 -- G-protein-coupled receptor kinase
2.7.11.24-RXN	ATP + a protein containing an (L-serine/L-threonine)-L-proline motif = ADP + a protein containing a phosphorylated (L-serine/L-threonine)-L-proline motif + H+	Sp34_20095710, Sp34_20095800, Sp34_30029510, Sp34_30108110, Sp34_30145900, Sp34_40020100, Sp34_40109720, Sp34_40109800, Sp34_40109900, Sp34_40286700, Sp34_40287600, Sp34_X0050800	undefined	2.7.11.24 -- mitogen-activated protein kinase
2.7.11.30-RXN	ATP + a receptor protein = ADP + a phosphorylated receptor protein	Sp34_20282800, Sp34_30131600, Sp34_40119100	undefined	2.7.11.30 -- receptor protein serine/threonine kinase
TAU-PROTEIN-KINASE-RXN	ATP + a tau protein = ADP + an O-phospho-tau protein	Sp34_10032200, Sp34_50278000	undefined	2.7.11.26 -- tau-protein kinase
RXN-17917	ATP + a [DNA ligase]-L-lysine → a [DNA ligase]-N6-(5'-adenylyl)-L-lysine + diphosphate + H+	Sp34_30049300, Sp34_50301510	undefined	undefined	PHYSIOL-LEFT-TO-RIGHT
2.7.11.25-RXN	ATP + a [MAP kinase kinase]-(L-serine/L-threonine) = ADP + a [MAP kinase kinase] (L-serine/L-threonine) phosphate + H+	Sp34_10039600, Sp34_10187200, Sp34_10295800, Sp34_20089400, Sp34_30247200, Sp34_50186100	undefined	2.7.11.25 -- mitogen-activated protein kinase kinase kinase
2.7.12.2-RXN	ATP + a [mitogen-activated protein kinase]-L-threonine = a [mitogen-activated protein kinase] L-threonine phosphate + ADP + H+	Sp34_10149410, Sp34_30158520, Sp34_X0063700, Sp34_X0205600, Sp34_X0211600, Sp34_X0240100, Sp34_X0246900	undefined	2.7.12.2 -- mitogen-activated protein kinase kinase
RXN-16317	ATP + a [mitogen-activated protein kinase]-L-tyrosine = a [mitogen-activated protein kinase] L-tyrosine phosphate + ADP + H+	Sp34_10149410, Sp34_30158520, Sp34_X0063700, Sp34_X0205600, Sp34_X0211600, Sp34_X0240100, Sp34_X0246900	undefined	2.7.12.2 -- mitogen-activated protein kinase kinase
2.7.12.1-RXN	ATP + a [protein]-L-serine = ADP + a protein L-serine phosphate + H+	Sp34_10082400, Sp34_40148600, Sp34_X0108000, Sp34_X0141310, Sp34_X0260310	undefined	2.7.11.11 -- cAMP-dependent protein kinase, 2.7.12.1 -- dual-specificity kinase
RXN-14906	ATP + a [protein]-L-threonine = ADP + a [protein] L-threonine phosphate + H+	Sp34_10082400, Sp34_40148600, Sp34_X0108000, Sp34_X0141310, Sp34_X0260310	undefined	2.7.11.11 -- cAMP-dependent protein kinase, 2.7.12.1 -- dual-specificity kinase
2.7.10.1-RXN	ATP + a [protein]-L-tyrosine = ADP + a [protein]-L-tyrosine phosphate + H+	Sp34_10007610, Sp34_10082030, Sp34_10082400, Sp34_10153710, Sp34_10169400, Sp34_10224900, Sp34_10257000, Sp34_10269200, Sp34_10269300, Sp34_10270200, Sp34_10270700, Sp34_10275800, Sp34_10305500, Sp34_20205500, Sp34_20206000, Sp34_20206700, Sp34_20228920, Sp34_20298400, Sp34_20301200, Sp34_30058500, Sp34_30238310, Sp34_30249500, Sp34_30289300, Sp34_40012800, Sp34_40019600, Sp34_40025100, Sp34_4014…	undefined	2.7.10.2 -- non-specific protein-tyrosine kinase, 2.7.12.1 -- dual-specificity kinase
RXN0-5055	ATP + acetyl-CoA + a carboxylated-biotinylated [BCCP dimer] + H2O → malonyl-CoA + a biotinylated [BCCP dimer] + ADP + phosphate + H+	Sp34_40206510, Sp34_X0133800	undefined	6.4.1.2 -- acetyl-CoA carboxylase	PHYSIOL-LEFT-TO-RIGHT
ACETYL-COA-CARBOXYLTRANSFER-RXN	ATP + acetyl-CoA + hydrogencarbonate → malonyl-CoA + ADP + phosphate + H+	Sp34_40206510, Sp34_X0133800	octanoyl-[acyl-carrier protein] biosynthesis (mitochondria, yeast)	6.4.1.2 -- acetyl-CoA carboxylase	PHYSIOL-LEFT-TO-RIGHT
ADENYL-KIN-RXN	ATP + AMP → 2 ADP	Sp34_20190300, Sp34_20284800, Sp34_20335800, Sp34_30031100, Sp34_X0075110, Sp34_X0085900, Sp34_X0126600	adenosine ribonucleotides de novo biosynthesis	2.7.4.3 -- adenylate kinase	LEFT-TO-RIGHT
POLYNUCLEOTIDE-ADENYLYLTRANSFERASE-RXN	ATP + an mRNA = an mRNA + diphosphate	Sp34_10114710, Sp34_10197500, Sp34_10199400, Sp34_10199900, Sp34_10200200, Sp34_10200600, Sp34_10200800, Sp34_10325800, Sp34_30186400, Sp34_30188900, Sp34_50139100, Sp34_50165000, Sp34_50184900, Sp34_50292310	undefined	2.7.7.19 -- polynucleotide adenylyltransferase
RXN-17930	ATP + an [RNA 3'-phosphate cyclase]-L-histidine → an [RNA 3'-phosphate cyclase]-Nτ-(5'-adenylyl)-L-histidine + diphosphate	Sp34_20264620	undefined	undefined	PHYSIOL-LEFT-TO-RIGHT
RXN-17925	ATP + an [RNA ligase]-L-lysine → a [DNA ligase]-N6-(5'-adenylyl)-L-lysine + diphosphate + H+	Sp34_10108600	undefined	undefined	PHYSIOL-LEFT-TO-RIGHT
RXN1G-4355	ATP + cerotoyl-CoA + hydrogencarbonate → 2-carboxy-cerotoyl-CoA + ADP + phosphate + H+	Sp34_X0208900, Sp34_X0276400	undefined	6.4.1.3 -- propionyl-CoA carboxylase	PHYSIOL-LEFT-TO-RIGHT
RXN-17398	ATP + chenodeoxycholate + coenzyme A = AMP + chenodeoxycholoyl-CoA + diphosphate	Sp34_40243100, Sp34_X0182200	undefined	6.2.1.7 -- cholate—CoA ligase
CHOLATE--COA-LIGASE-RXN	ATP + cholate + coenzyme A → AMP + choloyl-CoA + diphosphate	Sp34_40243100, Sp34_X0182200	undefined	6.2.1.7 -- cholate—CoA ligase	PHYSIOL-LEFT-TO-RIGHT
RXN-11832	ATP + CMP → ADP + CDP	Sp34_20335800, Sp34_X0085900, Sp34_X0126600	CMP phosphorylation	2.7.4.14 -- UMP/CMP kinase, 2.7.4.25 -- (d)CMP kinase	PHYSIOL-LEFT-TO-RIGHT
COBALADENOSYLTRANS-RXN	ATP + cob(I)alamin = adenosylcobalamin + PPPi	Sp34_30037200, Sp34_30055900	undefined	2.5.1.17 -- cob(I)yrinic acid a,c-diamide adenosyltransferase
GLUCONOKIN-RXN	ATP + D-gluconate → D-gluconate 6-phosphate + ADP + H+	Sp34_50182310	D-gluconate degradation	2.7.1.12 -- gluconokinase	LEFT-TO-RIGHT
RXN-7913	ATP + dCMP → ADP + dCDP	Sp34_20335800, Sp34_X0085900, Sp34_X0126600	pyrimidine deoxyribonucleotide phosphorylation	2.7.4.25 -- (d)CMP kinase, 2.7.4.14 -- UMP/CMP kinase, 2.7.4.13 -- (deoxy)nucleoside-phosphate kinase	PHYSIOL-LEFT-TO-RIGHT
RXN-14228	ATP + dIDP = ADP + dITP	Sp34_10214300, Sp34_10268800, Sp34_40300400	undefined	2.7.4.6 -- nucleoside-diphosphate kinase
DTMPKI-RXN	ATP + dTMP → ADP + dTDP	Sp34_20172200	pyrimidine deoxyribonucleotide phosphorylation, pyrimidine deoxyribonucleotides de novo biosynthesis I, pyrimidine deoxyribonucleotides biosynthesis from CTP	2.7.4.12 -- T2-induced deoxynucleotide kinase, 2.7.4.13 -- (deoxy)nucleoside-phosphate kinase, 2.7.4.9 -- dTMP kinase	LEFT-TO-RIGHT
2.7.11.20-RXN	ATP + elongation-factor 2 = ADP + phosphorylated elongation-factor 2	Sp34_30148600	undefined	2.7.11.20 -- elongation factor 2 kinase
FADSYN-RXN	ATP + FMN + H+ → FAD + diphosphate	Sp34_20169920	flavin biosynthesis IV (mammalian)	2.7.7.2 -- FAD synthetase	LEFT-TO-RIGHT
GUANYL-KIN-RXN	ATP + GMP → ADP + GDP	Sp34_10165100	guanosine ribonucleotides de novo biosynthesis	2.7.4.8 -- guanylate kinase	PHYSIOL-LEFT-TO-RIGHT
ATPASE-RXN	ATP + H2O → ADP + phosphate + H+	Sp34_10101300	undefined	3.6.4.6 -- vesicle-fusing ATPase	PHYSIOL-LEFT-TO-RIGHT
RXN-14120	ATP + IDP = ITP + ADP	Sp34_10214300, Sp34_10268800, Sp34_40300400	undefined	2.7.4.6 -- nucleoside-diphosphate kinase
S-ADENMETSYN-RXN	ATP + L-methionine + H2O → S-adenosyl-L-methionine + phosphate + diphosphate	Sp34_40224400, Sp34_40224500, Sp34_X0175700	L-methionine degradation I (to L-homocysteine)	2.5.1.6 -- methionine adenosyltransferase	LEFT-TO-RIGHT
RXN-8344	ATP + molybdopterin + H+ → molybdopterin adenine dinucleotide + diphosphate	Sp34_50214100, Sp34_50275910, Sp34_X0066100	molybdenum cofactor biosynthesis	2.7.7.75 -- molybdopterin adenylyltransferase	LEFT-TO-RIGHT
2.7.11.18-RXN	ATP + myosin light-chain + H+ = ADP + myosin light-chain phosphate	Sp34_X0064600	undefined	2.7.11.18 -- myosin-light-chain kinase
NAD-KIN-RXN	ATP + NAD+ → ADP + NADP+ + H+	Sp34_40007700	NAD phosphorylation and dephosphorylation	2.7.1.23 -- NAD+ kinase	LEFT-TO-RIGHT
NAD-SYNTH-GLN-RXN	ATP + nicotinate adenine dinucleotide + L-glutamine + H2O → L-glutamate + AMP + NAD+ + diphosphate + H+	Sp34_40259400	undefined	6.3.5.1 -- NAD+ synthase (glutamine-hydrolysing)	PHYSIOL-LEFT-TO-RIGHT
PROPIONYL-COA-CARBOXY-RXN	ATP + propanoyl-CoA + hydrogencarbonate → (S)-methylmalonyl-CoA + ADP + phosphate + H+	Sp34_X0208900, Sp34_X0276400	propanoyl CoA degradation I	6.4.1.3 -- propionyl-CoA carboxylase	LEFT-TO-RIGHT
PYRAMKIN-RXN	ATP + pyridoxamine → ADP + pyridoxamine 5'-phosphate + H+	Sp34_10290800	pyridoxal 5'-phosphate salvage I	2.7.1.35 -- pyridoxal kinase	LEFT-TO-RIGHT
PNKIN-RXN	ATP + pyridoxine → ADP + pyridoxine 5'-phosphate + H+	Sp34_10290800	pyridoxal 5'-phosphate salvage I	2.7.1.35 -- pyridoxal kinase	LEFT-TO-RIGHT
RXN-12002	ATP + UMP → ADP + UDP	Sp34_20335800, Sp34_X0085900, Sp34_X0126600	UTP and CTP de novo biosynthesis	2.7.4.22 -- UMP kinase, 2.7.4.14 -- UMP/CMP kinase	PHYSIOL-LEFT-TO-RIGHT
RXN-14325	ATP + UTP + ammonium → ADP + CTP + phosphate + 2 H+	Sp34_50376000	undefined	undefined	PHYSIOL-LEFT-TO-RIGHT
CTPSYN-RXN	ATP + UTP + L-glutamine + H2O → ADP + CTP + L-glutamate + phosphate + 2 H+	Sp34_50376000	UTP and CTP dephosphorylation I, UTP and CTP de novo biosynthesis	6.3.4.2 -- CTP synthase (glutamine hydrolysing)	PHYSIOL-LEFT-TO-RIGHT
RNA-POLYMERASE-SUBUNIT-KINASE-RXN	ATP + [a DNA-directed RNA-polymerase] = ADP + phospho-[DNA-directed RNA-polymerase]	Sp34_10051300, Sp34_30076500, Sp34_30199410	undefined	2.7.11.23 -- [RNA-polymerase]-subunit kinase
RXN-16157	auricoloyl-CoA + a glycerolipid ↔ a [glycerolipid]-auricolate + coenzyme A	Sp34_30307100, Sp34_40205300, Sp34_X0238310	undefined	2.3.1.23 -- 1-acylglycerophosphocholine O-acyltransferase	REVERSIBLE
RXN-16156	auricoloyl-CoA + NADP+ ← (2E,11Z,17Z)-14R-hydroxy-icosa-11,17-trienoyl-CoA + NADPH + H+	Sp34_20265800	undefined	1.3.1.93 -- very-long-chain enoyl-CoA reductase	PHYSIOL-RIGHT-TO-LEFT
RXN-14240	baicalein + hydrogen peroxide = 6,7-dehydrobaicalein + 2 H2O	Sp34_10153710, Sp34_10247800, Sp34_20004120, Sp34_20039700, Sp34_20139120, Sp34_20235400, Sp34_20259500, Sp34_20333600, Sp34_40040600, Sp34_40098710, Sp34_40121200, Sp34_50114200, Sp34_50169700, Sp34_X0058810, Sp34_X0079700, Sp34_X0269800	undefined	1.11.1.7 -- peroxidase
BENZALDEHYDE-DEHYDROGENASE-NAD+-RXN	benzaldehyde + NAD+ + H2O = benzoate + NADH + 2 H+	Sp34_30013200, Sp34_30013500, Sp34_30051200, Sp34_30140400, Sp34_30330400, Sp34_50212200	undefined	1.2.1.28 -- benzaldehyde dehydrogenase (NAD+)
BENZALDEHYDE-DEHYDROGENASE-NADP+-RXN	benzaldehyde + NADP+ + H2O = benzoate + NADPH + 2 H+	Sp34_50212200	undefined	1.2.1.7 -- benzaldehyde dehydrogenase (NADP+)
BADH-RXN	betaine aldehyde + NAD+ + H2O → glycine betaine + NADH + 2 H+	Sp34_20295300, Sp34_30140400	choline degradation I	1.2.1.8 -- betaine-aldehyde dehydrogenase	LEFT-TO-RIGHT
RXN-8635	betanidin + hydrogen peroxide = betanidin quinone + 2 H2O	Sp34_10153710, Sp34_10247800, Sp34_20004120, Sp34_20039700, Sp34_20139120, Sp34_20235400, Sp34_20259500, Sp34_20333600, Sp34_40040600, Sp34_40098710, Sp34_40121200, Sp34_50114200, Sp34_50169700, Sp34_X0058810, Sp34_X0079700, Sp34_X0269800	undefined	1.11.1.7 -- peroxidase
3.4.24.71-RXN	big endothelin + H2O → endothelin 1 + a peptide	Sp34_20045800	undefined	3.4.24.71 -- endothelin-converting enzyme 1	PHYSIOL-LEFT-TO-RIGHT
RXN66-181	bupropion + a reduced [NADPH-hemoprotein reductase] + oxygen → hydroxybupropion + an oxidized [NADPH-hemoprotein reductase] + H2O	Sp34_50012000, Sp34_50014100, Sp34_50014300, Sp34_X0228700	undefined	1.14.14.1 -- unspecific monooxygenase	PHYSIOL-LEFT-TO-RIGHT
RXN-161	butan-1-ol + NAD+ ↔ butan-1-al + NADH + H+	Sp34_50002200, Sp34_50144800, Sp34_50145100, Sp34_50145300	undefined	1.1.1 -- With NAD(+) or NADP(+) as acceptor	REVERSIBLE
RXN-12565	butanoyl-CoA + acetyl-CoA = 3-oxohexanoyl-CoA + coenzyme A	Sp34_20052600, Sp34_30022400, Sp34_30285800	undefined	2.3.1.16 -- acetyl-CoA C-acyltransferase
BUTYRYL-COA-DEHYDROGENASE-RXN	butanoyl-CoA + an oxidized electron-transfer flavoprotein + H+ ← crotonyl-CoA + a reduced electron-transfer flavoprotein	Sp34_10328400	undefined	1.3.8.1 -- short-chain acyl-CoA dehydrogenase	RIGHT-TO-LEFT
RXN-14196	carbamate + ATP → carbamoyl phosphate + ADP	Sp34_20294400	undefined	2.7.2 -- Phosphotransferases with a carboxyl group as acceptor	PHYSIOL-LEFT-TO-RIGHT
CARBODEHYDRAT-RXN	carbonic acid = CO2 + H2O	Sp34_10167100, Sp34_10191400, Sp34_20036100, Sp34_20174400, Sp34_20254300, Sp34_30013800, Sp34_40166800, Sp34_40167000, Sp34_40219000, Sp34_X0043100, Sp34_X0125700, Sp34_X0198700, Sp34_X0228600	undefined	4.2.1.1 -- carbonic anhydrase
RXN-16910	carboxyphosphate + ammonium → carbamate + phosphate + 2 H+	Sp34_20294400	undefined	undefined	PHYSIOL-LEFT-TO-RIGHT
CDPKIN-RXN	CDP + ATP → CTP + ADP	Sp34_10214300, Sp34_10268800, Sp34_40300400	CMP phosphorylation	2.7.4.6 -- nucleoside-diphosphate kinase	LEFT-TO-RIGHT
RXN-12198	CDP + H2O → CMP + phosphate + H+	Sp34_50263200, Sp34_X0207900, Sp34_X0232220, Sp34_X0271700	undefined	3.6.1.6 -- nucleoside diphosphate phosphatase	PHYSIOL-LEFT-TO-RIGHT
RXN-13309	cerotoyl-CoA + NADP+ ← trans-cerot-2-enoyl-CoA + NADPH + H+	Sp34_20265800, Sp34_20322710, Sp34_30092200	very long chain fatty acid biosynthesis II	1.3.1.93 -- very-long-chain enoyl-CoA reductase	RIGHT-TO-LEFT
RXN-9851	chenodeoxycholoyl-CoA + glycine = glycochenodeoxycholate + coenzyme A + H+	Sp34_10021400, Sp34_10116600, Sp34_10142300, Sp34_X0248600	undefined	2.3.1.65 -- bile acid-CoA:amino acid N-acyltransferase
RXN-14289	chenodeoxycholoyl-CoA + H2O → chenodeoxycholate + coenzyme A + H+	Sp34_X0016400	undefined	3.1.2.27 -- choloyl-CoA hydrolase	PHYSIOL-LEFT-TO-RIGHT
RXN-9852	chenodeoxycholoyl-CoA + taurine = taurochenodeoxycholate + coenzyme A + H+	Sp34_10021400, Sp34_10116600, Sp34_10142300, Sp34_X0248600	undefined	2.3.1.65 -- bile acid-CoA:amino acid N-acyltransferase
3.2.1.14-RXN	chitin + H2O → 2 a chitodextrin	Sp34_10128600, Sp34_10151100, Sp34_10163500, Sp34_10189700, Sp34_10192100, Sp34_10201900, Sp34_10205200, Sp34_10206100, Sp34_10207900, Sp34_10322000, Sp34_20132000, Sp34_20181600, Sp34_20191000, Sp34_20191200, Sp34_20193700, Sp34_20194600, Sp34_20194900, Sp34_20195100, Sp34_20195300, Sp34_20195500, Sp34_20195800, Sp34_20196800, Sp34_20196900, Sp34_20197500, Sp34_20198800, Sp34_20199000, Sp34_2020…	chitin degradation II (Vibrio)	3.2.1.14 -- chitinase	PHYSIOL-LEFT-TO-RIGHT
1.14.99.38-RXN	cholesterol + a reduced electron acceptor + oxygen → 25-hydroxycholesterol + an oxidized electron acceptor + H2O	Sp34_X0240200	undefined	1.14.99.38 -- cholesterol 25-hydroxylase	PHYSIOL-LEFT-TO-RIGHT
CHOLINE-O-ACETYLTRANSFERASE-RXN	choline + acetyl-CoA = acetylcholine + coenzyme A	Sp34_40085400	undefined	2.3.1.6 -- choline O-acetyltransferase
CHD-RXN	choline + an oxidized electron acceptor ↔ betaine aldehyde + a reduced electron acceptor	Sp34_20295300	choline degradation I	1.1.99.1 -- choline dehydrogenase	REVERSIBLE
CHOLINE-KINASE-RXN	choline + ATP → phosphocholine + ADP + H+	Sp34_30076000, Sp34_40250500, Sp34_X0258300	phosphatidylcholine biosynthesis I, plasmalogen biosynthesis	2.7.1.32 -- choline kinase	LEFT-TO-RIGHT
RXN0-7230	choline[in] + an electron-transfer quinone[membrane] → betaine aldehyde[in] + an electron-transfer quinol[membrane]	Sp34_20295300	undefined	1.1.99.1 -- choline dehydrogenase	PHYSIOL-LEFT-TO-RIGHT
GLYCINE-N-CHOLOYLTRANSFERASE-RXN	choloyl-CoA + glycine = glycocholate + coenzyme A + H+	Sp34_10021400, Sp34_10116600, Sp34_10142300, Sp34_X0248600	undefined	2.3.1.65 -- bile acid-CoA:amino acid N-acyltransferase
3.1.2.27-RXN	choloyl-CoA + H2O → cholate + coenzyme A + H+	Sp34_X0016400	undefined	3.1.2.27 -- choloyl-CoA hydrolase	PHYSIOL-LEFT-TO-RIGHT
RXN-9800	choloyl-CoA + taurine = taurocholate + coenzyme A + H+	Sp34_10021400, Sp34_10116600, Sp34_10142300, Sp34_X0248600	undefined	2.3.1.65 -- bile acid-CoA:amino acid N-acyltransferase
ACONITATEDEHYDR-RXN	citrate ↔ cis-aconitate + H2O	Sp34_30284300, Sp34_X0087400	glyoxylate cycle, TCA cycle III (animals)	undefined	REVERSIBLE
RXN-14047	citrate ↔ D-threo-isocitrate	Sp34_30284300, Sp34_X0087400	undefined	4.2.1.3 -- aconitate hydratase	REVERSIBLE
RXN-14026	CMP + H2O → cytidine + phosphate	Sp34_30144100, Sp34_40194900, Sp34_X0096100	UTP and CTP dephosphorylation I	3.1.3.91 -- 7-methylguanosine nucleotidase, 3.1.3.5 -- 5′-nucleotidase	LEFT-TO-RIGHT
R344-RXN	cob(I)yrinate a,c-diamide + ATP = adenosyl-cobyrinate a,c-diamide + PPPi	Sp34_30037200, Sp34_30055900	undefined	2.5.1.17 -- cob(I)yrinic acid a,c-diamide adenosyltransferase
BTUR2-RXN	cobinamide + ATP = adenosylcobinamide + PPPi	Sp34_30037200, Sp34_30055900	undefined	2.5.1.17 -- cob(I)yrinic acid a,c-diamide adenosyltransferase
RXN66-163	cotinine + a reduced [NADPH-hemoprotein reductase] + oxygen → 5'-hydroxycotinine + an oxidized [NADPH-hemoprotein reductase] + H2O	Sp34_50012000, Sp34_50014100, Sp34_50014300, Sp34_X0228700	undefined	1.14.14.1 -- unspecific monooxygenase	PHYSIOL-LEFT-TO-RIGHT
RXN66-169	cotinine + a reduced [NADPH-hemoprotein reductase] + oxygen → N'-hydroxymethyl-norcotinine + an oxidized [NADPH-hemoprotein reductase] + H2O	Sp34_50012000, Sp34_50014100, Sp34_50014300, Sp34_X0228700	undefined	1.14.14.1 -- unspecific monooxygenase	PHYSIOL-LEFT-TO-RIGHT
RXN66-161	cotinine + a reduced [NADPH-hemoprotein reductase] + oxygen → trans-3'-hydroxycotinine + an oxidized [NADPH-hemoprotein reductase] + H2O	Sp34_50012000, Sp34_50014100, Sp34_50014300, Sp34_X0228700	undefined	1.14.14.1 -- unspecific monooxygenase	PHYSIOL-LEFT-TO-RIGHT
RXN0-5515	CTP + a 1,2-diacyl-sn-glycerol 3-phosphate + H+ → a CDP-2,3,4-saturated-diacylglycerol + diphosphate	Sp34_40100900	undefined	2.7.7.41 -- phosphatidate cytidylyltransferase	PHYSIOL-LEFT-TO-RIGHT
CDPDIGLYSYN-RXN	CTP + a 1,2-diacyl-sn-glycerol 3-phosphate + H+ → a CDP-diacylglycerol + diphosphate	Sp34_40100900	CDP-diacylglycerol biosynthesis I	2.7.7.41 -- phosphatidate cytidylyltransferase	LEFT-TO-RIGHT
RXN0-383	CTP + H2O → CMP + diphosphate + H+	Sp34_30023700, Sp34_50132810, Sp34_50133010, Sp34_50133510, Sp34_50134010, Sp34_50134020	undefined	3.6.1.9 -- nucleotide diphosphatase, 3.6.1.65 -- (d)CTP diphosphatase	PHYSIOL-LEFT-TO-RIGHT
2.7.7.15-RXN	CTP + phosphocholine + H+ → CDP-choline + diphosphate	Sp34_X0208100	choline biosynthesis III, phosphatidylcholine biosynthesis I, plasmalogen biosynthesis, phosphatidylcholine biosynthesis II	2.7.7.15 -- choline-phosphate cytidylyltransferase	LEFT-TO-RIGHT
RXN-8342	cyclic pyranopterin phosphate + 2 a thiocarboxylated [small subunit of molybdopterin synthase] + H2O → 2 a small subunit of molybdopterin synthase + molybdopterin + 4 H+	Sp34_10264000	molybdenum cofactor biosynthesis	2.8.1.12 -- molybdopterin synthase	LEFT-TO-RIGHT
RXN0-5038	cyclic-AMP + H2O → AMP + H+	Sp34_10230510, Sp34_10260400, Sp34_10279810, Sp34_20057600, Sp34_20250300, Sp34_30255810	undefined	3.1.4.53 -- 3′,5′-cyclic-AMP phosphodiesterase	PHYSIOL-LEFT-TO-RIGHT
CYTIDEAM2-RXN	cytidine + H+ + H2O → uridine + ammonium	Sp34_40301300, Sp34_X0159200	pyrimidine ribonucleosides salvage I, pyrimidine ribonucleosides degradation	3.5.4.5 -- cytidine deaminase	LEFT-TO-RIGHT
RXN3DJ-118	D-erythro-sphinganine + a long-chain acyl-CoA = a dihydroceramide + coenzyme A + H+	Sp34_10018700, Sp34_40068400, Sp34_X0251600	undefined	undefined
RXN-7792	D-erythro-sphinganine + a long-chain acyl-CoA = a dihydroceramide + coenzyme A + H+	Sp34_10018700, Sp34_40068400, Sp34_X0251600	undefined	2.3.1 -- Transferring groups other than amino-acyl groups
SPHINGANINE-KINASE-RXN	D-erythro-sphinganine + ATP = sphinganine 1-phosphate + ADP + H+	Sp34_20295410	undefined	2.7.1.91 -- sphinganine kinase
RXN-10959	D-myo-inositol (1,3,4)-trisphosphate + H2O → D-myo-inositol (1,3)-bisphosphate + phosphate	Sp34_30118100	undefined	3.1.3.66 -- phosphatidylinositol-3,4-bisphosphate 4-phosphatase	PHYSIOL-LEFT-TO-RIGHT
RXN-7184	D-myo-inositol (1,3,4,5)-tetrakisphosphate + ATP = D-myo-inositol 1,3,4,5,6-pentakisphosphate + ADP + H+	Sp34_40025400	undefined	2.7.1.151 -- inositol-polyphosphate multikinase
RXN-8730	D-myo-inositol (1,3,4,5)-tetrakisphosphate + H2O → D-myo-inositol (1,3,4)-trisphosphate + phosphate	Sp34_40172700, Sp34_X0231300	D-myo-inositol (1,3,4)-trisphosphate biosynthesis	3.1.3.56 -- inositol-polyphosphate 5-phosphatase	PHYSIOL-LEFT-TO-RIGHT
3.1.3.62-RXN	D-myo-inositol (1,3,4,5)-tetrakisphosphate + H2O → D-myo-inositol (1,4,5)-trisphosphate + phosphate	Sp34_40020320	D-myo-inositol (1,3,4)-trisphosphate biosynthesis	3.1.3.62 -- multiple inositol-polyphosphate phosphatase	PHYSIOL-LEFT-TO-RIGHT
3.1.3.57-RXN	D-myo-inositol (1,4)-bisphosphate + H2O → 1D-myo-inositol 4-monophosphate + phosphate	Sp34_10020100	D-myo-inositol (1,4,5)-trisphosphate degradation	3.1.3.57 -- inositol-1,4-bisphosphate 1-phosphatase	PHYSIOL-LEFT-TO-RIGHT
RXN-13197	D-myo-inositol (1,4,5)-trisphosphate + 2 ATP = D-myo-inositol 1,3,4,5,6-pentakisphosphate + 2 ADP + 2 H+	Sp34_40025400	undefined	2.7.1.151 -- inositol-polyphosphate multikinase
2.7.1.127-RXN	D-myo-inositol (1,4,5)-trisphosphate + ATP → D-myo-inositol (1,3,4,5)-tetrakisphosphate + ADP + H+	Sp34_10256200	D-myo-inositol (1,3,4)-trisphosphate biosynthesis	2.7.1.127 -- inositol-trisphosphate 3-kinase	LEFT-TO-RIGHT
2.7.1.151-RXN	D-myo-inositol (1,4,5)-trisphosphate + ATP → D-myo-inositol (1,4,5,6)-tetrakisphosphate + ADP + H+	Sp34_40025400	undefined	2.7.1.151 -- inositol-polyphosphate multikinase	LEFT-TO-RIGHT
3.1.3.56-RXN	D-myo-inositol (1,4,5)-trisphosphate + H2O → D-myo-inositol (1,4)-bisphosphate + phosphate	Sp34_40172700, Sp34_X0231300	D-myo-inositol (1,4,5)-trisphosphate degradation	3.1.3.56 -- inositol-polyphosphate 5-phosphatase	PHYSIOL-LEFT-TO-RIGHT
RXN-7162	D-myo-inositol (1,4,5,6)-tetrakisphosphate + ATP → D-myo-inositol 1,3,4,5,6-pentakisphosphate + ADP + H+	Sp34_40025400	undefined	2.7.1.151 -- inositol-polyphosphate multikinase	LEFT-TO-RIGHT
RXN-10960	D-myo-inositol (3,4)-bisphosphate + H2O → 1D-myo-inositol 3-monophosphate + phosphate	Sp34_30118100	undefined	3.1.3.66 -- phosphatidylinositol-3,4-bisphosphate 4-phosphatase	PHYSIOL-LEFT-TO-RIGHT
RXN-10948	D-myo-inositol (4,5)-bisphosphate + ATP = D-myo-inositol (1,4,5)-trisphosphate + ADP + H+	Sp34_40025400	undefined	2.7.1.151 -- inositol-polyphosphate multikinase
ISOCIT-CLEAV-RXN	D-threo-isocitrate → glyoxylate + succinate	Sp34_50035400	glyoxylate cycle	4.1.3.1 -- isocitrate lyase	LEFT-TO-RIGHT
ISOCITRATE-DEHYDROGENASE-NAD+-RXN	D-threo-isocitrate + NAD+ → 2-oxoglutarate + CO2 + NADH	Sp34_10290010, Sp34_10314100, Sp34_30070700, Sp34_X0028400	TCA cycle III (animals)	1.1.1.286 -- isocitrate—homoisocitrate dehydrogenase, 1.1.1.41 -- isocitrate dehydrogenase (NAD+)	PHYSIOL-LEFT-TO-RIGHT
ISOCITDEH-RXN	D-threo-isocitrate + NADP+ ↔ 2-oxoglutarate + CO2 + NADPH	Sp34_40345100, Sp34_X0084600	undefined	1.1.1.42 -- isocitrate dehydrogenase (NADP+)	REVERSIBLE
RXN-9951	D-threo-isocitrate + NADP+ ↔ oxalosuccinate + NADPH + H+	Sp34_40345100, Sp34_X0084600	undefined	undefined	REVERSIBLE
D-ASPARTATE-OXIDASE-RXN	D-aspartate + oxygen + H2O → ammonium + hydrogen peroxide + oxaloacetate	Sp34_10001800, Sp34_50406110	undefined	1.4.3.15 -- D-glutamate(D-aspartate) oxidase	PHYSIOL-LEFT-TO-RIGHT
2TRANSKETO-RXN	D-erythrose 4-phosphate + D-xylulose 5-phosphate → β-D-fructofuranose 6-phosphate + D-glyceraldehyde 3-phosphate	Sp34_40248000	pentose phosphate pathway (non-oxidative branch)	2.2.1.1 -- transketolase	LEFT-TO-RIGHT
RXN-9952	D-gluconate 6-phosphate + NADP+ → D-ribulose 5-phosphate + CO2 + NADPH	Sp34_40095000	pentose phosphate pathway (oxidative branch) I	1.1.1.44 -- phosphogluconate dehydrogenase (NADP+-dependent, decarboxylating)	LEFT-TO-RIGHT
RXN-17001	D-glucopyranose + ADP = D-glucopyranose 6-phosphate + AMP + H+	Sp34_20005400	undefined	2.7.1.147 -- ADP-specific glucokinase
GLUCOKIN-RXN	D-glucopyranose + ATP → D-glucopyranose 6-phosphate + ADP + H+	Sp34_10051400, Sp34_10110800, Sp34_40007200	glycolysis III (from glucose)	2.7.1.1 -- hexokinase, 2.7.1.2 -- glucokinase	LEFT-TO-RIGHT
PGLUCISOM-RXN	D-glucopyranose 6-phosphate ↔ β-D-fructofuranose 6-phosphate	Sp34_10014000	GDP-mannose biosynthesis, gluconeogenesis III, glycolysis III (from glucose), glycolysis I (from glucose 6-phosphate)	5.3.1.9 -- glucose-6-phosphate isomerase	REVERSIBLE
MYO-INOSITOL-1-PHOSPHATE-SYNTHASE-RXN	D-glucopyranose 6-phosphate → 1D-myo-inositol 3-monophosphate	Sp34_20313400	myo-inositol biosynthesis	5.5.1.4 -- inositol-3-phosphate synthase	LEFT-TO-RIGHT
RXN-14819	D-glucopyranose 6-phosphate + NAD(P)+ = 6-phospho D-glucono-1,5-lactone + NAD(P)H + H+	Sp34_40319300	undefined	1.1.1.363 -- glucose-6-phosphate dehydrogenase [NAD(P)+]
GLU6PDEHYDROG-RXN	D-glucopyranose 6-phosphate + NADP+ → 6-phospho D-glucono-1,5-lactone + NADPH + H+	Sp34_40319300	pentose phosphate pathway (oxidative branch) I	1.1.1.49 -- glucose-6-phosphate dehydrogenase (NADP+)	LEFT-TO-RIGHT
RXN-12545	D-glucosamine + ADP = D-glucosamine 6-phosphate + AMP + H+	Sp34_20005400	undefined	2.7.1.147 -- ADP-specific glucokinase
GLUCOSAMINEPNACETYLTRANS-RXN	D-glucosamine 6-phosphate + acetyl-CoA → N-acetyl-D-glucosamine 6-phosphate + coenzyme A + H+	Sp34_10105700, Sp34_50287700	UDP-N-acetyl-D-glucosamine biosynthesis II	2.3.1.4 -- glucosamine-phosphate N-acetyltransferase	LEFT-TO-RIGHT
RXN-14225	D-glucurono-6,3-lactone + NAD+ + 2 H2O = D-glucarate + NADH + 3 H+	Sp34_30013200, Sp34_30013500, Sp34_30051200, Sp34_30140400, Sp34_30330400, Sp34_50212200	undefined	1.2.1.3 -- aldehyde dehydrogenase (NAD+)
TRIOSEPISOMERIZATION-RXN	D-glyceraldehyde 3-phosphate ↔ glycerone phosphate	Sp34_20061600	gluconeogenesis III, glycolysis III (from glucose), glycolysis I (from glucose 6-phosphate)	5.3.1.1 -- triose-phosphate isomerase	REVERSIBLE
RXN-3443	D-glyceraldehyde 3-phosphate + NAD+ + H2O = 3-phospho-D-glycerate + NADH + 2 H+	Sp34_30013200, Sp34_30013500, Sp34_30051200, Sp34_30140400, Sp34_30330400, Sp34_50212200	undefined	1.2.1.3 -- aldehyde dehydrogenase (NAD+)
GAPOXNPHOSPHN-RXN	D-glyceraldehyde 3-phosphate + NAD+ + phosphate ↔ 1,3-bisphospho-D-glycerate + NADH + H+	Sp34_50010500, Sp34_X0275820	gluconeogenesis III, glycolysis III (from glucose), glycolysis I (from glucose 6-phosphate)	1.2.1.12 -- glyceraldehyde-3-phosphate dehydrogenase (phosphorylating)	REVERSIBLE
GLY3KIN-RXN	D-glycerate + ATP → 3-phospho-D-glycerate + ADP + H+	Sp34_30178300	undefined	2.7.1.31 -- glycerate 3-kinase	PHYSIOL-LEFT-TO-RIGHT
RXN-8163	D-lysine + oxygen + H2O → 2-keto-6-aminocaproate + ammonium + hydrogen peroxide	Sp34_40004300	undefined	1.4.3.3 -- D-amino-acid oxidase	PHYSIOL-LEFT-TO-RIGHT
1.1.1.255-RXN	D-mannitol + NAD+ = aldehydo-D-mannose + NADH + H+	Sp34_20067600	undefined	1.1.1.255 -- mannitol dehydrogenase
MANNPISOM-RXN	D-mannopyranose 6-phosphate ↔ β-D-fructofuranose 6-phosphate	Sp34_30201500, Sp34_50225700	D-mannose degradation, GDP-mannose biosynthesis	5.3.1.8 -- mannose-6-phosphate isomerase	REVERSIBLE
RXN0-5398	D-ribofuranose 5-phosphate + uracil ← pseudouridine 5'-phosphate + H2O	Sp34_X0105510	pseudouridine degradation	4.2.1.70 -- pseudouridylate synthase	RIGHT-TO-LEFT
RIB5PISOM-RXN	D-ribose 5-phosphate ← D-ribulose 5-phosphate	Sp34_30241610	pentose phosphate pathway (non-oxidative branch)	5.3.1.6 -- ribose-5-phosphate isomerase	RIGHT-TO-LEFT
PRPPSYN-RXN	D-ribose 5-phosphate + ATP → 5-phospho-α-D-ribose 1-diphosphate + AMP + H+	Sp34_30238400, Sp34_X0081900	PRPP biosynthesis I	2.7.6.1 -- ribose-phosphate diphosphokinase	LEFT-TO-RIGHT
RIBULP3EPIM-RXN	D-ribulose 5-phosphate → D-xylulose 5-phosphate	Sp34_30035700	pentose phosphate pathway (non-oxidative branch)	5.1.3.1 -- ribulose-phosphate 3-epimerase	LEFT-TO-RIGHT
SEDOHEPTULOKINASE-RXN	D-sedoheptulose + ATP = D-sedoheptulose 7-phosphate + ADP + H+	Sp34_30105600	undefined	2.7.1.14 -- sedoheptulokinase
1TRANSKETO-RXN	D-sedoheptulose 7-phosphate + D-glyceraldehyde 3-phosphate ← D-ribose 5-phosphate + D-xylulose 5-phosphate	Sp34_40248000	pentose phosphate pathway (non-oxidative branch)	2.2.1.1 -- transketolase	RIGHT-TO-LEFT
TRANSALDOL-RXN	D-sedoheptulose 7-phosphate + D-glyceraldehyde 3-phosphate → β-D-fructofuranose 6-phosphate + D-erythrose 4-phosphate	Sp34_40121900	pentose phosphate pathway (non-oxidative branch)	2.2.1.2 -- transaldolase	LEFT-TO-RIGHT
RXN-7644	D-sorbitol + NAD+ = keto-D-fructose + NADH + H+	Sp34_50181500	undefined	1.1.1.14 -- L-iditol 2-dehydrogenase
XYLULOKIN-RXN	D-xylulose + ATP = D-xylulose 5-phosphate + ADP + H+	Sp34_30256100	undefined	2.7.1.17 -- xylulokinase
RXN0-747	dADP + an oxidized NrdH glutaredoxin-like protein + H2O = ADP + a reduced NrdH glutaredoxin-like protein	Sp34_30000910, Sp34_30263300, Sp34_30263500, Sp34_30263700, Sp34_30264100	undefined	1.17.4.1 -- ribonucleoside-diphosphate reductase
ADPREDUCT-RXN	dADP + an oxidized thioredoxin + H2O ← ADP + a reduced thioredoxin	Sp34_30000910, Sp34_30263300, Sp34_30263500, Sp34_30263700, Sp34_30264100	adenosine deoxyribonucleotides de novo biosynthesis	1.17.4.1 -- ribonucleoside-diphosphate reductase	PHYSIOL-RIGHT-TO-LEFT
DADPKIN-RXN	dADP + ATP → dATP + ADP	Sp34_10214300, Sp34_10268800, Sp34_40300400	adenosine deoxyribonucleotides de novo biosynthesis	2.7.4.6 -- nucleoside-diphosphate kinase	LEFT-TO-RIGHT
RXN0-384	dATP + H2O = dAMP + diphosphate + H+	Sp34_30023700, Sp34_50132810, Sp34_50133010, Sp34_50133510, Sp34_50134010, Sp34_50134020	undefined	3.6.1.9 -- nucleotide diphosphatase
RIBONUCLEOSIDE-DIP-REDUCTII-RXN	dCDP + an oxidized NrdH glutaredoxin-like protein + H2O = CDP + a reduced NrdH glutaredoxin-like protein	Sp34_30000910, Sp34_30263300, Sp34_30263500, Sp34_30263700, Sp34_30264100	undefined	1.17.4.1 -- ribonucleoside-diphosphate reductase
CDPREDUCT-RXN	dCDP + an oxidized thioredoxin + H2O ← CDP + a reduced thioredoxin	Sp34_30000910, Sp34_30263300, Sp34_30263500, Sp34_30263700, Sp34_30264100	pyrimidine deoxyribonucleotides de novo biosynthesis I, pyrimidine deoxyribonucleotides biosynthesis from CTP	1.17.4.1 -- ribonucleoside-diphosphate reductase	RIGHT-TO-LEFT
DCDPKIN-RXN	dCDP + ATP → dCTP + ADP	Sp34_10214300, Sp34_10268800, Sp34_40300400	pyrimidine deoxyribonucleotide phosphorylation, pyrimidine deoxyribonucleotides de novo biosynthesis I, pyrimidine deoxyribonucleotides biosynthesis from CTP	2.7.4.6 -- nucleoside-diphosphate kinase	LEFT-TO-RIGHT
RXN-14187	dCDP + H2O → dCMP + phosphate + H+	Sp34_50263200, Sp34_X0207900, Sp34_X0232220, Sp34_X0271700	pyrimidine deoxyribonucleotides biosynthesis from CTP	3.6.1.6 -- nucleoside diphosphate phosphatase	LEFT-TO-RIGHT
DCMP-DEAMINASE-RXN	dCMP + H+ + H2O → ammonium + dUMP	Sp34_30254900	pyrimidine deoxyribonucleotides biosynthesis from CTP	3.5.4.12 -- dCMP deaminase	LEFT-TO-RIGHT
DCTP-PYROPHOSPHATASE-RXN	dCTP + H2O → dCMP + diphosphate + H+	Sp34_30023700, Sp34_50132810, Sp34_50133010, Sp34_50133510, Sp34_50134010, Sp34_50134020	pyrimidine deoxyribonucleotides dephosphorylation	3.6.1.9 -- nucleotide diphosphatase, 3.6.1.12 -- dCTP diphosphatase, 3.6.1.65 -- (d)CTP diphosphatase	PHYSIOL-LEFT-TO-RIGHT
RXN-16653	decanal + NAD+ + H2O = decanoate + NADH + 2 H+	Sp34_30013200, Sp34_30013500, Sp34_30051200, Sp34_30140400, Sp34_30330400, Sp34_50212200	undefined	1.2.1.3 -- aldehyde dehydrogenase (NAD+)
RXN-13614	decanoate + ATP + coenzyme A → decanoyl-CoA + AMP + diphosphate	Sp34_10253400, Sp34_30037000, Sp34_30240210, Sp34_40088300, Sp34_50064900, Sp34_50391800, Sp34_X0232300	undefined	6.2.1.3 -- long-chain-fatty-acid—CoA ligase	PHYSIOL-LEFT-TO-RIGHT
RXN-14274	decanoyl-CoA + acetyl-CoA = 3-oxododecanoyl-CoA + coenzyme A	Sp34_20052600, Sp34_30022400, Sp34_30285800	undefined	2.3.1.16 -- acetyl-CoA C-acyltransferase
RXN-13615	decanoyl-CoA + an oxidized electron-transfer flavoprotein + H+ = trans-dec-2-enoyl-CoA + a reduced electron-transfer flavoprotein	Sp34_20026900, Sp34_20116600, Sp34_X0034000, Sp34_X0034100	undefined	1.3.8.7 -- medium-chain acyl-CoA dehydrogenase
RXN-9628	decanoyl-CoA + H2O → decanoate + coenzyme A + H+	Sp34_10021400, Sp34_10116600, Sp34_10142300, Sp34_20109700, Sp34_50081310, Sp34_X0016400, Sp34_X0248600	undefined	3.1.2.2 -- palmitoyl-CoA hydrolase	PHYSIOL-LEFT-TO-RIGHT
RXN-13415	dehydrospermidine + a [deoxyhypusine synthase]-L-lysine → a [deoxyhypusine synthase]-N-(4-aminobutylidene)-lysine + propane-1,3-diamine	Sp34_20061100	hypusine biosynthesis	undefined	LEFT-TO-RIGHT
RXN-16150	densipoloyl-CoA + a glycerolipid ↔ a [glycerolipid]-densipolate + coenzyme A	Sp34_30307100, Sp34_40205300, Sp34_X0238310	undefined	2.3.1.23 -- 1-acylglycerophosphocholine O-acyltransferase	REVERSIBLE
RXN-16153	densipoloyl-CoA + malonyl-CoA + H+ = 3-oxo-auricoloyl-CoA + CO2 + coenzyme A	Sp34_20057300, Sp34_30267300, Sp34_40217320, Sp34_40294000, Sp34_40332310, Sp34_40332500, Sp34_40342100, Sp34_40342300	undefined	2.3.1.199 -- very-long-chain 3-oxoacyl-CoA synthase
RXN0-748	dGDP + an oxidized NrdH glutaredoxin-like protein + H2O = GDP + a reduced NrdH glutaredoxin-like protein	Sp34_30000910, Sp34_30263300, Sp34_30263500, Sp34_30263700, Sp34_30264100	undefined	1.17.4.1 -- ribonucleoside-diphosphate reductase
GDPREDUCT-RXN	dGDP + an oxidized thioredoxin + H2O ← GDP + a reduced thioredoxin	Sp34_30000910, Sp34_30263300, Sp34_30263500, Sp34_30263700, Sp34_30264100	guanosine deoxyribonucleotides de novo biosynthesis I	1.17.4.1 -- ribonucleoside-diphosphate reductase	PHYSIOL-RIGHT-TO-LEFT
DGDPKIN-RXN	dGDP + ATP → dGTP + ADP	Sp34_10214300, Sp34_10268800, Sp34_40300400	guanosine deoxyribonucleotides de novo biosynthesis I	2.7.4.6 -- nucleoside-diphosphate kinase	LEFT-TO-RIGHT
RXN0-385	dGTP + H2O → dGMP + diphosphate + H+	Sp34_30023700, Sp34_50132810, Sp34_50133010, Sp34_50133510, Sp34_50134010, Sp34_50134020	undefined	3.6.1.9 -- nucleotide diphosphatase	PHYSIOL-LEFT-TO-RIGHT
RXN-16044	dihomo γ-linolenoyl-CoA + a glycerolipid = a [glycerolipid]-di-homo-γ-linolenate + coenzyme A	Sp34_30307100, Sp34_40205300, Sp34_X0238310	undefined	2.3.1.23 -- 1-acylglycerophosphocholine O-acyltransferase
RXN-13435	dihomo γ-linolenoyl-CoA + H2O → di-homo-γ-linolenate + coenzyme A + H+	Sp34_10021400, Sp34_10116600, Sp34_10142300, Sp34_20109700, Sp34_50081310, Sp34_X0016400, Sp34_X0248600	undefined	3.1.2.2 -- palmitoyl-CoA hydrolase	PHYSIOL-LEFT-TO-RIGHT
GLYCERONE-KINASE-RXN	dihydroxyacetone + ATP = glycerone phosphate + ADP + H+	Sp34_50051410	undefined	2.7.1.29 -- glycerone kinase
RXN0-6274	dimethylallyl diphosphate + an adenosine37 in tRNA → N6-dimethylallyladenosine37 in tRNA + diphosphate	Sp34_30023600	undefined	2.5.1.75 -- tRNA dimethylallyltransferase	PHYSIOL-LEFT-TO-RIGHT
GPPSYN-RXN	dimethylallyl diphosphate + isopentenyl diphosphate → geranyl diphosphate + diphosphate	Sp34_10030500	geranyl diphosphate biosynthesis	2.5.1.1 -- dimethylallyltranstransferase	LEFT-TO-RIGHT
DIMETHYLGLYCINE-DEHYDROGENASE-RXN	dimethylglycine + an oxidized electron-transfer flavoprotein + H2O + H+ = sarcosine + formaldehyde + a reduced electron-transfer flavoprotein	Sp34_10235900	undefined	1.5.8.4 -- dimethylglycine dehydrogenase
RXN-15068	dioleoyl phosphatidate + H2O → 1-oleyl-2-lyso-phosphatidate + oleate + H+	Sp34_20192900, Sp34_40032500, Sp34_50400100, Sp34_X0060410	phospholipid remodeling (phosphatidate, yeast)	3.1.1.4 -- phospholipase A2	PHYSIOL-LEFT-TO-RIGHT
INORGPYROPHOSPHAT-RXN	diphosphate + H2O → 2 phosphate + H+	Sp34_40254600, Sp34_50135100	undefined	3.6.1.1 -- inorganic diphosphatase	LEFT-TO-RIGHT
RXN-16103	docosahexaenoyl-CoA + a glycerolipid ↔ a [glycerolipid]-docosahexaenoate + coenzyme A	Sp34_20052600	docosahexaenoate biosynthesis III (6-desaturase, mammals)	2.3.1 -- Transferring groups other than amino-acyl groups	REVERSIBLE
RXN-16137	docosahexaenoyl-CoA + acetyl-CoA ← 3-oxo-(6Z,9Z,12Z,15Z,18Z,21Z)-tetracosahexaenoyl-CoA + coenzyme A	Sp34_20052600, Sp34_30022400, Sp34_30285800	docosahexaenoate biosynthesis III (6-desaturase, mammals)	2.3.1.16 -- acetyl-CoA C-acyltransferase	PHYSIOL-RIGHT-TO-LEFT
RXN-16063	docosahexaenoyl-CoA + H2O = docosahexaenoate + coenzyme A + H+	Sp34_10021400, Sp34_10116600, Sp34_10142300, Sp34_20109700, Sp34_50081310, Sp34_X0016400, Sp34_X0248600	undefined	3.1.2.2 -- palmitoyl-CoA hydrolase
RXN-13297	docosanoyl-CoA + malonyl-CoA + H+ → 3-oxo-lignoceroyl-CoA + CO2 + coenzyme A	Sp34_20057300, Sp34_30267300, Sp34_40217320, Sp34_40294000, Sp34_40332310, Sp34_40332500, Sp34_40342100, Sp34_40342300	very long chain fatty acid biosynthesis II	2.3.1.199 -- very-long-chain 3-oxoacyl-CoA synthase	LEFT-TO-RIGHT
RXN-13307	docosanoyl-CoA + NADP+ ← trans-docos-2-enoyl-CoA + NADPH + H+	Sp34_20265800, Sp34_20322710, Sp34_30092200	very long chain fatty acid biosynthesis II	1.3.1.93 -- very-long-chain enoyl-CoA reductase	RIGHT-TO-LEFT
RXN-16654	dodecanal + NAD+ + H2O = laurate + NADH + 2 H+	Sp34_30013200, Sp34_30013500, Sp34_30051200, Sp34_30140400, Sp34_30330400, Sp34_50212200	undefined	1.2.1.3 -- aldehyde dehydrogenase (NAD+)
RXN-16761	dolichyl diphosphooligosaccharide + a [protein]-L-asparagine = a dolichyl diphosphate + a [glycoprotein]-L-asparagine-[oligosaccharide] + H+	Sp34_30169200	undefined	2.4.99.18 -- dolichyl-diphosphooligosaccharide—protein glycotransferase
RXN6666-4	dopamine + H2O + oxygen → 3,4-dihydroxyphenylacetaldehyde + ammonium + hydrogen peroxide	Sp34_10033700	dopamine degradation	1.4.3.4 -- monoamine oxidase	PHYSIOL-LEFT-TO-RIGHT
DOPAMINE-BETA-MONOOXYGENASE-RXN	dopamine + L-ascorbate + H+ + oxygen → L-dehydro-ascorbate + (R)-noradrenaline + H2O	Sp34_X0132300	catecholamine biosynthesis	1.14.17.1 -- dopamine β-monooxygenase	PHYSIOL-LEFT-TO-RIGHT
DTDPKIN-RXN	dTDP + ATP → dTTP + ADP	Sp34_10214300, Sp34_10268800, Sp34_40300400	pyrimidine deoxyribonucleotide phosphorylation, pyrimidine deoxyribonucleotides de novo biosynthesis I, pyrimidine deoxyribonucleotides biosynthesis from CTP	2.7.4.6 -- nucleoside-diphosphate kinase	LEFT-TO-RIGHT
RXN0-5107	dTTP + H2O = dTMP + diphosphate + H+	Sp34_30023700, Sp34_50132810, Sp34_50133010, Sp34_50133510, Sp34_50134010, Sp34_50134020	undefined	3.6.1.9 -- nucleotide diphosphatase
RXN0-722	dUDP + an oxidized NrdH glutaredoxin-like protein + H2O ← UDP + a reduced NrdH glutaredoxin-like protein	Sp34_30000910, Sp34_30263300, Sp34_30263500, Sp34_30263700, Sp34_30264100	undefined	1.17.4.1 -- ribonucleoside-diphosphate reductase	PHYSIOL-RIGHT-TO-LEFT
UDPREDUCT-RXN	dUDP + an oxidized thioredoxin + H2O ← UDP + a reduced thioredoxin	Sp34_30000910, Sp34_30263300, Sp34_30263500, Sp34_30263700, Sp34_30264100	pyrimidine deoxyribonucleotides de novo biosynthesis I	1.17.4.1 -- ribonucleoside-diphosphate reductase	PHYSIOL-RIGHT-TO-LEFT
DUDPKIN-RXN	dUDP + ATP → dUTP + ADP	Sp34_10214300, Sp34_10268800, Sp34_40300400	pyrimidine deoxyribonucleotides de novo biosynthesis I	2.7.4.6 -- nucleoside-diphosphate kinase	LEFT-TO-RIGHT
DUTP-PYROP-RXN	dUTP + H2O → dUMP + diphosphate + H+	Sp34_10066900, Sp34_30023700, Sp34_50132810, Sp34_50133010, Sp34_50133510, Sp34_50134010, Sp34_50134020	pyrimidine deoxyribonucleotides dephosphorylation, pyrimidine deoxyribonucleotides de novo biosynthesis I	3.6.1.23 -- dUTP diphosphatase, 3.6.1.9 -- nucleotide diphosphatase	LEFT-TO-RIGHT
METHIONINE--TRNA-LIGASE-RXN	elongator tRNAmet + L-methionine + ATP → an L-methionyl-[elongator tRNAmet] + AMP + diphosphate	Sp34_10003600, Sp34_40325100	tRNA charging	6.1.1.10 -- methionine—tRNA ligase	PHYSIOL-LEFT-TO-RIGHT
RXN66-1	ethanol + hydrogen peroxide → acetaldehyde + 2 H2O	Sp34_20072810, Sp34_20072900	ethanol degradation IV	1.11.1.6 -- catalase	LEFT-TO-RIGHT
ALCOHOL-DEHYDROG-RXN	ethanol + NAD+ ↔ acetaldehyde + NADH + H+	Sp34_50002200, Sp34_50144800, Sp34_50145100, Sp34_50145300	ethanol degradation II, chitin degradation to ethanol	1.1.1.1 -- alcohol dehydrogenase	REVERSIBLE
ETHANOLAMINE-KINASE-RXN	ethanolamine + ATP → O-phosphoethanolamine + ADP + H+	Sp34_30076000, Sp34_40250500, Sp34_X0258300, Sp34_X0268500	phosphatidylethanolamine biosynthesis II, plasmalogen biosynthesis	2.7.1.82 -- ethanolamine kinase	LEFT-TO-RIGHT
RXN-8748	ethylphosphate + H2O → ethanol + phosphate	Sp34_10337200, Sp34_20018500, Sp34_20090400, Sp34_20090600, Sp34_20090900, Sp34_20091310, Sp34_20091500, Sp34_20092500, Sp34_20092600, Sp34_20093000, Sp34_20093100, Sp34_20098800, Sp34_20098900, Sp34_20140000, Sp34_20170600, Sp34_20170900, Sp34_20171400, Sp34_20310320, Sp34_30034010, Sp34_30210410, Sp34_40005400, Sp34_40005500, Sp34_40167700, Sp34_40201310, Sp34_40201400, Sp34_40324100, Sp34_5011…	undefined	3.1.3.1 -- alkaline phosphatase	PHYSIOL-LEFT-TO-RIGHT
RXN-11746	fluoroacetaldehyde + NAD+ + H2O = fluoroacetate + NADH + 2 H+	Sp34_30013200, Sp34_30013500, Sp34_30051200, Sp34_30140400, Sp34_30330400, Sp34_50212200	undefined	1.2.1.69 -- fluoroacetaldehyde dehydrogenase
F16ALDOLASE-RXN	fructose 1,6-bisphosphate ↔ glycerone phosphate + D-glyceraldehyde 3-phosphate	Sp34_30037500, Sp34_30141900, Sp34_30280200	gluconeogenesis III, glycolysis III (from glucose), glycolysis I (from glucose 6-phosphate)	4.1.2.13 -- fructose-bisphosphate aldolase	REVERSIBLE
F16BDEPHOS-RXN	fructose 1,6-bisphosphate + H2O → β-D-fructofuranose 6-phosphate + phosphate	Sp34_10138600	gluconeogenesis III, glycolysis I (from glucose 6-phosphate)	3.1.3.11 -- fructose-bisphosphatase	PHYSIOL-LEFT-TO-RIGHT
R601-RXN	fumarate[in] + a menaquinol[membrane] → succinate[in] + a menaquinone[membrane]	Sp34_30129000	undefined	1.3.5.4 -- fumarate reductase (quinol)	LEFT-TO-RIGHT
RXN-14963	fumarate[in] + a rhodoquinol[membrane] → succinate[in] + a rhodoquinone[membrane]	Sp34_30129000	undefined	1.3.5.4 -- fumarate reductase (quinol)	PHYSIOL-LEFT-TO-RIGHT
RXN-12078	galactitol + NADP+ ↔ D-galactopyranose + NADPH + H+	Sp34_20067600	undefined	1.1.1.21 -- aldehyde reductase	REVERSIBLE
GDPKIN-RXN	GDP + ATP → GTP + ADP	Sp34_10214300, Sp34_10268800, Sp34_40300400	guanosine ribonucleotides de novo biosynthesis	2.7.4.6 -- nucleoside-diphosphate kinase	LEFT-TO-RIGHT
RXN-12486	GDP-α-D-glucose + phosphate = α-D-glucopyranose 1-phosphate + GDP + H+	Sp34_50204400	undefined	2.7.7.78 -- GDP-D-glucose phosphorylase
GDPMANDEHYDRA-RXN	GDP-α-D-mannose → GDP-4-dehydro-α-D-rhamnose + H2O	Sp34_40349700	GDP-L-fucose biosynthesis I (from GDP-D-mannose)	4.2.1.47 -- GDP-mannose 4,6-dehydratase	LEFT-TO-RIGHT
RXN-5462	GDP-α-D-mannose + β-D-Man-(1→4)-β-D-GlcNAc-(1→4)-α-D-GlcNAc-diphosphodolichol → α-D-Man-(1→3)-β-D-Man-(1→4)-β-D-GlcNAc-(1→4)-α-D-GlcNAc-diphosphodolichol + GDP + H+	Sp34_20101200	protein N-glycosylation (eukaryotic, high mannose)	2.4.1.132 -- GDP-Man:Man1GlcNAc2-PP-dolichol α-1,3-mannosyltransferase	PHYSIOL-LEFT-TO-RIGHT
2.4.1.142-RXN	GDP-α-D-mannose + N-acetyl-β-D-glucosaminyl-(1→4)-N-acetyl-α-D-glucosaminyl-diphosphodolichol → β-D-Man-(1→4)-β-D-GlcNAc-(1→4)-α-D-GlcNAc-diphosphodolichol + GDP + H+	Sp34_30173600	protein N-glycosylation (eukaryotic, high mannose)	2.4.1.142 -- chitobiosyldiphosphodolichol β-mannosyltransferase	PHYSIOL-LEFT-TO-RIGHT
2.4.1.221-RXN	GDP-β-L-fucose + a [protein]-L-serine = GDP + a [protein]-3-O-L-fucosyl-L-serine	Sp34_30118400	undefined	2.4.1.221 -- peptide-O-fucosyltransferase
2.4.1.68-RXN	GDP-β-L-fucose + N4-{N-acetyl-β-D-glucosaminyl-(1,2)-α-D-mannosyl-(1,3)-[N-acetyl-β-D-glucosaminyl-(1,2)-α-D-mannosyl-(1,6)]-β-D-mannosyl-(1,4)-N-acetyl-β-D-glucosaminyl-(1,4)-N-acetyl-β-D-glucosaminyl}-protein-L-asparagine = an N4-{N-acetyl-β-D-glucosaminyl-(1,2)-α-D-mannosyl-(1,3)-[N-acetyl-β-D-glucosaminyl-(1,2)-α-D-mannosyl-(1,6)]-β-D-mannosyl-(1,4)-N-acetyl-β-D-glucosaminyl-(1,4)-[α-L-fucosy…	Sp34_50204810	undefined	2.4.1.68 -- glycoprotein 6-α-L-fucosyltransferase
1.1.1.271-RXN	GDP-β-L-fucose + NADP+ ← GDP-4-dehydro-α-D-rhamnose + NADPH + H+	Sp34_30184010	GDP-L-fucose biosynthesis I (from GDP-D-mannose)	1.1.1.271 -- GDP-L-fucose synthase	RIGHT-TO-LEFT
RXN-3701	geranylgeranyl diphosphate + a [protein]-L-cysteine = a [protein]-S-geranylgeranyl-L-cysteine + diphosphate	Sp34_20069200, Sp34_30241110, Sp34_40252710	undefined	2.5.1.60 -- protein geranylgeranyltransferase type II
3.2.1.106-RXN	Glc3Man9GlcNAc2 + H2O → Glc2Man9GlcNAc2 + D-glucopyranose	Sp34_40310910	undefined	3.2.1.106 -- mannosyl-oligosaccharide glucosidase	PHYSIOL-LEFT-TO-RIGHT
GLUTARYL-COA-DEHYDROGENASE-RXN	glutaryl-CoA + an oxidized electron-transfer flavoprotein + 2 H+ = crotonyl-CoA + CO2 + a reduced electron-transfer flavoprotein	Sp34_20326600	undefined	1.3.8.6 -- glutaryl-CoA dehydrogenase (ETF)
GLUTARYL-COA-DEHYDROG-RXN	glutaryl-CoA + an oxidized electron-transfer flavoprotein + H+ ↔ (E)-glutaconyl-CoA + a reduced electron-transfer flavoprotein	Sp34_20326600	glutaryl-CoA degradation	undefined	REVERSIBLE
RXN-13673	glutathione + 4-hydroxy-2-nonenal → 4-hydroxy-2-nonenal-glutathione conjugate	Sp34_20085700, Sp34_20085800, Sp34_30046100, Sp34_30078100, Sp34_30257900, Sp34_X0060800	4-hydroxy-2-nonenal detoxification	2.5.1.18 -- glutathione transferase	LEFT-TO-RIGHT
RXN-6601	glutathione + a proteinogenic amino acid → an (γ-L-glutamyl)-L-amino acid + L-cysteinyl-glycine	Sp34_10249400, Sp34_40196800, Sp34_50081800, Sp34_50098600, Sp34_50230900, Sp34_50412300	γ-glutamyl cycle	2.3.2.2 -- γ-glutamyltransferase	LEFT-TO-RIGHT
RXN-18092	glutathione + glycyl-glycine = γ-L-glutamyl-glycylglycine + L-cysteinyl-glycine	Sp34_10249400, Sp34_40196800, Sp34_50081800, Sp34_50098600, Sp34_50230900, Sp34_50412300	undefined	2.3.2.2 -- γ-glutamyltransferase
RXN-12618	glutathione + H2O → L-cysteinyl-glycine + L-glutamate	Sp34_10249400, Sp34_40196800, Sp34_50081800, Sp34_50098600, Sp34_50230900, Sp34_50412300	undefined	3.4.19.13 -- glutathione hydrolase	PHYSIOL-LEFT-TO-RIGHT
RXN-9157	glutathione + hypoglycin A = hypoglycin B + L-cysteinyl-glycine	Sp34_10249400, Sp34_40196800, Sp34_50081800, Sp34_50098600, Sp34_50230900, Sp34_50412300	undefined	2.3.2.2 -- γ-glutamyltransferase
GSHTRAN-RXN	glutathione + RX → a glutathione-toxin conjugate + HX	Sp34_20085700, Sp34_20085800, Sp34_30046100, Sp34_30078100, Sp34_30257900, Sp34_X0060800	glutathione-mediated detoxification I	2.5.1.18 -- glutathione transferase	LEFT-TO-RIGHT
GLYCEROL-KIN-RXN	glycerol + ATP = sn-glycerol 3-phosphate + ADP + H+	Sp34_20239800, Sp34_X0201310	undefined	2.7.1.30 -- glycerol kinase
RXN-15044	glycerone phosphate + oleoyl-CoA → 1-oleoyl-2-lyso-glycerone phosphate + coenzyme A	Sp34_20242200	phosphatidate biosynthesis (yeast)	2.3.1.42 -- glycerone-phosphate O-acyltransferase	LEFT-TO-RIGHT
RXN-14073	glycerophosphoglycerol + H2O → glycerol + sn-glycerol 3-phosphate + H+	Sp34_30027300, Sp34_40297300	undefined	3.1.4.46 -- glycerophosphodiester phosphodiesterase	PHYSIOL-LEFT-TO-RIGHT
RXN-14136	glycerophosphoserine + H2O → sn-glycerol 3-phosphate + L-serine + H+	Sp34_30027300, Sp34_40297300	undefined	3.1.4.46 -- glycerophosphodiester phosphodiesterase	PHYSIOL-LEFT-TO-RIGHT
GLUTATHIONE-SYN-RXN	glycine + γ-L-glutamyl-L-cysteine + ATP → glutathione + ADP + phosphate + H+	Sp34_20204500	glutathione biosynthesis	6.3.2.3 -- glutathione synthase	PHYSIOL-LEFT-TO-RIGHT
GCVMULTI-RXN	glycine + a tetrahydrofolate + NAD+ → a 5,10-methylene-tetrahydrofolate + ammonium + CO2 + NADH	Sp34_10088900, Sp34_X0147000	folate transformations I, N10-formyl-tetrahydrofolate biosynthesis	undefined	LEFT-TO-RIGHT
GCVP-RXN	glycine + a [glycine-cleavage complex H protein] N6-lipoyl-L-lysine + H+ ↔ a [glycine-cleavage complex H protein] N6-aminomethyldihydrolipoyl-L-lysine + CO2	Sp34_10088900, Sp34_20123910, Sp34_X0147000	glycine cleavage, glycine biosynthesis II	1.4.4.2 -- glycine dehydrogenase (aminomethyl-transferring)	REVERSIBLE
AKBLIG-RXN	glycine + acetyl-CoA ← L-2-amino-3-oxobutanoate + coenzyme A	Sp34_40094600	L-threonine degradation II	2.3.1.29 -- glycine C-acetyltransferase	PHYSIOL-RIGHT-TO-LEFT
RXN-969	glycolate + oxygen → glyoxylate + hydrogen peroxide	Sp34_50116700	undefined	1.1.3.15 -- (S)-2-hydroxy-acid oxidase	PHYSIOL-LEFT-TO-RIGHT
2.3.1.97-RXN	glycyl-peptide + myristoyl-CoA = N-tetradecanoylglycyl-peptide + coenzyme A	Sp34_30147400	undefined	2.3.1.97 -- glycylpeptide N-tetradecanoyltransferase
ALANINE--GLYOXYLATE-AMINOTRANSFERASE-RXN	glyoxylate + L-alanine ↔ glycine + pyruvate	Sp34_10275100, Sp34_20308610	glycine biosynthesis III	2.6.1.44 -- alanine—glyoxylate transaminase	REVERSIBLE
GUANPRIBOSYLTRAN-RXN	GMP + diphosphate ← guanine + 5-phospho-α-D-ribose 1-diphosphate	Sp34_10003900	guanine and guanosine salvage	2.4.2.8 -- hypoxanthine phosphoribosyltransferase	RIGHT-TO-LEFT
RXN-7609	GMP + H2O → guanosine + phosphate	Sp34_30144100, Sp34_40194900, Sp34_X0096100	guanosine nucleotides degradation III	3.1.3.5 -- 5′-nucleotidase	PHYSIOL-LEFT-TO-RIGHT
GUANYLCYC-RXN	GTP = cyclic-GMP + diphosphate	Sp34_10279400, Sp34_10279600, Sp34_10301900, Sp34_20024920, Sp34_20040800, Sp34_20059300, Sp34_20099900, Sp34_20213900, Sp34_20214100, Sp34_30066200, Sp34_40034800, Sp34_40103500, Sp34_40117500, Sp34_40151300, Sp34_40201700, Sp34_40215900, Sp34_50068400, Sp34_50111810, Sp34_50126010, Sp34_50139500, Sp34_50149900, Sp34_50156700, Sp34_50287200, Sp34_X0004700, Sp34_X0036900, Sp34_X0037000, Sp34_X008…	undefined	4.6.1.2 -- guanylate cyclase
RXN-8340	GTP + S-adenosyl-L-methionine + a reduced electron acceptor → (8S)-3',8-cyclo-7,8-dihydroguanosine 5'-triphosphate + L-methionine + 5'-deoxyadenosine + an oxidized electron acceptor + H+	Sp34_X0056400	molybdenum cofactor biosynthesis	4.1.99.22 -- GTP 3',8'-cyclase	PHYSIOL-LEFT-TO-RIGHT
RXN-17921	GTP + a [DNA ligase]-L-lysine → a [DNA ligase]-L-lysine-guanylate + diphosphate + H+	Sp34_50301510	undefined	undefined	PHYSIOL-LEFT-TO-RIGHT
RXN0-5462	GTP + H2O → GDP + phosphate + H+	Sp34_20301720, Sp34_40329420, Sp34_X0131700	undefined	3.6.5.1 -- heterotrimeric G-protein GTPase, 3.6.5.2 -- small monomeric GTPase, 3.6.5.3 -- protein-synthesizing GTPase, 3.6.5.4 -- signal-recognition-particle GTPase, 3.6.5.5 -- dynamin GTPase, 3.6.5.6 -- tubulin GTPase	PHYSIOL-LEFT-TO-RIGHT
RXN-14140	GTP + H2O → GMP + diphosphate + H+	Sp34_30023700, Sp34_50132810, Sp34_50133010, Sp34_50133510, Sp34_50134010, Sp34_50134020	undefined	3.6.1.9 -- nucleotide diphosphatase	PHYSIOL-LEFT-TO-RIGHT
GTP-CYCLOHYDRO-I-RXN	GTP + H2O = formate + 7,8-dihydroneopterin 3'-triphosphate + H+	Sp34_50294900	undefined	3.5.4.16 -- GTP cyclohydrolase I
RXN-14517	guanine37 in tRNAPhe + S-adenosyl-L-methionine → an N1-methylguanine37 in tRNAPhe + S-adenosyl-L-homocysteine + H+	Sp34_40253600, Sp34_50353610	tRNA methylation (yeast)	2.1.1.228 -- tRNA (guanine37-N1)-methyltransferase	PHYSIOL-LEFT-TO-RIGHT
RXN0-5199	guanosine + phosphate → guanine + α-D-ribose-1-phosphate	Sp34_40018000, Sp34_40018910	guanine and guanosine salvage, guanosine nucleotides degradation III, purine ribonucleosides degradation	2.4.2.15 -- guanosine phosphorylase, 2.4.2.1 -- purine-nucleoside phosphorylase	LEFT-TO-RIGHT
RXN-13805	hexadecanedioyl-CoA + sn-glycerol 3-phosphate = 1-C16:0-α,ω-dicarboxyl-2-lysophosphatidate + coenzyme A	Sp34_50194520, Sp34_X0069800	undefined	2.3.1.15 -- glycerol-3-phosphate 1-O-acyltransferase
RXN-14277	hexanoyl-CoA + acetyl-CoA = 3-oxooctanoyl-CoA + coenzyme A	Sp34_20052600, Sp34_30022400, Sp34_30285800	undefined	2.3.1.16 -- acetyl-CoA C-acyltransferase
RXN-14278	hexanoyl-CoA + an oxidized electron-transfer flavoprotein + H+ = trans-hex-2-enoyl-CoA + a reduced electron-transfer flavoprotein	Sp34_20026900, Sp34_20116600, Sp34_X0034000, Sp34_X0034100	undefined	1.3.8.7 -- medium-chain acyl-CoA dehydrogenase
HOMOGENTISATE-12-DIOXYGENASE-RXN	homogentisate + oxygen → 4-maleyl-acetoacetate + H+	Sp34_10116400	L-tyrosine degradation I	1.13.11.5 -- homogentisate 1,2-dioxygenase	PHYSIOL-LEFT-TO-RIGHT
RXN-11217	hydantoin + H2O = N-carbamoylglycine + H+	Sp34_40254100	undefined	3.5.2.2 -- dihydropyrimidinase
RXN-16909	hydrogencarbonate + ATP → carboxyphosphate + ADP	Sp34_20294400	undefined	undefined	PHYSIOL-LEFT-TO-RIGHT
RXN0-5224	hydrogencarbonate + H+ ↔ CO2 + H2O	Sp34_10167100, Sp34_10191400, Sp34_20036100, Sp34_20174400, Sp34_20254300, Sp34_30013800, Sp34_40166800, Sp34_40167000, Sp34_40219000, Sp34_X0043100, Sp34_X0125700, Sp34_X0198700, Sp34_X0228600	undefined	4.2.1.1 -- carbonic anhydrase	REVERSIBLE
RXN-17808	hydroxypyruvaldehyde phosphate + NAD+ + H2O → 3-phospho-hydroxypyruvate + NADH + 2 H+	Sp34_30013200, Sp34_30013500, Sp34_30051200, Sp34_30140400, Sp34_30330400, Sp34_50212200	undefined	1.2.1.3 -- aldehyde dehydrogenase (NAD+)	PHYSIOL-LEFT-TO-RIGHT
RXN-7682	hypoxanthine + NAD+ + H2O → xanthine + NADH + H+	Sp34_40188630	adenosine nucleotides degradation II	1.17.1.4 -- xanthine dehydrogenase	LEFT-TO-RIGHT
RXN-9629	icosanoyl-CoA + H2O → arachidate + coenzyme A + H+	Sp34_10021400, Sp34_10116600, Sp34_10142300, Sp34_20109700, Sp34_50081310, Sp34_X0016400, Sp34_X0248600	undefined	3.1.2.2 -- palmitoyl-CoA hydrolase	PHYSIOL-LEFT-TO-RIGHT
RXN-13295	icosanoyl-CoA + malonyl-CoA + H+ → 3-oxo-behenoyl-CoA + CO2 + coenzyme A	Sp34_20057300, Sp34_30267300, Sp34_40217320, Sp34_40294000, Sp34_40332310, Sp34_40332500, Sp34_40342100, Sp34_40342300	very long chain fatty acid biosynthesis II	2.3.1.199 -- very-long-chain 3-oxoacyl-CoA synthase	LEFT-TO-RIGHT
RXN-13306	icosanoyl-CoA + NADP+ ← trans-arachido-2-enoyl-CoA + NADPH + H+	Sp34_20265800, Sp34_20322710, Sp34_30092200	very long chain fatty acid biosynthesis II	1.3.1.93 -- very-long-chain enoyl-CoA reductase	RIGHT-TO-LEFT
RXN-12978	icosapentaenoate + ATP + coenzyme A → icosapentaenoyl-CoA + AMP + diphosphate	Sp34_10253400, Sp34_30037000, Sp34_30240210, Sp34_40088300, Sp34_50064900, Sp34_50391800, Sp34_X0232300	undefined	6.2.1.3 -- long-chain-fatty-acid—CoA ligase	PHYSIOL-LEFT-TO-RIGHT
RXN-13430	icosapentaenoyl-CoA + H2O → icosapentaenoate + coenzyme A + H+	Sp34_10021400, Sp34_10116600, Sp34_10142300, Sp34_20109700, Sp34_50081310, Sp34_X0016400, Sp34_X0248600	undefined	3.1.2.2 -- palmitoyl-CoA hydrolase	PHYSIOL-LEFT-TO-RIGHT
RXN-10089	imidazole acetaldehyde + NAD+ + H2O = 4-imidazoleacetate + NADH + 2 H+	Sp34_30013200, Sp34_30013500, Sp34_30051200, Sp34_30140400, Sp34_30330400, Sp34_50212200	undefined	1.2.1.3 -- aldehyde dehydrogenase (NAD+)
HYPOXANPRIBOSYLTRAN-RXN	IMP + diphosphate ← hypoxanthine + 5-phospho-α-D-ribose 1-diphosphate	Sp34_10003900	adenine and adenosine salvage III	2.4.2.8 -- hypoxanthine phosphoribosyltransferase	PHYSIOL-RIGHT-TO-LEFT
IMPCYCLOHYDROLASE-RXN	IMP + H2O ← 5-formamido-1-(5-phospho-D-ribosyl)-imidazole-4-carboxamide	Sp34_40102500	inosine-5'-phosphate biosynthesis II	3.5.4.10 -- IMP cyclohydrolase	RIGHT-TO-LEFT
RXN-7607	IMP + H2O → inosine + phosphate	Sp34_30144100, Sp34_40194900, Sp34_X0096100	undefined	3.1.3.99 -- IMP-specific 5′-nucleotidase, 3.1.3.5 -- 5′-nucleotidase	LEFT-TO-RIGHT
IMP-DEHYDROG-RXN	IMP + NAD+ + H2O ↔ XMP + NADH + H+	Sp34_40285400	urate biosynthesis/inosine 5'-phosphate degradation, guanosine ribonucleotides de novo biosynthesis	1.1.1.205 -- IMP dehydrogenase	REVERSIBLE
RXN-5581	indole acetaldehyde + NAD(P)+ + H2O = indole-3-acetate + NAD(P)H + 2 H+	Sp34_50212200	undefined	1.2.1.5 -- aldehyde dehydrogenase [NAD(P)+]
RXN-10715	indole acetaldehyde + NAD+ + H2O = indole-3-acetate + NADH + 2 H+	Sp34_30013200, Sp34_30013500, Sp34_30051200, Sp34_30140400, Sp34_30330400, Sp34_50212200	undefined	1.2.1.3 -- aldehyde dehydrogenase (NAD+)
RXN-1404	indole-3-acetonitrile + 2 H2O = indole-3-acetate + ammonium	Sp34_30005400	undefined	3.5.5.1 -- nitrilase
RXN-5424	indole-3-glycol + NAD+ = indole-3-glycol aldehyde + NADH + H+	Sp34_50002200, Sp34_50144800, Sp34_50145100, Sp34_50145300	undefined	1.1.1.1 -- alcohol dehydrogenase
RXN-16165	initiator tRNAmet + L-methionine + ATP → an L-methionyl-[initiator tRNAmet] + AMP + diphosphate	Sp34_10003600, Sp34_40325100	tRNA charging	6.1.1.10 -- methionine—tRNA ligase	LEFT-TO-RIGHT
INOPHOSPHOR-RXN	inosine + phosphate → hypoxanthine + α-D-ribose-1-phosphate	Sp34_40018000, Sp34_40018910	adenine and adenosine salvage III, adenosine nucleotides degradation II, purine ribonucleosides degradation	2.4.2.1 -- purine-nucleoside phosphorylase	LEFT-TO-RIGHT
RXN-7657	isobutanol + NAD+ ↔ isobutanal + NADH + H+	Sp34_50002200, Sp34_50144800, Sp34_50145100, Sp34_50145300	undefined	1.1.1.1 -- alcohol dehydrogenase	REVERSIBLE
2.3.1.168-RXN	isobutanoyl-CoA + an [apo BCAA dehydrogenase E2 protein] N6-dihydrolipoyl-L-lysine ↔ an [apo BCAA dehydrogenase E2 protein] N6-S-[2-methylpropanoyl]dihydrolipoyl-L-lysine + coenzyme A	Sp34_10105110, Sp34_20148500	2-oxoisovalerate decarboxylation to isobutanoyl-CoA	2.3.1.168 -- dihydrolipoyllysine-residue (2-methylpropanoyl)transferase	REVERSIBLE
IPPISOM-RXN	isopentenyl diphosphate ↔ dimethylallyl diphosphate	Sp34_30053300	mevalonate pathway I	5.3.3.2 -- isopentenyl-diphosphate Δ-isomerase	REVERSIBLE
RXN0-2301	isovaleryl-CoA + an oxidized electron-transfer flavoprotein + H+ → 3-methylcrotonyl-CoA + a reduced electron-transfer flavoprotein	Sp34_40335200	L-leucine degradation I	1.3.8.4 -- isovaleryl-CoA dehydrogenase	PHYSIOL-LEFT-TO-RIGHT
ISOVALERYLCOA-DHLIPOAMIDE-RXN	isovaleryl-CoA + an [apo BCAA dehydrogenase E2 protein] N6-dihydrolipoyl-L-lysine → a [apo BCAA dehydrogenase E2 protein] N6-S-[3-methylbutanoyl]dihydrolipoyl-L-lysine + coenzyme A	Sp34_20148500, Sp34_30013200	undefined	2.3.1.168 -- dihydrolipoyllysine-residue (2-methylpropanoyl)transferase	LEFT-TO-RIGHT
RXN-14264	isovaleryl-CoA + FAD + H+ = 3-methylcrotonyl-CoA + FADH2	Sp34_40335200	undefined	1.3.8.4 -- isovaleryl-CoA dehydrogenase
RXN-8988	itaconate + GTP + coenzyme A → itaconyl-CoA + GDP + phosphate	Sp34_40339800, Sp34_X0142100	undefined	6.2.1.4 -- succinate—CoA ligase (GDP-forming)	PHYSIOL-LEFT-TO-RIGHT
RXN0-6382	ITP + H2O = IMP + diphosphate + H+	Sp34_30023700, Sp34_50132810, Sp34_50133010, Sp34_50133510, Sp34_50134010, Sp34_50134020	undefined	3.6.1.9 -- nucleotide diphosphatase
RXN-10701	jasmonoyl-CoA + acetyl-CoA = OPC4-3-ketoacyl-CoA + coenzyme A	Sp34_20052600, Sp34_30022400, Sp34_30285800	undefined	2.3.1.16 -- acetyl-CoA C-acyltransferase
PSERPHOSPHA-RXN	L(or D)-O-phosphoserine + H2O + H+ → serine + phosphate	Sp34_40137000	undefined	3.1.3.3 -- phosphoserine phosphatase	PHYSIOL-LEFT-TO-RIGHT
RXN-14102	L-arabitol + NAD+ = aldehydo-L-arabinose + NADH + H+	Sp34_20067600	undefined	1.1.1.21 -- aldehyde reductase
RXN-8772	L-arabitol + NADP+ ↔ L-arabinopyranose + NADPH + H+	Sp34_20067600	undefined	1.1.1.21 -- aldehyde reductase	REVERSIBLE
ARGINASE-RXN	L-arginine + H2O → urea + L-ornithine	Sp34_X0236800	L-arginine degradation I (arginase pathway), L-arginine degradation VI (arginase 2 pathway), urea cycle	3.5.3.1 -- arginase	LEFT-TO-RIGHT
ARGSUCCINLYA-RXN	L-arginino-succinate → L-arginine + fumarate	Sp34_30050710	urea cycle	4.3.2.1 -- argininosuccinate lyase	LEFT-TO-RIGHT
ASPARAGHYD-RXN	L-asparagine + H2O → L-aspartate + ammonium	Sp34_50132500	L-asparagine degradation I	3.5.1.38 -- glutamin-(asparagin-)ase, 3.5.1.1 -- asparaginase	PHYSIOL-LEFT-TO-RIGHT
ASPAMINOTRANS-RXN	L-aspartate + 2-oxoglutarate ↔ L-glutamate + oxaloacetate	Sp34_10309000, Sp34_X0046300, Sp34_X0227810	L-aspartate degradation II, L-aspartate biosynthesis, L-aspartate degradation I	2.6.1.1 -- aspartate transaminase	REVERSIBLE
RXN-13697	L-aspartate + 2-oxoglutarate = L-glutamate + oxaloacetate	Sp34_10309000, Sp34_X0046300, Sp34_X0227810	undefined	2.6.1.1 -- aspartate transaminase
ASNSYNA-RXN	L-aspartate + ammonium + ATP → L-asparagine + AMP + diphosphate + H+	Sp34_50115700, Sp34_X0172000	L-asparagine biosynthesis II	6.3.1.1 -- aspartate—ammonia ligase	PHYSIOL-LEFT-TO-RIGHT
ASPCARBTRANS-RXN	L-aspartate + carbamoyl phosphate → N-carbamoyl-L-aspartate + phosphate + H+	Sp34_20294400	UMP biosynthesis I	2.1.3.2 -- aspartate carbamoyltransferase	LEFT-TO-RIGHT
ADENYLOSUCCINATE-SYNTHASE-RXN	L-aspartate + IMP + GTP → adenylo-succinate + GDP + phosphate + 2 H+	Sp34_50080700	adenosine ribonucleotides de novo biosynthesis	6.3.4.4 -- adenylosuccinate synthase	PHYSIOL-LEFT-TO-RIGHT
1.4.1.21-RXN	L-aspartate + NAD(P)+ + H2O = oxaloacetate + ammonium + NAD(P)H + H+	Sp34_30066000	undefined	1.4.1.21 -- aspartate dehydrogenase
RXN-34	L-canavanine + H2O = L-canaline + urea + H+	Sp34_X0236800	undefined	3.5.3.1 -- arginase
CARNITINE-O-ACETYLTRANSFERASE-RXN	L-carnitine + acetyl-CoA ← O-acetylcarnitine + coenzyme A	Sp34_40315400, Sp34_X0039300	mitochondrial L-carnitine shuttle	2.3.1.7 -- carnitine O-acetyltransferase	RIGHT-TO-LEFT
RXN-14048	L-cystathionine → (2Z)-2-aminobut-2-enoate + L-cysteine + H+	Sp34_10109700, Sp34_20264210	L-cysteine biosynthesis III (from L-homocysteine)	undefined	PHYSIOL-LEFT-TO-RIGHT
RXN-15130	L-cystathionine + H2O → 2-oxobutanoate + L-cysteine + ammonium	Sp34_10109700, Sp34_20264210	undefined	4.4.1.1 -- cystathionine γ-lyase	PHYSIOL-LEFT-TO-RIGHT
RXN-11737	L-cysteate + 2-oxoglutarate = 3-sulfopyruvate + L-glutamate	Sp34_10309000, Sp34_X0046300, Sp34_X0227810	undefined	2.6.1.1 -- aspartate transaminase
RXN-15129	L-cysteine → 2-aminoprop-2-enoate + hydrogen sulfide + H+	Sp34_10109700, Sp34_20264210	L-cysteine degradation II	undefined	LEFT-TO-RIGHT
RXN-12588	L-cysteine + an unsulfurated [sulfur carrier] → L-alanine + a sulfurated [sulfur carrier]	Sp34_10345400, Sp34_20119420, Sp34_20130900, Sp34_30211600, Sp34_40013920, Sp34_40269100, Sp34_50080800, Sp34_50418400	undefined	2.8.1.7 -- cysteine desulfurase	PHYSIOL-LEFT-TO-RIGHT
LCYSDESULF-RXN	L-cysteine + H2O → pyruvate + hydrogen sulfide + ammonium	Sp34_10109700, Sp34_20264210	undefined	4.4.1.1 -- cystathionine γ-lyase, 4.4.1.28 -- L-cysteine desulfidase	PHYSIOL-LEFT-TO-RIGHT
L-3-CYANOALANINE-SYNTHASE-RXN	L-cysteine + hydrogen cyanide = hydrogen sulfide + 3-cyano-L-alanine + H+	Sp34_20166100	undefined	4.4.1.9 -- L-3-cyanoalanine synthase
RXN-8351	L-cysteine + MoO2-molybdopterin cofactor + a reduced electron acceptor → L-alanine + thio-molybdenum cofactor + an oxidized electron acceptor + H2O	Sp34_X0133300	thio-molybdenum cofactor biosynthesis	2.8.1.9 -- molybdenum cofactor sulfurtransferase	LEFT-TO-RIGHT
CYSTEINE-DIOXYGENASE-RXN	L-cysteine + oxygen → 3-sulfinoalanine + H+	Sp34_20030100	undefined	1.13.11.20 -- cysteine dioxygenase	PHYSIOL-LEFT-TO-RIGHT
RXN-15881	L-cysteine desulfurase + L-cysteine → an S-sulfanyl-[L-cysteine desulfurase] + L-alanine	Sp34_10345400, Sp34_20119420, Sp34_20130900, Sp34_30211600, Sp34_40013920, Sp34_40269100, Sp34_50080800, Sp34_50418400	[2Fe-2S] iron-sulfur cluster biosynthesis	2.8.1.7 -- cysteine desulfurase	PHYSIOL-LEFT-TO-RIGHT
1.8.5.1-RXN	L-dehydro-ascorbate + 2 glutathione = L-ascorbate + glutathione disulfide + H+	Sp34_30046100	undefined	1.8.5.1 -- glutathione dehydrogenase (ascorbate)
RXN66-221	L-dopa + H+ → dopamine + CO2	Sp34_20138300, Sp34_30131900, Sp34_40234510	catecholamine biosynthesis	4.1.1.28 -- aromatic-L-amino-acid decarboxylase	LEFT-TO-RIGHT
DOPACHROME-DELTA-ISOMERASE-RXN	L-dopachrome → 5,6-dihydroxyindole-2-carboxylate	Sp34_30086400	eumelanin biosynthesis	5.3.3.12 -- L-dopachrome isomerase	LEFT-TO-RIGHT
GLUTKIN-RXN	L-glutamate + ATP → γ-L-glutamyl 5-phosphate + ADP	Sp34_X0221300	L-proline biosynthesis I, L-proline biosynthesis III, L-ornithine biosynthesis II	2.7.2.11 -- glutamate 5-kinase	LEFT-TO-RIGHT
GLUTDECARBOX-RXN	L-glutamate + H+ → CO2 + 4-aminobutanoate	Sp34_30292500	L-glutamate degradation IX (via 4-aminobutanoate), GABA shunt	4.1.1.15 -- glutamate decarboxylase	LEFT-TO-RIGHT
GLUTCYSLIG-RXN	L-glutamate + L-cysteine + ATP → γ-L-glutamyl-L-cysteine + ADP + phosphate + H+	Sp34_10152510, Sp34_20304300	glutathione biosynthesis	6.3.2.2 -- glutamate—cysteine ligase	PHYSIOL-LEFT-TO-RIGHT
GLUTAMATE-DEHYDROGENASE-NADP+-RXN	L-glutamate + NAD(P)+ + H2O ↔ 2-oxoglutarate + ammonium + NAD(P)H + H+	Sp34_40234610	L-glutamate degradation X, L-glutamate biosynthesis II, GABA shunt, L-ornithine biosynthesis II	1.4.1.3 -- glutamate dehydrogenase [NAD(P)+]	REVERSIBLE
GLUTAMATE-DEHYDROGENASE-RXN	L-glutamate + NAD+ + H2O = 2-oxoglutarate + ammonium + NADH + H+	Sp34_40234610	undefined	1.4.1.2 -- glutamate dehydrogenase
GLUTDEHYD-RXN	L-glutamate + NADP+ + H2O ↔ ammonium + 2-oxoglutarate + NADPH + H+	Sp34_40234610, Sp34_X0065210	L-glutamate biosynthesis III	1.4.1.4 -- glutamate dehydrogenase (NADP+)	REVERSIBLE
RXN-14116	L-glutamate-5-semialdehyde + NAD+ + H2O → L-glutamate + NADH + 2 H+	Sp34_20015200	L-proline degradation, L-arginine degradation I (arginase pathway)	1.2.1.88 -- L-glutamate γ-semialdehyde dehydrogenase	IRREVERSIBLE-LEFT-TO-RIGHT
GLUTSEMIALDEHYDROG-RXN	L-glutamate-5-semialdehyde + NADP+ + phosphate ← γ-L-glutamyl 5-phosphate + NADPH + H+	Sp34_X0221300	L-proline biosynthesis I, L-proline biosynthesis III, L-ornithine biosynthesis II	1.2.1.41 -- glutamate-5-semialdehyde dehydrogenase	RIGHT-TO-LEFT
6.3.5.7-RXN	L-glutamine + an L-glutamyl-[tRNAGln] + ATP + H2O → L-glutamate + an L-glutaminyl-[tRNAgln] + ADP + phosphate + H+	Sp34_30091010, Sp34_30302600, Sp34_40031100	glutaminyl-tRNAgln biosynthesis via transamidation	6.3.5.7 -- glutaminyl-tRNA synthase (glutamine-hydrolysing)	PHYSIOL-LEFT-TO-RIGHT
GLUTAMIN-RXN	L-glutamine + H2O → L-glutamate + ammonium	Sp34_10076020, Sp34_20149600, Sp34_20156100, Sp34_20294400, Sp34_20340110, Sp34_30069110, Sp34_50115700, Sp34_50132500, Sp34_50376000, Sp34_X0065210, Sp34_X0172000	L-glutamine degradation I	3.5.1.38 -- glutamin-(asparagin-)ase, 3.5.1.2 -- glutaminase	PHYSIOL-LEFT-TO-RIGHT
ASNSYNB-RXN	L-glutamine + L-aspartate + ATP + H2O → L-glutamate + L-asparagine + AMP + diphosphate + H+	Sp34_50115700, Sp34_X0172000	L-asparagine biosynthesis I	6.3.5.4 -- asparagine synthase (glutamine-hydrolysing)	PHYSIOL-LEFT-TO-RIGHT
L-GULONATE-3-DEHYDROGENASE-RXN	L-gulonate + NAD+ = 3-keto-L-gulonate + NADH + H+	Sp34_10140310	undefined	1.1.1.45 -- L-gulonate 3-dehydrogenase
HISTIDINE-AMMONIA-LYASE-RXN	L-histidine = ammonium + urocanate	Sp34_X0078000	undefined	4.3.1.3 -- histidine ammonia-lyase
HOMOCYSMET-RXN	L-homocysteine + N5-methyl--tetrahydropteroyl tri-L-glutamate = L-methionine + tetrahydropteroyl tri-L-glutamate	Sp34_20079800	undefined	2.1.1.14 -- 5-methyltetrahydropteroyltriglutamate—homocysteine S-methyltransferase
HOMOCYSMETB12-RXN	L-homocysteine + an N5-methyl-tetrahydrofolate → L-methionine + a tetrahydrofolate	Sp34_20079800	folate transformations I, N10-formyl-tetrahydrofolate biosynthesis	2.1.1.13 -- methionine synthase	PHYSIOL-LEFT-TO-RIGHT
RXN-14049	L-homoserine → (2Z)-2-aminobut-2-enoate + H+ + H2O	Sp34_10109700, Sp34_20264210	undefined	undefined	PHYSIOL-LEFT-TO-RIGHT
HOMOSERDEAM-RXN	L-homoserine → 2-oxobutanoate + ammonium	Sp34_10109700, Sp34_20264210	undefined	4.4.1.1 -- cystathionine γ-lyase	PHYSIOL-LEFT-TO-RIGHT
L-IDITOL-2-DEHYDROGENASE-RXN	L-iditol + NAD+ = keto-L-sorbose + NADH + H+	Sp34_50181500	undefined	1.1.1.14 -- L-iditol 2-dehydrogenase
BRANCHED-CHAINAMINOTRANSFERILEU-RXN	L-isoleucine + 2-oxoglutarate → L-glutamate + (S)-3-methyl-2-oxopentanoate	Sp34_50399300, Sp34_X0219600	L-isoleucine degradation I	2.6.1.42 -- branched-chain-amino-acid transaminase	LEFT-TO-RIGHT
2.6.1.7-RXN	L-kynurenine + 2-oxoglutarate ↔ L-glutamate + 4-(2-aminophenyl)-2,4-dioxobutanoate	Sp34_X0133200	undefined	2.6.1.7 -- kynurenine—oxoglutarate transaminase	REVERSIBLE
KYNURENINASE-RXN	L-kynurenine + H2O = L-alanine + anthranilate + H+	Sp34_X0229920	undefined	3.7.1.3 -- kynureninase
KYNURENINE-3-MONOOXYGENASE-RXN	L-kynurenine + NADPH + oxygen + H+ → 3-hydroxy-L-kynurenine + NADP+ + H2O	Sp34_50136800	L-tryptophan degradation to 2-amino-3-carboxymuconate semialdehyde	1.14.13.9 -- kynurenine 3-monooxygenase	PHYSIOL-LEFT-TO-RIGHT
BRANCHED-CHAINAMINOTRANSFERLEU-RXN	L-leucine + 2-oxoglutarate → L-glutamate + 4-methyl-2-oxopentanoate	Sp34_50399300, Sp34_X0219600	L-leucine degradation I	2.6.1.6 -- leucine transaminase, 2.6.1.42 -- branched-chain-amino-acid transaminase	LEFT-TO-RIGHT
LYSINE--TRNA-LIGASE-RXN	L-lysine + a tRNAlys + ATP → an L-lysyl-[tRNAlys] + AMP + diphosphate	Sp34_20263810	tRNA charging	6.1.1.6 -- lysine—tRNA ligase	PHYSIOL-LEFT-TO-RIGHT
RXN-6002	L-malic semialdehyde + NAD(P)+ + H2O = (S)-malate + NAD(P)H + 2 H+	Sp34_50212200	undefined	1.2.1.5 -- aldehyde dehydrogenase [NAD(P)+]
RXN-15650	L-methionine + 2-oxoglutaramate ↔ 4-(methylthio)-2-oxobutanoate + L-glutamine	Sp34_X0219600	S-methyl-5-thio-α-D-ribose 1-phosphate degradation	2.6.1 -- Transaminases (aminotransferases)	REVERSIBLE
ORNITHINE-GLU-AMINOTRANSFERASE-RXN	L-ornithine + 2-oxoglutarate ↔ L-glutamate + L-glutamate-5-semialdehyde	Sp34_30171610	L-arginine degradation I (arginase pathway), L-arginine degradation VI (arginase 2 pathway), L-proline biosynthesis III, L-ornithine biosynthesis II	2.6.1.13 -- ornithine aminotransferase	REVERSIBLE
ORNITHINE--OXO-ACID-AMINOTRANSFERASE-RXN	L-ornithine + a 2-oxo carboxylate = a proteinogenic amino acid + L-glutamate-5-semialdehyde	Sp34_30171610	undefined	2.6.1.13 -- ornithine aminotransferase
ORNCARBAMTRANSFER-RXN	L-ornithine + carbamoyl phosphate → L-citrulline + phosphate + H+	Sp34_20294400	urea cycle	2.1.3.3 -- ornithine carbamoyltransferase	LEFT-TO-RIGHT
ORNDECARBOX-RXN	L-ornithine + H+ → CO2 + putrescine	Sp34_10164510, Sp34_50223000	putrescine biosynthesis III	4.1.1.17 -- ornithine decarboxylase	LEFT-TO-RIGHT
RXN-10814	L-phenylalanine + 2-oxoglutarate ↔ 2-oxo-3-phenylpropanoate + L-glutamate	Sp34_10309000, Sp34_X0046300, Sp34_X0227810	undefined	2.6.1.1 -- aspartate transaminase	REVERSIBLE
RXN-13907	L-phenylalanine + an N10-formyl-tetrahydrofolate + oxygen → a 10-formyltetrahydrofolate-4a-carbinolamine + L-tyrosine	Sp34_20315600	undefined	1.14.16.1 -- phenylalanine 4-monooxygenase	PHYSIOL-LEFT-TO-RIGHT
RXN66-569	L-phenylalanine + L-erythro-5,6,7,8-tetrahydrobiopterin + oxygen → L-tyrosine + 4α-hydroxy-tetrahydrobiopterin	Sp34_20315600	undefined	1.14.16.1 -- phenylalanine 4-monooxygenase	PHYSIOL-LEFT-TO-RIGHT
PYRROLINECARBREDUCT-RXN	L-proline + NAD(P)+ ← (S)-1-pyrroline-5-carboxylate + NAD(P)H + 2 H+	Sp34_40299710, Sp34_X0049110	L-arginine degradation VI (arginase 2 pathway), L-proline biosynthesis I, L-proline biosynthesis III	1.5.1.2 -- pyrroline-5-carboxylate reductase	RIGHT-TO-LEFT
RXN0-7008	L-proline[in] + a ubiquinone[membrane] → (S)-1-pyrroline-5-carboxylate[in] + an ubiquinol[membrane] + H+[in]	Sp34_20015200	undefined	1.5.5.2 -- proline dehydrogenase	PHYSIOL-LEFT-TO-RIGHT
RXN-14903	L-proline[in] + an electron-transfer quinone[membrane] → (S)-1-pyrroline-5-carboxylate[in] + an electron-transfer quinol[membrane] + H+[in]	Sp34_20015200	L-proline degradation	1.5.5.2 -- proline dehydrogenase	LEFT-TO-RIGHT
1.5.1.9-RXN	L-saccharopine + NAD+ + H2O → L-glutamate + (S)-2-amino-6-oxohexanoate + NADH + H+	Sp34_40021000	L-lysine degradation XI (mammalian)	1.5.1.9 -- saccharopine dehydrogenase (NAD+, L-glutamate-forming)	LEFT-TO-RIGHT
1.5.1.8-RXN	L-saccharopine + NADP+ + H2O ← L-lysine + 2-oxoglutarate + NADPH + H+	Sp34_40021000	L-lysine degradation XI (mammalian)	1.5.1.8 -- saccharopine dehydrogenase (NADP+, L-lysine-forming)	RIGHT-TO-LEFT
SELENOCYSTEINE-LYASE-RXN	L-selenocysteine + a reduced electron acceptor → L-alanine + selenide + an oxidized electron acceptor + 2 H+	Sp34_20130900	undefined	4.4.1.16 -- selenocysteine lyase	PHYSIOL-LEFT-TO-RIGHT
GLYOHMETRANS-RXN	L-serine + a tetrahydrofolate ↔ glycine + a 5,10-methylene-tetrahydrofolate + H2O	Sp34_30172710	glycine biosynthesis I, folate polyglutamylation, folate transformations I, N10-formyl-tetrahydrofolate biosynthesis	2.1.2.1 -- glycine hydroxymethyltransferase	REVERSIBLE
CYSTATHIONINE-BETA-SYNTHASE-RXN	L-serine + L-homocysteine → L-cystathionine + H2O	Sp34_X0064000	L-cysteine biosynthesis III (from L-homocysteine)	4.2.1.22 -- cystathionine β-synthase	LEFT-TO-RIGHT
SERINE-C-PALMITOYLTRANSFERASE-RXN	L-serine + palmitoyl-CoA + H+ = CO2 + 3-dehydrosphinganine + coenzyme A	Sp34_20007110, Sp34_50095400, Sp34_50099200	undefined	2.3.1.50 -- serine C-palmitoyltransferase
RXN-15122	L-threonine → (2Z)-2-aminobut-2-enoate + H2O + H+	Sp34_20134700, Sp34_50327800	undefined	undefined	LEFT-TO-RIGHT
THREDEHYD-RXN	L-threonine → 2-oxobutanoate + ammonium	Sp34_20134700, Sp34_50327800	undefined	4.3.1.19 -- threonine ammonia-lyase	PHYSIOL-LEFT-TO-RIGHT
THREONINE-ALDOLASE-RXN	L-threonine = acetaldehyde + glycine	Sp34_40093200	undefined	4.1.2.48 -- low-specificity L-threonine aldolase
RXN-14249	L-threonine + NAD+ → aminoacetone + CO2 + NADH	Sp34_50194300	undefined	1.1.1.103 -- L-threonine 3-dehydrogenase	PHYSIOL-LEFT-TO-RIGHT
THREODEHYD-RXN	L-threonine + NAD+ → L-2-amino-3-oxobutanoate + NADH + H+	Sp34_50194300	L-threonine degradation II	1.1.1.103 -- L-threonine 3-dehydrogenase	PHYSIOL-LEFT-TO-RIGHT
TRYPTOPHAN--TRNA-LIGASE-RXN	L-tryptophan + a tRNAtrp + ATP → AMP + an L-tryptophanyl-[tRNAtrp] + diphosphate	Sp34_30024310, Sp34_50422900	tRNA charging	6.1.1.2 -- tryptophan—tRNA ligase	PHYSIOL-LEFT-TO-RIGHT
AROMATIC-L-AMINO-ACID-DECARBOXYLASE-RXN	L-tryptophan + H+ = CO2 + tryptamine	Sp34_20138300, Sp34_30131900, Sp34_40234510	undefined	4.1.1.28 -- aromatic-L-amino-acid decarboxylase
RXN-8665	L-tryptophan + oxygen → N-formylkynurenine	Sp34_30143210	L-tryptophan degradation to 2-amino-3-carboxymuconate semialdehyde	1.13.11.11 -- tryptophan 2,3-dioxygenase, 1.13.11.52 -- indoleamine 2,3-dioxygenase	PHYSIOL-LEFT-TO-RIGHT
RXN-13402	L-tyrosine + 2 iodide + 2 NADP+ ← 3,5-diiodo-L-tyrosine + 2 NADPH + H+	Sp34_30043400	undefined	1.21.1.1 -- iodotyrosine deiodinase	PHYSIOL-RIGHT-TO-LEFT
TYROSINE-AMINOTRANSFERASE-RXN	L-tyrosine + 2-oxoglutarate ↔ 4-hydroxyphenylpyruvate + L-glutamate	Sp34_X0141700	4-hydroxyphenylpyruvate biosynthesis, L-tyrosine degradation I	2.6.1.57 -- aromatic-amino-acid transaminase, 2.6.1.5 -- tyrosine transaminase	REVERSIBLE
TYROSINE-DECARBOXYLASE-RXN	L-tyrosine + H+ = CO2 + tyramine	Sp34_30131900, Sp34_40234510	undefined	4.1.1.25 -- tyrosine decarboxylase
MONOPHENOL-MONOOXYGENASE-RXN	L-tyrosine + oxygen → dopaquinone + H2O	Sp34_10174610, Sp34_10294100, Sp34_30043300, Sp34_30107100, Sp34_40170210	L-dopachrome biosynthesis	1.14.18.1 -- tyrosinase	PHYSIOL-LEFT-TO-RIGHT
BRANCHED-CHAINAMINOTRANSFERVAL-RXN	L-valine + 2-oxoglutarate → L-glutamate + 3-methyl-2-oxobutanoate	Sp34_50399300, Sp34_X0219600	L-valine degradation I	2.6.1.42 -- branched-chain-amino-acid transaminase	LEFT-TO-RIGHT
BETAGALACTOSID-RXN	lactose + H2O → β-D-galactose + D-glucopyranose	Sp34_50315800, Sp34_X0194020	undefined	3.2.1.108 -- lactase	PHYSIOL-LEFT-TO-RIGHT
RXN-16393	laurate + ATP + coenzyme A = lauroyl-CoA + AMP + diphosphate	Sp34_10253400, Sp34_30037000, Sp34_30240210, Sp34_40088300, Sp34_50064900, Sp34_50391800, Sp34_X0232300	undefined	6.2.1.3 -- long-chain-fatty-acid—CoA ligase
RXN-14268	lauroyl-CoA + acetyl-CoA ← 3-oxo-myristoyl-CoA + coenzyme A	Sp34_20052600, Sp34_30022400, Sp34_30285800	undefined	2.3.1.16 -- acetyl-CoA C-acyltransferase	PHYSIOL-RIGHT-TO-LEFT
RXN-14262	lauroyl-CoA + an oxidized electron-transfer flavoprotein + H+ = trans-dodec-2-enoyl-CoA + a reduced electron-transfer flavoprotein	Sp34_20026900, Sp34_20116600, Sp34_X0034000, Sp34_X0034100	undefined	1.3.8.7 -- medium-chain acyl-CoA dehydrogenase
RXN-9627	lauroyl-CoA + H2O → laurate + coenzyme A + H+	Sp34_10021400, Sp34_10116600, Sp34_10142300, Sp34_20109700, Sp34_50081310, Sp34_X0016400, Sp34_X0248600	undefined	3.1.2.2 -- palmitoyl-CoA hydrolase	PHYSIOL-LEFT-TO-RIGHT
RXN-16152	lesqueroloyl-CoA + a glycerolipid = a [glycerolipid]-lesquerolate + coenzyme A	Sp34_30307100, Sp34_40205300, Sp34_X0238310	undefined	2.3.1.23 -- 1-acylglycerophosphocholine O-acyltransferase
LEUKOTRIENE-A4-HYDROLASE-RXN	leukotriene A4 + H2O = leukotriene B4	Sp34_40085500, Sp34_40240920	undefined	3.3.2.6 -- leukotriene-A4 hydrolase
LEUKOTRIENE-B4-20-MONOOXYGENASE-RXN	leukotriene B4 + NADPH + oxygen + H+ → 20-hydroxy-leukotriene B4 + NADP+ + H2O	Sp34_40056200, Sp34_50087110, Sp34_50315710, Sp34_X0174900	undefined	1.14.13.30 -- leukotriene-B4 20-monooxygenase	PHYSIOL-LEFT-TO-RIGHT
RXN66-336	leukotriene-C4 + a proteinogenic amino acid = an (γ-L-glutamyl)-L-amino acid + leukotriene-D4	Sp34_10249400, Sp34_40196800, Sp34_50081800, Sp34_50098600, Sp34_50230900, Sp34_50412300	undefined	2.3.2.2 -- γ-glutamyltransferase
RXN-12825	leukotriene-C4 + H2O → leukotriene-D4 + L-glutamate	Sp34_50230900	undefined	3.4.19.14 -- leukotriene-C4 hydrolase	PHYSIOL-LEFT-TO-RIGHT
RXN-13296	lignoceroyl-CoA + malonyl-CoA + H+ → 3-oxo-cerotoyl-CoA + CO2 + coenzyme A	Sp34_20057300, Sp34_30267300, Sp34_40217320, Sp34_40294000, Sp34_40332310, Sp34_40332500, Sp34_40342100, Sp34_40342300	very long chain fatty acid biosynthesis II	2.3.1.199 -- very-long-chain 3-oxoacyl-CoA synthase	LEFT-TO-RIGHT
RXN-13308	lignoceroyl-CoA + NADP+ ← trans-lignocer-2-enoyl-CoA + NADPH + H+	Sp34_20265800, Sp34_20322710, Sp34_30092200	very long chain fatty acid biosynthesis II	1.3.1.93 -- very-long-chain enoyl-CoA reductase	RIGHT-TO-LEFT
RXN-5341	linamarin + H2O → 2-hydroxy-2-methylpropanenitrile + D-glucopyranose	Sp34_40098300	undefined	3.2.1.21 -- β-glucosidase	PHYSIOL-LEFT-TO-RIGHT
RXN-9673	linoleate + ATP + coenzyme A → linoleoyl-CoA + AMP + diphosphate	Sp34_10253400, Sp34_30037000, Sp34_30240210, Sp34_40088300, Sp34_50064900, Sp34_50391800, Sp34_X0232300	γ-linolenate biosynthesis II (animals)	6.2.1.3 -- long-chain-fatty-acid—CoA ligase	PHYSIOL-LEFT-TO-RIGHT
1.14.19.3-RXN	linoleoyl-CoA + 2 a ferrocytochrome b5 + oxygen + 2 H+ → γ-linolenoyl-CoA + 2 a ferricytochrome b5 + 2 H2O	Sp34_40155400	γ-linolenate biosynthesis II (animals)	1.14.19.3 -- acyl-CoA 6-desaturase	PHYSIOL-LEFT-TO-RIGHT
RXN-16045	linoleoyl-CoA + a glycerolipid = a [glycerolipid]-linoleate + coenzyme A	Sp34_30307100, Sp34_40205300, Sp34_X0238310	undefined	2.3.1.23 -- 1-acylglycerophosphocholine O-acyltransferase
RXN-13602	linustatin + H2O → linamarin + D-glucopyranose	Sp34_40098300	undefined	3.2.1.21 -- β-glucosidase	PHYSIOL-LEFT-TO-RIGHT
RXN-8655	lipoyl-adenylate + a [lipoyl-carrier protein]-L-lysine → a [lipoyl-carrier protein]-N6-lipoyl-L-lysine + AMP + 2 H+	Sp34_10111600	lipoate salvage I	undefined	LEFT-TO-RIGHT
RXN-13039	lipoyl-adenylate + [glycine cleavage system lipoyl-carrier protein]-L-lysine → a [glycine-cleavage complex H protein] N6-lipoyl-L-lysine + AMP + 2 H+	Sp34_10111600	undefined	undefined	PHYSIOL-LEFT-TO-RIGHT
RXN-9674	lotaustralin + H2O → (2R)-2-hydroxy-2-methylbutanenitrile + D-glucopyranose	Sp34_40098300	undefined	3.2.1.21 -- β-glucosidase	PHYSIOL-LEFT-TO-RIGHT
RXN-15289	luteolin 7-O-[β-D-glucosyluronate-(1,2)-β-D-glucosiduronate]-4'-O-β-D-glucosiduronate + H2O = luteolin 7-O-β-D-diglucuronide + β-D-glucuronate	Sp34_10005410	undefined	3.2.1.31 -- β-glucuronidase
RXN-15291	luteolin 7-O-β-D-glucuronide + H2O = luteolin + β-D-glucuronate + H+	Sp34_10005410	undefined	3.2.1.31 -- β-glucuronidase
RXN-13441	malonyl-CoA + α-linolenoyl-CoA + H+ → 3-oxo-icosatrienoyl-CoA + CO2 + coenzyme A	Sp34_20057300, Sp34_30267300, Sp34_40217320, Sp34_40294000, Sp34_40332310, Sp34_40332500, Sp34_40342100, Sp34_40342300	juniperonate biosynthesis	2.3.1.199 -- very-long-chain 3-oxoacyl-CoA synthase	LEFT-TO-RIGHT
RXN-7697	malonyl-CoA + a very-long-chain 2,3,4-saturated fatty acyl CoA → a very-long-chain oxoacyl-CoA + CO2 + coenzyme A	Sp34_20057300, Sp34_30267300, Sp34_40217320, Sp34_40294000, Sp34_40332310, Sp34_40332500, Sp34_40342100, Sp34_40342300	very long chain fatty acid biosynthesis I	2.3.1.199 -- very-long-chain 3-oxoacyl-CoA synthase	LEFT-TO-RIGHT
RXN-16081	malonyl-CoA + adrenoyl-CoA + H+ → 3-oxo-tetracosatetraenoyl-CoA + CO2 + coenzyme A	Sp34_20052600	(4Z,7Z,10Z,13Z,16Z)-docosa-4,7,10,13,16-pentaenoate biosynthesis (6-desaturase)	2.3.1 -- Transferring groups other than amino-acyl groups	LEFT-TO-RIGHT
RXN-16079	malonyl-CoA + arachidonoyl-CoA + H+ → 3-oxo adrenoyl-CoA + CO2 + coenzyme A	Sp34_20052600	(4Z,7Z,10Z,13Z,16Z)-docosa-4,7,10,13,16-pentaenoate biosynthesis (6-desaturase)	2.3.1 -- Transferring groups other than amino-acyl groups	LEFT-TO-RIGHT
RXN-16082	malonyl-CoA + docosapentaenoyl-CoA + H+ → 3-oxo-tetracosapentaenoyl-CoA + CO2 + coenzyme A	Sp34_20052600	docosahexaenoate biosynthesis III (6-desaturase, mammals)	2.3.1 -- Transferring groups other than amino-acyl groups	LEFT-TO-RIGHT
MALONYL-COA-DECARBOXYLASE-RXN	malonyl-CoA + H+ → CO2 + acetyl-CoA	Sp34_30070800	undefined	4.1.1.9 -- malonyl-CoA decarboxylase	PHYSIOL-LEFT-TO-RIGHT
RXN-16094	malonyl-CoA + linoleoyl-CoA + H+ → 3-oxo-(11Z,14Z)-icosa-11,14-dienoyl-CoA + CO2 + coenzyme A	Sp34_20057300, Sp34_30267300, Sp34_40217320, Sp34_40294000, Sp34_40332310, Sp34_40332500, Sp34_40342100, Sp34_40342300	sciadonate biosynthesis	2.3.1.199 -- very-long-chain 3-oxoacyl-CoA synthase	LEFT-TO-RIGHT
RXN-13322	malonyl-CoA + oleoyl-CoA + H+ = 3-oxo-(11Z)-eicos-11-enoyl-CoA + CO2 + coenzyme A	Sp34_20057300, Sp34_30267300, Sp34_40217320, Sp34_40294000, Sp34_40332310, Sp34_40332500, Sp34_40342100, Sp34_40342300	undefined	2.3.1.199 -- very-long-chain 3-oxoacyl-CoA synthase
RXN-9543	malonyl-CoA + palmitoyl-CoA + H+ → 3-oxo-stearoyl-CoA + CO2 + coenzyme A	Sp34_20057300, Sp34_30267300, Sp34_40217320, Sp34_40294000, Sp34_40332310, Sp34_40332500, Sp34_40342100, Sp34_40342300	stearate biosynthesis I (animals and fungi)	2.3.1.199 -- very-long-chain 3-oxoacyl-CoA synthase	LEFT-TO-RIGHT
RXN-16019	malonyl-CoA + stearidonoyl-CoA + H+ → 3-oxo-icosatetraenoyl-CoA + CO2 + coenzyme A	Sp34_50095400	icosapentaenoate biosynthesis II (6-desaturase, mammals)	2.3.1 -- Transferring groups other than amino-acyl groups	LEFT-TO-RIGHT
RXN-13294	malonyl-CoA + stearoyl-CoA + H+ → 3-oxoicosanoyl-CoA + CO2 + coenzyme A	Sp34_20057300, Sp34_30267300, Sp34_40217320, Sp34_40294000, Sp34_40332310, Sp34_40332500, Sp34_40342100, Sp34_40342300	very long chain fatty acid biosynthesis II	2.3.1.199 -- very-long-chain 3-oxoacyl-CoA synthase	LEFT-TO-RIGHT
RXN-14283	maltoheptaose + H2O → maltohexaose + D-glucopyranose	Sp34_20086900, Sp34_40064910	undefined	3.2.1.20 -- α-glucosidase	PHYSIOL-LEFT-TO-RIGHT
RXN-14286	maltoheptaose + phosphate → maltohexaose + α-D-glucopyranose 1-phosphate	Sp34_50009600	undefined	2.4.1.1 -- glycogen phosphorylase	PHYSIOL-LEFT-TO-RIGHT
RXN-14261	maltohexaose + D-glucopyranose ← maltopentaose + maltose	Sp34_20164400	undefined	2.4.1.25 -- 4-α-glucanotransferase	PHYSIOL-RIGHT-TO-LEFT
RXN-14282	maltohexaose + H2O → maltopentaose + D-glucopyranose	Sp34_20086900, Sp34_40064910	undefined	3.2.1.20 -- α-glucosidase	PHYSIOL-LEFT-TO-RIGHT
RXN-14285	maltohexaose + phosphate → maltopentaose + α-D-glucopyranose 1-phosphate	Sp34_50009600	undefined	2.4.1.1 -- glycogen phosphorylase	PHYSIOL-LEFT-TO-RIGHT
RXN-14260	maltopentaose + D-glucopyranose ← maltotetraose + maltose	Sp34_20164400	undefined	2.4.1.25 -- 4-α-glucanotransferase	PHYSIOL-RIGHT-TO-LEFT
RXN-14281	maltopentaose + H2O → maltotetraose + D-glucopyranose	Sp34_20086900, Sp34_40064910	undefined	3.2.1.20 -- α-glucosidase	PHYSIOL-LEFT-TO-RIGHT
RXN-14284	maltopentaose + phosphate → maltotetraose + α-D-glucopyranose 1-phosphate	Sp34_50009600	undefined	2.4.1.1 -- glycogen phosphorylase	PHYSIOL-LEFT-TO-RIGHT
RXN-15910	maltose + H2O → 2 D-glucopyranose	Sp34_20086900, Sp34_40064910	undefined	3.2.1.20 -- α-glucosidase	PHYSIOL-LEFT-TO-RIGHT
AMYLOMALT-RXN	maltotetraose + D-glucopyranose = maltotriose + maltose	Sp34_20164400	undefined	2.4.1.25 -- 4-α-glucanotransferase
RXN0-5182	maltotetraose + phosphate → maltotriose + α-D-glucopyranose 1-phosphate	Sp34_50009600	undefined	2.4.1.1 -- glycogen phosphorylase	PHYSIOL-LEFT-TO-RIGHT
RXN0-5183	maltotriose + H2O → maltose + D-glucopyranose	Sp34_20086900, Sp34_40064910	undefined	3.2.1.20 -- α-glucosidase	PHYSIOL-LEFT-TO-RIGHT
RXN-11056	melatonin + a reduced [NADPH-hemoprotein reductase] + oxygen → 6-hydroxymelatonin + an oxidized [NADPH-hemoprotein reductase] + H2O	Sp34_50012000, Sp34_50014100, Sp34_50014300, Sp34_X0228700	undefined	1.14.14.1 -- unspecific monooxygenase	PHYSIOL-LEFT-TO-RIGHT
RXN-11057	melatonin + a reduced [NADPH-hemoprotein reductase] + oxygen → N-acetyl-serotonin + an oxidized [NADPH-hemoprotein reductase] + formaldehyde + H2O	Sp34_50012000, Sp34_50014100, Sp34_50014300, Sp34_X0228700	undefined	1.14.14.1 -- unspecific monooxygenase	PHYSIOL-LEFT-TO-RIGHT
ALPHAGALACTOSID-RXN	melibiose + H2O → D-galactopyranose + D-glucopyranose	Sp34_50135300	melibiose degradation	3.2.1.22 -- α-galactosidase	PHYSIOL-LEFT-TO-RIGHT
NADH-DEHYDROGENASE-QUINONE-RXN	menadione + NADH + H+ → menadiol + NAD+	Sp34_10330500, Sp34_20336800, Sp34_30173900, Sp34_30285100, Sp34_50052320, Sp34_X0131500	undefined	1.6.5.11 -- NADH dehydrogenase (quinone)	PHYSIOL-LEFT-TO-RIGHT
RXN-10913	metanephrine + H2O + oxygen → 3-methoxy-4-hydroxyphenylglycolaldehyde + methylamine + hydrogen peroxide	Sp34_10033700	undefined	1.4.3.4 -- monoamine oxidase	PHYSIOL-LEFT-TO-RIGHT
RXN-14189	methanol + hydrogen peroxide → formaldehyde + 2 H2O	Sp34_20072810, Sp34_20072900	undefined	1.11.1.6 -- catalase	PHYSIOL-LEFT-TO-RIGHT
RXN-7706	methionol + NAD+ = 3-methylthiopropanal + NADH + H+	Sp34_50002200, Sp34_50144800, Sp34_50145100, Sp34_50145300	undefined	1.1.1.1 -- alcohol dehydrogenase
RXN-10711	methyl (indol-3-yl)acetate + H2O → indole-3-acetate + methanol + H+	Sp34_10248000, Sp34_50027400, Sp34_50047510, Sp34_50211120, Sp34_50218500, Sp34_50218600, Sp34_X0256500	undefined	3.1.1.1 -- carboxylesterase	PHYSIOL-LEFT-TO-RIGHT
RXN0-2921	methylene-tetrahydropteroyl-[γ-Glu](n) + L-glutamate + ATP → methylene-tetrahydropteroyl-[γ-Glu](n+1) + ADP + phosphate	Sp34_30143910, Sp34_30144000	folate polyglutamylation	6.3.2.17 -- tetrahydrofolate synthase	PHYSIOL-LEFT-TO-RIGHT
1.2.1.27-RXN	methylmalonate semialdehyde + coenzyme A + NAD+ + H2O = propanoyl-CoA + hydrogencarbonate + NADH + H+	Sp34_20312810	undefined	1.2.1.27 -- methylmalonate-semialdehyde dehydrogenase (CoA-acylating)
RXNQT-4366	methylsalicylate + H2O → salicylate + methanol + H+	Sp34_10248000, Sp34_50027400, Sp34_50047510, Sp34_50211120, Sp34_50218500, Sp34_50218600, Sp34_X0256500	undefined	3.1.1.1 -- carboxylesterase	PHYSIOL-LEFT-TO-RIGHT
3.4.24.59-RXN	mitochondrial intermediate protein + H2O → an octapeptide + a mature protein	Sp34_40139300	undefined	3.4.24.59 -- mitochondrial intermediate peptidase	PHYSIOL-LEFT-TO-RIGHT
RXN-8348	molybdopterin adenine dinucleotide + molybdate + H+ → AMP + MoO2-molybdopterin cofactor + H2O	Sp34_50214100, Sp34_50275910, Sp34_X0066100	molybdenum cofactor biosynthesis	2.10.1.1 -- molybdopterin molybdotransferase	LEFT-TO-RIGHT
RXN0-6525	mutated tRNA + n H2O → n a nucleoside 5'-monophosphate	Sp34_30113900, Sp34_40019300	undefined	3.1.13.1 -- exoribonuclease II	PHYSIOL-LEFT-TO-RIGHT
MYOSIN-LIGHT-CHAIN-PHOSPHATASE-RXN	myosin light-chain phosphate + H2O → myosin light-chain + phosphate + 2 H+	Sp34_30035400, Sp34_50298400, Sp34_50298500	undefined	3.1.3.53 -- [myosin-light-chain] phosphatase	PHYSIOL-LEFT-TO-RIGHT
RXN-17021	myristoyl-CoA + 1-myristoylglycerol 3-phosphate → dimyristoyl phosphatidate + coenzyme A	Sp34_10078600, Sp34_40205300, Sp34_50148610, Sp34_50213010, Sp34_50213210, Sp34_50328400, Sp34_X0037700, Sp34_X0069800, Sp34_X0205300, Sp34_X0238310	undefined	2.3.1.51 -- 1-acylglycerol-3-phosphate O-acyltransferase	PHYSIOL-LEFT-TO-RIGHT
RXN-9626	myristoyl-CoA + H2O → myristate + coenzyme A + H+	Sp34_10021400, Sp34_10116600, Sp34_10142300, Sp34_20109700, Sp34_50081310, Sp34_X0016400, Sp34_X0248600	undefined	3.1.2.2 -- palmitoyl-CoA hydrolase	PHYSIOL-LEFT-TO-RIGHT
RXN-14372	n α-amylose = n amylopectin + n H2O	Sp34_30067000	undefined	2.4.1.18 -- 1,4-α-glucan branching enzyme
RXN-14371	n a 1,4-α-D-glucan = a (1,6)-α-D-glucosyl-(1,4)-α-glucan highly branched + n H2O	Sp34_30067000	undefined	2.4.1.18 -- 1,4-α-glucan branching enzyme
RXN-7710	n a 1,4-α-D-glucan = n starch + n H2O	Sp34_30067000	undefined	2.4.1.18 -- 1,4-α-glucan branching enzyme
1.14.13.8-RXN	N,N-dimethylaniline + NADPH + oxygen + H+ → N,N-dimethylaniline-N-oxide + NADP+ + H2O	Sp34_40091900, Sp34_40092200, Sp34_50163400	undefined	1.14.13.8 -- flavin-containing monooxygenase	PHYSIOL-LEFT-TO-RIGHT
RXN-5643	N-dimethylethanolamine phosphate + S-adenosyl-L-methionine → phosphocholine + S-adenosyl-L-homocysteine + H+	Sp34_20099500, Sp34_50075910	phosphatidylcholine biosynthesis II	2.1.1.103 -- phosphoethanolamine N-methyltransferase	PHYSIOL-LEFT-TO-RIGHT
RXN-5642	N-methylethanolamine phosphate + S-adenosyl-L-methionine → N-dimethylethanolamine phosphate + S-adenosyl-L-homocysteine + H+	Sp34_20099500, Sp34_50075910	phosphatidylcholine biosynthesis II	2.1.1.103 -- phosphoethanolamine N-methyltransferase	PHYSIOL-LEFT-TO-RIGHT
ALKANE-1-MONOOXYGENASE-RXN	n-octane + 2 a reduced rubredoxin + oxygen + 2 H+ → 1-octanol + 2 an oxidized rubredoxin + H2O	Sp34_20065700, Sp34_50383000, Sp34_50383100	undefined	1.14.15.3 -- alkane 1-monooxygenase	PHYSIOL-LEFT-TO-RIGHT
RXN-10745	NAD(P)H + H+ + oxygen → hydrogen peroxide + NAD(P)+	Sp34_10247800	undefined	1.6.3.1 -- NAD(P)H oxidase (H2O2-forming)	PHYSIOL-LEFT-TO-RIGHT
NADPYROPHOSPHAT-RXN	NAD+ + H2O → AMP + β-nicotinamide D-ribonucleotide + 2 H+	Sp34_40310710	undefined	3.6.1.22 -- NAD+ diphosphatase	PHYSIOL-LEFT-TO-RIGHT
1.6.99.5-RXN	NADH + an electron-transfer quinone + H+ = NAD+ + an electron-transfer quinol	Sp34_10330500, Sp34_20336800, Sp34_30173900, Sp34_30285100, Sp34_50052320, Sp34_X0131500	undefined	1.6.5.11 -- NADH dehydrogenase (quinone)
NADH-DEHYDROGENASE-RXN	NADH + an oxidized electron acceptor + H+ = NAD+ + a reduced electron acceptor	Sp34_10025200, Sp34_10081800, Sp34_10082300, Sp34_10098300, Sp34_10114900, Sp34_10149700, Sp34_10215200, Sp34_10330500, Sp34_10344210, Sp34_10347500, Sp34_20070300, Sp34_20075800, Sp34_20114310, Sp34_20305200, Sp34_20306500, Sp34_20336800, Sp34_30085510, Sp34_30171000, Sp34_30173900, Sp34_30211100, Sp34_30215000, Sp34_30239720, Sp34_30240520, Sp34_30285100, Sp34_30322420, Sp34_40109300, Sp34_4018…	undefined	1.6.99.3 -- NADH dehydrogenase
RXN0-4401	NADH + H2O = AMP + reduced β-nicotinamide D-ribonucleotide + 2 H+	Sp34_40310710	undefined	3.6.1.22 -- NAD+ diphosphatase
NADH-DEHYDROG-A-RXN	NADH[in] + a ubiquinone[membrane] + 5 H+[in] ↔ NAD+[in] + an ubiquinol[membrane] + 4 H+[out]	ND1, ND2, ND3, ND4, ND4l, ND5, ND6, Sp34_10025200, Sp34_10081800, Sp34_10082300, Sp34_10098300, Sp34_10114900, Sp34_10149700, Sp34_10215200, Sp34_10330500, Sp34_10344210, Sp34_10347500, Sp34_20070300, Sp34_20075800, Sp34_20114310, Sp34_20305200, Sp34_20306500, Sp34_20336800, Sp34_30085510, Sp34_30171000, Sp34_30173900, Sp34_30211100, Sp34_30215000, Sp34_30239720, Sp34_30240520, Sp34_30285100, Sp3…	aerobic respiration I (cytochrome c)	1.6.5.3 -- NADH:ubiquinone reductase (H+-translocating)	REVERSIBLE
RXN-5822	NADP+ + H2O → NAD+ + phosphate	Sp34_10337200, Sp34_20018500, Sp34_20090400, Sp34_20090600, Sp34_20090900, Sp34_20091310, Sp34_20091500, Sp34_20092500, Sp34_20092600, Sp34_20093000, Sp34_20093100, Sp34_20098800, Sp34_20098900, Sp34_20140000, Sp34_20170600, Sp34_20170900, Sp34_20171400, Sp34_20310320, Sp34_30034010, Sp34_30210410, Sp34_40005400, Sp34_40005500, Sp34_40167700, Sp34_40201310, Sp34_40201400, Sp34_40324100, Sp34_5011…	NAD phosphorylation and dephosphorylation	3.1.3.2 -- acid phosphatase, 3.1.3.1 -- alkaline phosphatase	LEFT-TO-RIGHT
PYRNUTRANSHYDROGEN-RXN	NADPH + NAD+ → NADH + NADP+	Sp34_X0229500	undefined	1.6.1.2 -- NAD(P)+ transhydrogenase (Re/Si-specific), 1.6.1.3 -- NAD(P)+ transhydrogenase	PHYSIOL-LEFT-TO-RIGHT
TRANS-RXN0-277	NADPH + NAD+ + H+[in] ← NADH + NADP+ + H+[out]	Sp34_X0229500	NAD phosphorylation and dephosphorylation	1.6.1.5 -- proton-translocating NAD(P)+ transhydrogenase	PHYSIOL-RIGHT-TO-LEFT
RXN-13603	neolinustatin + H2O → lotaustralin + D-glucopyranose	Sp34_40098300	undefined	3.2.1.21 -- β-glucosidase	PHYSIOL-LEFT-TO-RIGHT
NICOTINAMIDE-N-METHYLTRANSFERASE-RXN	nicotinamide + S-adenosyl-L-methionine → S-adenosyl-L-homocysteine + 1-methylnicotinamide	Sp34_30285700, Sp34_50261710	undefined	2.1.1.1 -- nicotinamide N-methyltransferase	PHYSIOL-LEFT-TO-RIGHT
NICOTINAMID-RXN	nicotinamide + H2O → ammonium + nicotinate	Sp34_40120600, Sp34_40277800	undefined	3.5.1.19 -- nicotinamidase	PHYSIOL-LEFT-TO-RIGHT
NICOTINATEPRIBOSYLTRANS-RXN	nicotinate + 5-phospho-α-D-ribose 1-diphosphate + ATP + H2O → β-nicotinate D-ribonucleotide + ADP + diphosphate + phosphate	Sp34_40026900	undefined	6.3.4.21 -- nicotinate phosphoribosyltransferase	PHYSIOL-LEFT-TO-RIGHT
RXN-10910	normetanephrine + H2O + oxygen → 3-methoxy-4-hydroxyphenylglycolaldehyde + ammonium + hydrogen peroxide	Sp34_10033700	undefined	1.4.3.4 -- monoamine oxidase	PHYSIOL-LEFT-TO-RIGHT
R223-RXN	octanoate + ATP + coenzyme A → octanoyl-CoA + AMP + diphosphate	Sp34_10253400, Sp34_30037000, Sp34_30240210, Sp34_40088300, Sp34_50064900, Sp34_50391800, Sp34_X0232300	undefined	6.2.1.3 -- long-chain-fatty-acid—CoA ligase	PHYSIOL-LEFT-TO-RIGHT
RXN-13617	octanoyl-CoA + acetyl-CoA = 3-oxodecanoyl-CoA + coenzyme A	Sp34_20052600, Sp34_30022400, Sp34_30285800	undefined	2.3.1.16 -- acetyl-CoA C-acyltransferase
RXN-14229	octanoyl-CoA + an oxidized electron-transfer flavoprotein + H+ = trans-oct-2-enoyl-CoA + a reduced electron-transfer flavoprotein	Sp34_20026900, Sp34_20116600, Sp34_X0034000, Sp34_X0034100	undefined	1.3.8.7 -- medium-chain acyl-CoA dehydrogenase
CARNITINE-O-OCTANOYLTRANSFERASE-RXN	octanoyl-CoA + L-carnitine = L-octanoylcarnitine + coenzyme A	Sp34_50375800, Sp34_X0069400	undefined	2.3.1.137 -- carnitine O-octanoyltransferase
RXN-12669	octanoyl-CoA + oxygen → trans-oct-2-enoyl-CoA + hydrogen peroxide	Sp34_10042400, Sp34_10042500, Sp34_30195900, Sp34_40162700, Sp34_50426700, Sp34_X0037500	undefined	1.3.3.6 -- acyl-CoA oxidase	PHYSIOL-LEFT-TO-RIGHT
RXN-10756	oleamide + H2O = oleate + ammonium	Sp34_40110000, Sp34_40110220	undefined	3.5.1.99 -- fatty acid amide hydrolase
RXN-9644	oleate + ATP + coenzyme A → oleoyl-CoA + AMP + diphosphate	Sp34_10253400, Sp34_30037000, Sp34_30240210, Sp34_40088300, Sp34_50064900, Sp34_50391800, Sp34_X0232300	undefined	6.2.1.3 -- long-chain-fatty-acid—CoA ligase	PHYSIOL-LEFT-TO-RIGHT
RXN0-7239	oleate + ATP + coenzyme A + H+ → oleoyl-CoA + AMP + diphosphate + H+	Sp34_10253400, Sp34_30037000, Sp34_30240210, Sp34_40088300, Sp34_50064900, Sp34_50391800, Sp34_X0232300	undefined	6.2.1.3 -- long-chain-fatty-acid—CoA ligase	PHYSIOL-LEFT-TO-RIGHT
RXN-15036	oleoyl-CoA + 1-18:1-2-lysophosphatidylethanolamine ↔ 1-18:1-2-18:1-phosphatidylethanolamine + coenzyme A	Sp34_30307100, Sp34_40205300, Sp34_X0238310	phospholipid remodeling (phosphatidylethanolamine, yeast)	2.3.1.23 -- 1-acylglycerophosphocholine O-acyltransferase	REVERSIBLE
RXN-15043	oleoyl-CoA + 1-oleyl-2-lyso-phosphatidate → dioleoyl phosphatidate + coenzyme A	Sp34_10078600, Sp34_40205300, Sp34_50148610, Sp34_50213010, Sp34_50213210, Sp34_50328400, Sp34_X0037700, Sp34_X0069800, Sp34_X0205300, Sp34_X0238310	phosphatidate biosynthesis (yeast), phospholipid remodeling (phosphatidate, yeast)	2.3.1.51 -- 1-acylglycerol-3-phosphate O-acyltransferase	LEFT-TO-RIGHT
RXN-9601	oleoyl-CoA + 2 a ferrocytochrome b5 + oxygen + 2 H+ → linoleoyl-CoA + 2 a ferricytochrome b5 + 2 H2O	Sp34_40139100	undefined	1.14.19.6 -- acyl-CoA (9+3)-desaturase	PHYSIOL-LEFT-TO-RIGHT
RXN-9670	oleoyl-CoA + a glycerolipid = a [glycerolipid]-oleate + coenzyme A	Sp34_30307100, Sp34_40205300, Sp34_X0238310	undefined	2.3.1.23 -- 1-acylglycerophosphocholine O-acyltransferase
RXN-9666	oleoyl-CoA + H2O → oleate + coenzyme A + H+	Sp34_10021400, Sp34_10116600, Sp34_10142300, Sp34_20109700, Sp34_50081310, Sp34_X0016400, Sp34_X0248600	oleate biosynthesis II (animals and fungi)	3.1.2.2 -- palmitoyl-CoA hydrolase	PHYSIOL-LEFT-TO-RIGHT
RXN-10705	OPC4-3-hydroxyacyl-CoA = OPC4-trans-2-enoyl-CoA + H2O	Sp34_10007100, Sp34_10319400, Sp34_20261100, Sp34_30199700, Sp34_50099400, Sp34_X0194500	undefined	4.2.1.17 -- enoyl-CoA hydratase
RXN-10703	OPC4-3-hydroxyacyl-CoA + NAD+ = OPC4-3-ketoacyl-CoA + NADH + H+	Sp34_20261100, Sp34_30269600, Sp34_40248200, Sp34_40248920, Sp34_40314500, Sp34_50046810, Sp34_X0006400, Sp34_X0054500, Sp34_X0194500	undefined	1.1.1.35 -- 3-hydroxyacyl-CoA dehydrogenase
RXN-10700	OPC4-CoA + acetyl-CoA = OPC6-3-ketoacyl-CoA + coenzyme A	Sp34_20052600, Sp34_30022400, Sp34_30285800	undefined	2.3.1.16 -- acetyl-CoA C-acyltransferase
RXN-10707	OPC4-CoA + oxygen → OPC4-trans-2-enoyl-CoA + hydrogen peroxide	Sp34_10042400, Sp34_10042500, Sp34_30195900, Sp34_40162700, Sp34_50426700, Sp34_X0037500	undefined	1.3.3.6 -- acyl-CoA oxidase	PHYSIOL-LEFT-TO-RIGHT
RXN-10704	OPC6-3-hydroxyacyl-CoA = OPC6-trans-2-enoyl-CoA + H2O	Sp34_10007100, Sp34_10319400, Sp34_20261100, Sp34_30199700, Sp34_50099400, Sp34_X0194500	undefined	4.2.1.17 -- enoyl-CoA hydratase
RXN-10702	OPC6-3-hydroxyacyl-CoA + NAD+ = OPC6-3-ketoacyl-CoA + NADH + H+	Sp34_20261100, Sp34_30269600, Sp34_40248200, Sp34_40248920, Sp34_40314500, Sp34_50046810, Sp34_X0006400, Sp34_X0054500, Sp34_X0194500	undefined	1.1.1.35 -- 3-hydroxyacyl-CoA dehydrogenase
RXN-10699	OPC6-CoA + acetyl-CoA = OPC8-3-ketoacyl-CoA + coenzyme A	Sp34_20052600, Sp34_30022400, Sp34_30285800	undefined	2.3.1.16 -- acetyl-CoA C-acyltransferase
RXN-10706	OPC6-CoA + oxygen → OPC6-trans-2-enoyl-CoA + hydrogen peroxide	Sp34_10042400, Sp34_10042500, Sp34_30195900, Sp34_40162700, Sp34_50426700, Sp34_X0037500	undefined	1.3.3.6 -- acyl-CoA oxidase	PHYSIOL-LEFT-TO-RIGHT
RXN-10697	OPC8-3-hydroxyacyl-CoA = 3-oxo-2-(cis-2'-pentenyl)-cyclopentane-1-octa-2-enoyl-CoA + H2O	Sp34_10007100, Sp34_10319400, Sp34_20261100, Sp34_30199700, Sp34_50099400, Sp34_X0194500	undefined	4.2.1.17 -- enoyl-CoA hydratase
RXN-10698	OPC8-3-hydroxyacyl-CoA + NAD+ = OPC8-3-ketoacyl-CoA + NADH + H+	Sp34_20261100, Sp34_30269600, Sp34_40248200, Sp34_40248920, Sp34_40314500, Sp34_50046810, Sp34_X0006400, Sp34_X0054500, Sp34_X0194500	undefined	1.1.1.35 -- 3-hydroxyacyl-CoA dehydrogenase
OROPRIBTRANS-RXN	orotidine 5'-phosphate + diphosphate ← 5-phospho-α-D-ribose 1-diphosphate + orotate	Sp34_10178100, Sp34_30121620	UMP biosynthesis I	2.4.2.10 -- orotate phosphoribosyltransferase	RIGHT-TO-LEFT
OROTPDECARB-RXN	orotidine 5'-phosphate + H+ → CO2 + UMP	Sp34_30121620	UMP biosynthesis I	4.1.1.23 -- orotidine-5′-phosphate decarboxylase	LEFT-TO-RIGHT
ATP-CITRATE-PRO-S--LYASE-RXN	oxaloacetate + acetyl-CoA + ADP + phosphate = citrate + ATP + coenzyme A	Sp34_20025700, Sp34_20027400, Sp34_X0006600	undefined	2.3.3.8 -- ATP citrate synthase
4.1.1.32-RXN	oxaloacetate + GTP ↔ CO2 + phosphoenolpyruvate + GDP	Sp34_10074910, Sp34_30318400, Sp34_50021700	gluconeogenesis III	4.1.1.32 -- phosphoenolpyruvate carboxykinase (GTP)	REVERSIBLE
OXALODECARB-RXN	oxaloacetate + H+ → pyruvate + CO2	Sp34_20077300	undefined	1.1.1.38 -- malate dehydrogenase (oxaloacetate-decarboxylating), 4.1.1.3 -- oxaloacetate decarboxylase	PHYSIOL-LEFT-TO-RIGHT
RXN-12481	oxaloacetate + ITP ↔ CO2 + phosphoenolpyruvate + IDP	Sp34_10074910, Sp34_30318400, Sp34_50021700	undefined	4.1.1.32 -- phosphoenolpyruvate carboxykinase (GTP)	REVERSIBLE
RXN-8642	oxalosuccinate + H+ ↔ 2-oxoglutarate + CO2	Sp34_40345100, Sp34_X0084600	undefined	undefined	REVERSIBLE
RXN-14169	palmitaldehyde + coenzyme A + NADP+ ← palmitoyl-CoA + NADPH + H+	Sp34_X0094800	undefined	1.2.1.42 -- hexadecanal dehydrogenase (acylating)	PHYSIOL-RIGHT-TO-LEFT
RXN-16655	palmitaldehyde + NAD+ + H2O = palmitate + NADH + 2 H+	Sp34_30013200, Sp34_30013500, Sp34_30051200, Sp34_30140400, Sp34_30330400, Sp34_50212200	undefined	1.2.1.3 -- aldehyde dehydrogenase (NAD+)
RXN-9623	palmitate + ATP + coenzyme A → palmitoyl-CoA + AMP + diphosphate	Sp34_10253400, Sp34_30037000, Sp34_30240210, Sp34_40088300, Sp34_50064900, Sp34_50391800, Sp34_X0232300	stearate biosynthesis I (animals and fungi)	6.2.1.3 -- long-chain-fatty-acid—CoA ligase	PHYSIOL-LEFT-TO-RIGHT
RXN0-7248	palmitoleate + ATP + coenzyme A + H+ → palmitoleoyl-CoA + AMP + diphosphate + H+	Sp34_10253400, Sp34_30037000, Sp34_30240210, Sp34_40088300, Sp34_50064900, Sp34_50391800, Sp34_X0232300	undefined	6.2.1.3 -- long-chain-fatty-acid—CoA ligase	PHYSIOL-LEFT-TO-RIGHT
RXN-17009	palmitoleoyl-CoA + 1-cis-vaccenoylglycerol-3-phosphate → 1-cis-vaccenoyl-2-palmitoleoyl phosphatidate + coenzyme A	Sp34_10078600, Sp34_40205300, Sp34_50148610, Sp34_50213010, Sp34_50213210, Sp34_50328400, Sp34_X0037700, Sp34_X0069800, Sp34_X0205300, Sp34_X0238310	undefined	2.3.1.51 -- 1-acylglycerol-3-phosphate O-acyltransferase	PHYSIOL-LEFT-TO-RIGHT
RXN-17019	palmitoleoyl-CoA + 1-myristoylglycerol 3-phosphate → 1-myristoyl-2-palmitoleoyl phosphatidate + coenzyme A	Sp34_10078600, Sp34_40205300, Sp34_50148610, Sp34_50213010, Sp34_50213210, Sp34_50328400, Sp34_X0037700, Sp34_X0069800, Sp34_X0205300, Sp34_X0238310	undefined	2.3.1.51 -- 1-acylglycerol-3-phosphate O-acyltransferase	PHYSIOL-LEFT-TO-RIGHT
RXN-17008	palmitoleoyl-CoA + 1-palmitoylglycerol 3-phosphate → 1-palmitoyl-2-palmitoleoyl phosphatidate + coenzyme A	Sp34_10078600, Sp34_40205300, Sp34_50148610, Sp34_50213010, Sp34_50213210, Sp34_50328400, Sp34_X0037700, Sp34_X0069800, Sp34_X0205300, Sp34_X0238310	undefined	2.3.1.51 -- 1-acylglycerol-3-phosphate O-acyltransferase	PHYSIOL-LEFT-TO-RIGHT
RXN-9616	palmitoleoyl-CoA + 2 a ferrocytochrome b5 + oxygen + 2 H+ → (9Z,12Z)-hexadeca-9,12-dienoyl-CoA + 2 a ferricytochrome b5 + 2 H2O	Sp34_40139100	undefined	1.14.19.6 -- acyl-CoA (9+3)-desaturase	PHYSIOL-LEFT-TO-RIGHT
RXN-15066	palmitoyl-CoA + 1-16:0-2-lysophosphatidylcholine ↔ 1,2-dipalmitoyl-phosphatidylcholine + coenzyme A	Sp34_30307100, Sp34_40205300, Sp34_X0238310	phospholipid remodeling (phosphatidylcholine, yeast)	2.3.1.23 -- 1-acylglycerophosphocholine O-acyltransferase	REVERSIBLE
RXN-10664	palmitoyl-CoA + 2 a ferrocytochrome b5 + oxygen + 2 H+ → palmitoleoyl-CoA + 2 a ferricytochrome b5 + 2 H2O	Sp34_40232910, Sp34_50404900	undefined	1.14.19.1 -- stearoyl-CoA 9-desaturase	PHYSIOL-LEFT-TO-RIGHT
RXN-16065	palmitoyl-CoA + 2 a ferrocytochrome b5 + oxygen + 2 H+ → sapienoyl-CoA + 2 a ferricytochrome b5 + 2 H2O	Sp34_40155400	undefined	1.14.19.3 -- acyl-CoA 6-desaturase	PHYSIOL-LEFT-TO-RIGHT
RXN-12547	palmitoyl-CoA + all-trans-retinol → all-trans-retinyl palmitate + coenzyme A	Sp34_50313000	undefined	2.3.1.76 -- retinol O-fatty-acyltransferase	PHYSIOL-LEFT-TO-RIGHT
RXN-16032	palmitoyl-CoA + a 1-acyl-sn-glycerol 3-phosphate = a 1-acyl-2-palmitoyl-sn-glycerol 3-phosphate + coenzyme A	Sp34_10078600, Sp34_40205300, Sp34_50148610, Sp34_50213010, Sp34_50213210, Sp34_50328400, Sp34_X0037700, Sp34_X0069800, Sp34_X0205300, Sp34_X0238310	undefined	2.3.1.51 -- 1-acylglycerol-3-phosphate O-acyltransferase
RXN-14554	palmitoyl-CoA + a [protein]-L-cysteine → a [protein]-S-palmitoyl-L-cysteine + coenzyme A	Sp34_10027910, Sp34_10046200, Sp34_10294700, Sp34_30179010, Sp34_30203800, Sp34_40158200, Sp34_40238100, Sp34_50289900, Sp34_X0101900, Sp34_X0167400	undefined	2.3.1.225 -- protein S-acyltransferase	PHYSIOL-LEFT-TO-RIGHT
RXN-16540	palmitoyl-CoA + an oxidized electron-transfer flavoprotein + H+ → trans-hexadec-2-enoyl-CoA + a reduced electron-transfer flavoprotein	Sp34_20261210	undefined	1.3.8.9 -- very-long-chain acyl-CoA dehydrogenase	PHYSIOL-LEFT-TO-RIGHT
PALMITOYL-COA-HYDROLASE-RXN	palmitoyl-CoA + H2O → palmitate + coenzyme A + H+	Sp34_10021400, Sp34_10116600, Sp34_10142300, Sp34_20109700, Sp34_50081310, Sp34_X0016400, Sp34_X0248600	palmitate biosynthesis I (animals and fungi)	3.1.2.2 -- palmitoyl-CoA hydrolase	PHYSIOL-LEFT-TO-RIGHT
CARNITINE-O-PALMITOYLTRANSFERASE-RXN	palmitoyl-CoA + L-carnitine → L-palmitoylcarnitine + coenzyme A	Sp34_20033800, Sp34_40315400, Sp34_50213800	undefined	2.3.1.21 -- carnitine O-palmitoyltransferase	PHYSIOL-LEFT-TO-RIGHT
1.2.1.42-RXN	palmitoyl-CoA + NADH + H+ → palmitaldehyde + coenzyme A + NAD+	Sp34_X0094800	undefined	1.2.1.42 -- hexadecanal dehydrogenase (acylating)	PHYSIOL-LEFT-TO-RIGHT
RXN-14280	perillyl aldehyde + NAD+ + H2O = perillate + NADH + 2 H+	Sp34_30013200, Sp34_30013500, Sp34_30051200, Sp34_30140400, Sp34_30330400, Sp34_50212200	undefined	1.2.1.3 -- aldehyde dehydrogenase (NAD+)
PHENDEHYD-RXN	phenylacetaldehyde + NAD+ + H2O = phenylacetate + NADH + 2 H+	Sp34_30013200, Sp34_30013500, Sp34_30051200, Sp34_30140400, Sp34_30330400, Sp34_50212200	undefined	1.2.1.39 -- phenylacetaldehyde dehydrogenase
RXN-10972	phytate + ATP + H+ → 1D-myo-inositol 1-diphosphate 2,3,4,5,6-pentakisphosphate + ADP + H+	Sp34_10299000	inositol pyrophosphates biosynthesis	2.7.4.24 -- diphosphoinositol-pentakisphosphate kinase	LEFT-TO-RIGHT
RXN-10971	phytate + ATP + H+ → 1D-myo-inositol 3-diphosphate 1,2,4,5,6-pentakisphosphate + ADP	Sp34_10299000	inositol pyrophosphates biosynthesis	2.7.4.21 -- inositol-hexakisphosphate kinase	LEFT-TO-RIGHT
2.7.1.152-RXN	phytate + ATP + H+ → 1D-myoinositol 5-diphosphate 1,2,3,4,6-pentakisphosphate + ADP + H+	Sp34_10299000	inositol pyrophosphates biosynthesis	2.7.4.21 -- inositol-hexakisphosphate kinase	LEFT-TO-RIGHT
RXN66-479	phytenal + NAD+ + H2O → phytenate + NADH + 2 H+	Sp34_30013200, Sp34_30013500, Sp34_30051200, Sp34_30140400, Sp34_30330400, Sp34_50212200	phytol degradation	1.2.1.3 -- aldehyde dehydrogenase (NAD+)	LEFT-TO-RIGHT
RXN66-480	phytenate + ATP + coenzyme A → phytenoyl-CoA + AMP + diphosphate	Sp34_10253400, Sp34_30037000, Sp34_30240210, Sp34_40088300, Sp34_50064900, Sp34_50391800, Sp34_X0232300	phytol degradation	6.2.1.3 -- long-chain-fatty-acid—CoA ligase	PHYSIOL-LEFT-TO-RIGHT
RXN66-482	phytenoyl-CoA + NADPH + H+ → phytanoyl-CoA + NADP+	Sp34_20322710, Sp34_30092200	phytol degradation	1.3.1.38 -- trans-2-enoyl-CoA reductase (NADPH)	LEFT-TO-RIGHT
RXN66-478	phytol + NAD+ → phytenal + NADH + H+	Sp34_50002200, Sp34_50144800, Sp34_50145100, Sp34_50145300	phytol degradation	1.1.1.1 -- alcohol dehydrogenase	LEFT-TO-RIGHT
RXN3O-328	phytosphingosine + a very long chain fatty acyl-CoA = a phytoceramide + coenzyme A + H+	Sp34_10018700, Sp34_40068400, Sp34_X0251600	undefined	2.3.1.24 -- sphingosine N-acyltransferase
RXN3O-458	phytosphingosine + ATP = phytosphingosine 1-phosphate + ADP + H+	Sp34_20295410	undefined	2.7.1.91 -- sphinganine kinase
RXN-13729	phytosphingosine 1-phosphate = 2-hydroxyhexadecanal + O-phosphoethanolamine	Sp34_40040100, Sp34_50237400	undefined	4.1.2.27 -- sphinganine-1-phosphate aldolase
3.2.1.143-RXN	poly(ADP-D-ribose)(n) + H2O → poly(ADP-D-ribose)(n-1) + ADP-D-ribose	Sp34_40060400, Sp34_40060500	undefined	3.2.1.143 -- poly(ADP-ribose) glycohydrolase	PHYSIOL-LEFT-TO-RIGHT
RXN66-484	pristanate + ATP + coenzyme A → pristanoyl-CoA + AMP + diphosphate	Sp34_10253400, Sp34_30037000, Sp34_30240210, Sp34_40088300, Sp34_50064900, Sp34_50391800, Sp34_X0232300	undefined	6.2.1.3 -- long-chain-fatty-acid—CoA ligase	PHYSIOL-LEFT-TO-RIGHT
RXN-14224	prop-2-ynal + NAD+ + H2O = propynoate + NADH + 2 H+	Sp34_30013200, Sp34_30013500, Sp34_30051200, Sp34_30140400, Sp34_30330400, Sp34_50212200	undefined	1.2.1.3 -- aldehyde dehydrogenase (NAD+)
RXN-13198	propan-1-ol + NAD+ = 1-propanal + NADH + H+	Sp34_50002200, Sp34_50144800, Sp34_50145100, Sp34_50145300	undefined	1.1.1.1 -- alcohol dehydrogenase
2.3.1.154-RXN	propanoyl-CoA + 4,8,12-trimethyltridecanoyl-CoA = 3-oxopristanoyl-CoA + coenzyme A	Sp34_20052600, Sp34_20207110	undefined	2.3.1.176 -- propanoyl-CoA C-acyltransferase
PROSTAGLANDIN-D-SYNTHASE-RXN	prostaglandin-H2 = prostaglandin D2	Sp34_X0267300	undefined	5.3.99.2 -- prostaglandin-D synthase
PROSTAGLANDIN-E-SYNTHASE-RXN	prostaglandin-H2 = prostaglandin E2	Sp34_30017500, Sp34_40086400	undefined	5.3.99.3 -- prostaglandin-E synthase
PSEUDOURIDINE-KINASE-RXN	pseudouridine + ATP → pseudouridine 5'-phosphate + ADP + H+	Sp34_X0105510	pseudouridine degradation	2.7.1.83 -- pseudouridine kinase	LEFT-TO-RIGHT
SPERMIDINESYN-RXN	putrescine + S-adenosyl 3-(methylthio)propylamine → spermidine + S-methyl-5'-thioadenosine + H+	Sp34_20033600	spermidine biosynthesis I	2.5.1.16 -- spermidine synthase	LEFT-TO-RIGHT
PYRIDOXKIN-RXN	pyridoxal + ATP → pyridoxal 5'-phosphate + ADP + H+	Sp34_10290800	pyridoxal 5'-phosphate salvage I	2.7.1.35 -- pyridoxal kinase	LEFT-TO-RIGHT
PMPOXI-RXN	pyridoxamine 5'-phosphate + oxygen + H2O → ammonium + hydrogen peroxide + pyridoxal 5'-phosphate	Sp34_30250600, Sp34_30251000, Sp34_30251300, Sp34_30251800	pyridoxal 5'-phosphate salvage I	1.4.3.5 -- pyridoxal 5′-phosphate synthase	PHYSIOL-LEFT-TO-RIGHT
PNPOXI-RXN	pyridoxine 5'-phosphate + oxygen → hydrogen peroxide + pyridoxal 5'-phosphate	Sp34_30250600, Sp34_30251000, Sp34_30251300, Sp34_30251800	pyridoxal 5'-phosphate salvage I	1.4.3.5 -- pyridoxal 5′-phosphate synthase	PHYSIOL-LEFT-TO-RIGHT
2.6.1.40-RXN	pyruvate + (R)-3-amino-2-methylpropanoate ↔ L-alanine + (S)-methylmalonate-semialdehyde	Sp34_10275100	undefined	2.6.1.40 -- (R)-3-amino-2-methylpropionate—pyruvate transaminase	REVERSIBLE
RXN0-1134	pyruvate + a [pyruvate dehydrogenase E2 protein] N6-lipoyl-L-lysine + H+ → a [pyruvate dehydrogenase E2 protein] N6-S-acetyldihydrolipoyl-L-lysine + CO2	Sp34_20151620, Sp34_40054700	pyruvate decarboxylation to acetyl CoA	1.2.4.1 -- pyruvate dehydrogenase (acetyl-transferring)	PHYSIOL-LEFT-TO-RIGHT
PEPDEPHOS-RXN	pyruvate + ATP ← phosphoenolpyruvate + ADP + H+	Sp34_10113100, Sp34_40308100	glycolysis III (from glucose), glycolysis I (from glucose 6-phosphate)	2.7.1.40 -- pyruvate kinase	RIGHT-TO-LEFT
PEPSYNTH-RXN	pyruvate + ATP + H2O → phosphoenolpyruvate + AMP + phosphate + 2 H+	Sp34_50295500	glycolysis I (from glucose 6-phosphate)	2.7.9.2 -- pyruvate, water dikinase	LEFT-TO-RIGHT
RXN-14192	pyruvate + dATP = phosphoenolpyruvate + dADP + H+	Sp34_10113100, Sp34_40308100	undefined	2.7.1.40 -- pyruvate kinase
RXN-14207	pyruvate + dGTP = phosphoenolpyruvate + dGDP + H+	Sp34_10113100, Sp34_40308100	undefined	2.7.1.40 -- pyruvate kinase
RXN-14117	pyruvate + GTP = phosphoenolpyruvate + GDP + H+	Sp34_10113100, Sp34_40308100	undefined	2.7.1.40 -- pyruvate kinase
PYRUVATE-CARBOXYLASE-RXN	pyruvate + hydrogencarbonate + ATP → oxaloacetate + ADP + phosphate + H+	Sp34_50147610	gluconeogenesis III	6.4.1.1 -- pyruvate carboxylase	PHYSIOL-LEFT-TO-RIGHT
SERINE--PYRUVATE-AMINOTRANSFERASE-RXN	pyruvate + L-serine ↔ L-alanine + hydroxypyruvate	Sp34_20308610	undefined	2.6.1.51 -- serine—pyruvate transaminase	REVERSIBLE
RXN-12583	pyruvate + thiamine diphosphate + H+ → 2-(α-hydroxyethyl)thiamine diphosphate + CO2	Sp34_20151620, Sp34_40054700	undefined	undefined	PHYSIOL-LEFT-TO-RIGHT
P-PANTOCYSDECARB-RXN	R-4'-phosphopantothenoyl-L-cysteine + H+ → 4'-phosphopantetheine + CO2	Sp34_50159300	coenzyme A biosynthesis I	4.1.1.36 -- phosphopantothenoylcysteine decarboxylase	LEFT-TO-RIGHT
UNSPECIFIC-MONOOXYGENASE-RXN	RH + a reduced [NADPH-hemoprotein reductase] + oxygen → ROH + an oxidized [NADPH-hemoprotein reductase] + H2O	Sp34_50012000, Sp34_50014100, Sp34_50014300, Sp34_X0228700	undefined	1.14.14.1 -- unspecific monooxygenase	PHYSIOL-LEFT-TO-RIGHT
RIBOFLAVINKIN-RXN	riboflavin + ATP → ADP + FMN + H+	Sp34_40078420	flavin biosynthesis IV (mammalian)	2.7.1.26 -- riboflavin kinase	LEFT-TO-RIGHT
RXN-16151	ricinoleoyl-CoA + a glycerolipid ↔ a [glycerolipid]-ricinoleate + coenzyme A	Sp34_30307100, Sp34_40205300, Sp34_X0238310	undefined	2.3.1.23 -- 1-acylglycerophosphocholine O-acyltransferase	REVERSIBLE
RXN-14492	ricinoleoyl-CoA + malonyl-CoA + H+ = 3-oxo-lesqueroloyl-CoA + CO2 + coenzyme A	Sp34_20057300, Sp34_30267300, Sp34_40217320, Sp34_40294000, Sp34_40332310, Sp34_40332500, Sp34_40342100, Sp34_40342300	undefined	2.3.1.199 -- very-long-chain 3-oxoacyl-CoA synthase
3.1.27.1-RXN	RNA + H2O → a ribonucleoside 3'-phosphate + a 3' phosphooligo-ribonucleotide RNA	Sp34_50055800	undefined	3.1.27.1 -- ribonuclease T2	PHYSIOL-LEFT-TO-RIGHT
3.1.13.1-RXN	RNase II degradation substrate mRNA + n H2O → n a nucleoside 5'-monophosphate	Sp34_30113900, Sp34_40019300	undefined	3.1.13.1 -- exoribonuclease II	PHYSIOL-LEFT-TO-RIGHT
RXN0-6524	RNase II poly-A substrate mRNA + n H2O → RNase II substrate with no poly-A tail + n AMP	Sp34_30113900, Sp34_40019300	undefined	3.1.13.1 -- exoribonuclease II	PHYSIOL-LEFT-TO-RIGHT
3.1.26.3-RXN	RNase III mRNA processing substrate + 2 H2O → RNase III processing product mRNA + 2 an mRNA fragment	Sp34_10057200, Sp34_30052800	undefined	3.1.26.3 -- ribonuclease III	PHYSIOL-LEFT-TO-RIGHT
MMUM-RXN	S-methyl-L-methionine + L-homocysteine → 2 L-methionine + H+	Sp34_X0010210	undefined	2.1.1.10 -- homocysteine S-methyltransferase	PHYSIOL-LEFT-TO-RIGHT
RXN-12252	salicyl-6-hydroxy-2-cyclohexene-on-oyl + H2O → 6-hydroxy-2-cyclohexen-one-carboxylate + salicyl alcohol + H+	Sp34_10248000, Sp34_50027400, Sp34_50047510, Sp34_50211120, Sp34_50218500, Sp34_50218600, Sp34_X0256500	undefined	3.1.1.1 -- carboxylesterase	PHYSIOL-LEFT-TO-RIGHT
1.2.1.65-RXN	salicylaldehyde + NAD+ + H2O = salicylate + NADH + 2 H+	Sp34_30013200, Sp34_30013500, Sp34_30051200, Sp34_30140400, Sp34_30330400, Sp34_50212200	undefined	1.2.1.65 -- salicylaldehyde dehydrogenase
RXN-14179	scopolin + H2O → scopoletin + D-glucopyranose	Sp34_40098300	undefined	3.2.1.21 -- β-glucosidase	PHYSIOL-LEFT-TO-RIGHT
RXN-12720	selenate + ATP + 2 H+ = adenosine 5'-phosphoselenate + diphosphate	Sp34_10245920, Sp34_30252200, Sp34_40258400, Sp34_50312700, Sp34_X0211800	undefined	2.7.7.4 -- sulfate adenylyltransferase
2.7.9.3-RXN	selenide + ATP + H2O → selenophosphate + AMP + phosphate	Sp34_40130900	L-selenocysteine biosynthesis II (archaea and eukaryotes)	2.7.9.3 -- selenide, water dikinase	LEFT-TO-RIGHT
RXN-10778	serotonin + oxygen + H2O → 5-hydroxyindole acetaldehyde + ammonium + hydrogen peroxide	Sp34_10033700	serotonin degradation	1.4.3.4 -- monoamine oxidase	PHYSIOL-LEFT-TO-RIGHT
RXN-14354	SHG-glucosyln+1 + D-glucopyranose = SHG-glucosyln + maltose	Sp34_20164400	undefined	2.4.1.25 -- 4-α-glucanotransferase
RXN-14353	SHG-glucosyln+1 + phosphate = SHG-glucosyln + α-D-glucopyranose 1-phosphate	Sp34_50009600	undefined	2.4.1.1 -- glycogen phosphorylase
RXN-10919	sinapate + ATP + coenzyme A → sinapoyl-CoA + AMP + diphosphate	Sp34_10009100	undefined	6.2.1.12 -- 4-coumarate—CoA ligase	PHYSIOL-LEFT-TO-RIGHT
2.5.1.46-RXN	spermidine + an [eIF5A-precursor]-lysine = an [eIF5A-precursor]-deoxyhypusine + propane-1,3-diamine + H+	Sp34_20061100	undefined	2.5.1.46 -- deoxyhypusine synthase
RXN-13414	spermidine + NAD+ → dehydrospermidine + NADH + H+	Sp34_20061100	hypusine biosynthesis	undefined	LEFT-TO-RIGHT
SPHINGANINE-1-PHOSPHATE-ALDOLASE-RXN	sphinganine 1-phosphate = palmitaldehyde + O-phosphoethanolamine	Sp34_40040100, Sp34_50237400	undefined	4.1.2.27 -- sphinganine-1-phosphate aldolase
RXN3DJ-11417	sphingosine + ATP → sphingosine 1-phosphate + ADP + H+	Sp34_20295410	sphingosine and sphingosine-1-phosphate metabolism	2.7.1.91 -- sphinganine kinase	LEFT-TO-RIGHT
RXN3DJ-11230	sphingosine 1-phosphate → (2E)-hexadecenal + O-phosphoethanolamine	Sp34_40040100	sphingosine and sphingosine-1-phosphate metabolism	4.3.2 -- Lyases acting on amides, amidines, etc	LEFT-TO-RIGHT
RXN-11501	stachyose + H2O → raffinose + α-D-galactose	Sp34_50135300	undefined	3.2.1.22 -- α-galactosidase	PHYSIOL-LEFT-TO-RIGHT
3.2.1.1-RXN	starch + H2O → maltose + glucose	Sp34_50155300	undefined	3.2.1.1 -- α-amylase	PHYSIOL-LEFT-TO-RIGHT
RXN-1823	starch + n H2O → a large-branched glucan	Sp34_50155300	undefined	3.2.1.1 -- α-amylase	PHYSIOL-LEFT-TO-RIGHT
RXN-16380	stearate + ATP + coenzyme A = stearoyl-CoA + AMP + diphosphate	Sp34_10253400, Sp34_30037000, Sp34_30240210, Sp34_40088300, Sp34_50064900, Sp34_50391800, Sp34_X0232300	undefined	6.2.1.3 -- long-chain-fatty-acid—CoA ligase
RXN-16041	stearidonoyl-CoA + a glycerolipid = a [glycerolipid]-stearidonate + coenzyme A	Sp34_30307100, Sp34_40205300, Sp34_X0238310	undefined	2.3.1.23 -- 1-acylglycerophosphocholine O-acyltransferase
1.14.19.1-RXN	stearoyl-CoA + 2 a ferrocytochrome b5 + oxygen + 2 H+ → oleoyl-CoA + 2 a ferricytochrome b5 + 2 H2O	Sp34_40232910, Sp34_50404900	oleate biosynthesis II (animals and fungi)	1.14.19.1 -- stearoyl-CoA 9-desaturase	PHYSIOL-LEFT-TO-RIGHT
RXN-9624	stearoyl-CoA + H2O → stearate + coenzyme A + H+	Sp34_10021400, Sp34_10116600, Sp34_10142300, Sp34_20109700, Sp34_50081310, Sp34_X0016400, Sp34_X0248600	stearate biosynthesis I (animals and fungi)	3.1.2.2 -- palmitoyl-CoA hydrolase	PHYSIOL-LEFT-TO-RIGHT
RXN-9546	stearoyl-CoA + NADP+ ← trans-octadec-2-enoyl-CoA + NADPH + H+	Sp34_20322710, Sp34_30092200	stearate biosynthesis I (animals and fungi)	1.3.1 -- With NAD(+) or NADP(+) as acceptor	RIGHT-TO-LEFT
SUCCCOASYN-RXN	succinate + ATP + coenzyme A ↔ succinyl-CoA + ADP + phosphate	Sp34_30334310, Sp34_X0078100, Sp34_X0142100	TCA cycle III (animals)	6.2.1.5 -- succinate—CoA ligase (ADP-forming)	REVERSIBLE
SUCCINATE--COA-LIGASE-GDP-FORMING-RXN	succinate + GTP + coenzyme A ↔ succinyl-CoA + GDP + phosphate	Sp34_40339800, Sp34_X0142100	TCA cycle III (animals)	6.2.1.4 -- succinate—CoA ligase (GDP-forming)	REVERSIBLE
SUCCINATE-SEMIALDEHYDE-DEHYDROGENASE-RXN	succinate semialdehyde + NAD+ + H2O → succinate + NADH + 2 H+	Sp34_20070500	GABA shunt, 4-aminobutanoate degradation I	1.2.1.24 -- succinate-semialdehyde dehydrogenase (NAD+)	LEFT-TO-RIGHT
SUCCINATE-DEHYDROGENASE-UBIQUINONE-RXN	succinate[in] + a ubiquinone[membrane] → fumarate[in] + an ubiquinol[membrane]	Sp34_10344100, Sp34_20296200, Sp34_20337800, Sp34_30120800, Sp34_30129000, Sp34_X0167310	aerobic respiration I (cytochrome c), TCA cycle III (animals)	1.3.5.1 -- succinate dehydrogenase	PHYSIOL-LEFT-TO-RIGHT
RXN-14970	succinate[in] + an electron-transfer quinone[membrane] ← fumarate[in] + an electron-transfer quinol[membrane]	Sp34_30129000	undefined	1.3.5.4 -- fumarate reductase (quinol)	PHYSIOL-RIGHT-TO-LEFT
RXN-14971	succinate[in] + an electron-transfer quinone[membrane] → fumarate[in] + an electron-transfer quinol[membrane]	Sp34_10344100, Sp34_20296200, Sp34_20337800, Sp34_30120800, Sp34_X0167310	undefined	1.3.5.1 -- succinate dehydrogenase	PHYSIOL-LEFT-TO-RIGHT
RXN-15378	succinate[in] + caldariellaquinone[membrane] → fumarate[in] + caldariellaquinol[membrane]	Sp34_10344100, Sp34_20296200, Sp34_20337800, Sp34_30120800, Sp34_30129000, Sp34_X0167310	undefined	1.3.5.1 -- succinate dehydrogenase	LEFT-TO-RIGHT
3-OXOACID-COA-TRANSFERASE-RXN	succinyl-CoA + a 3-oxo acid = succinate + a 3-oxoacyl-CoA	Sp34_20170120	undefined	2.8.3.5 -- 3-oxoacid CoA-transferase
RXN0-1147	succinyl-CoA + a [2-oxoglutarate dehydrogenase E2 protein] N6-dihydrolipoyl-L-lysine ← a [2-oxoglutarate dehydrogenase E2 protein] N6-S-succinyldihydrolipoyl-L-lysine + coenzyme A	Sp34_50219710	2-oxoglutarate decarboxylation to succinyl-CoA, TCA cycle III (animals)	2.3.1.61 -- dihydrolipoyllysine-residue succinyltransferase	RIGHT-TO-LEFT
RXNI-2	succinyl-CoA + acetoacetate = succinate + acetoacetyl-CoA	Sp34_20170120	undefined	2.8.3.5 -- 3-oxoacid CoA-transferase
SULFATE-ADENYLYLTRANS-RXN	sulfate + ATP + H+ → adenosine 5'-phosphosulfate + diphosphate	Sp34_10245920, Sp34_30252200, Sp34_40258400, Sp34_50312700, Sp34_X0211800	sulfate activation for sulfonation	2.7.7.4 -- sulfate adenylyltransferase	LEFT-TO-RIGHT
SULFITE-OXIDASE-RXN	sulfite + oxygen + H2O → hydrogen peroxide + sulfate	Sp34_X0132400	sulfite oxidation IV	1.8.3.1 -- sulfite oxidase	PHYSIOL-LEFT-TO-RIGHT
GLYCERYL-ETHER-MONOOXYGENASE-RXN	tetrahydrobiopterin + 1-O-alkyl-sn-glycerol + oxygen → 7,8-dihydrobiopterin + 1-(1-hydroxyalkyl)-sn-glycerol + H2O	Sp34_30290800	undefined	1.14.16.5 -- alkylglycerol monooxygenase	PHYSIOL-LEFT-TO-RIGHT
PHENYLALANINE-4-MONOOXYGENASE-RXN	tetrahydrobiopterin + L-phenylalanine + oxygen → L-tyrosine + 4α-hydroxy-tetrahydrobiopterin	Sp34_20315600	L-tyrosine biosynthesis IV	1.14.16.1 -- phenylalanine 4-monooxygenase	PHYSIOL-LEFT-TO-RIGHT
RXN-14206	tetrahydrobiopterin + L-phenylalanine + oxygen → L-tyrosine + 6,7-dihydrobiopterin + H2O	Sp34_20315600	undefined	1.14.16.1 -- phenylalanine 4-monooxygenase	PHYSIOL-LEFT-TO-RIGHT
TRYPTOPHAN-5-MONOOXYGENASE-RXN	tetrahydrobiopterin + L-tryptophan + oxygen → 5-hydroxy-L-tryptophan + 4α-hydroxy-tetrahydrobiopterin	Sp34_20252200	serotonin and melatonin biosynthesis	1.14.16.4 -- tryptophan 5-monooxygenase	PHYSIOL-LEFT-TO-RIGHT
TYROSINE-3-MONOOXYGENASE-RXN	tetrahydrobiopterin + L-tyrosine + oxygen → L-dopa + 4α-hydroxy-tetrahydrobiopterin	Sp34_20010810	catecholamine biosynthesis	1.14.16.2 -- tyrosine 3-monooxygenase	PHYSIOL-LEFT-TO-RIGHT
RXN-14245	tetrahydrobiopterin + NAD(P)+ = 6,7-dihydrobiopterin + NAD(P)H + H+	Sp34_30020800	undefined	1.5.1.34 -- 6,7-dihydropteridine reductase
FOLYLPOLYGLUTAMATESYNTH-RXN	tetrahydropteroyl-[γ-Glu](n) + L-glutamate + ATP → tetrahydropteroyl-[γ-Glu](n+1) + ADP + phosphate	Sp34_30143910, Sp34_30144000	folate polyglutamylation	6.3.2.17 -- tetrahydrofolate synthase	PHYSIOL-LEFT-TO-RIGHT
THIAMIN-PYROPHOSPHOKINASE-RXN	thiamine + ATP = thiamine diphosphate + AMP + H+	Sp34_30272000	undefined	2.7.6.2 -- thiamine diphosphokinase
THIOSULFATE-SULFURTRANSFERASE-RXN	thiosulfate + hydrogen cyanide → sulfite + thiocyanate + 2 H+	Sp34_10011900, Sp34_50147200, Sp34_50276700, Sp34_50346500	thiosulfate disproportionation IV (rhodanese)	2.8.1.1 -- thiosulfate sulfurtransferase	LEFT-TO-RIGHT
THYKI-RXN	thymidine + ATP → dTMP + ADP + H+	Sp34_40088900	pyrimidine deoxyribonucleosides salvage	2.7.1.145 -- deoxynucleoside kinase, 2.7.1.21 -- thymidine kinase	LEFT-TO-RIGHT
RXN-14495	trans-lesqueroloyl-CoA + NADPH + H+ = lesqueroloyl-CoA + NADP+	Sp34_20265800	undefined	1.3.1.93 -- very-long-chain enoyl-CoA reductase
RXN-12086	tributyrin + H2O → 1,2-dibutyrin + butanoate + H+	Sp34_30172000	undefined	3.1.1.3 -- triacylglycerol lipase	PHYSIOL-LEFT-TO-RIGHT
ASPARAGINE--TRNA-LIGASE-RXN	tRNAasn + L-asparagine + ATP → an L-asparaginyl-[tRNAasn] + AMP + diphosphate	Sp34_10082200, Sp34_30089320	tRNA charging	6.1.1.22 -- asparagine—tRNA ligase	PHYSIOL-LEFT-TO-RIGHT
ASPARTATE--TRNA-LIGASE-RXN	tRNAasp + L-aspartate + ATP → an L-aspartyl-[tRNAasp] + AMP + diphosphate	Sp34_30192900, Sp34_50137710	tRNA charging	6.1.1.12 -- aspartate—tRNA ligase	PHYSIOL-LEFT-TO-RIGHT
RXN-1401	tryptamine + H2O + oxygen → ammonium + indole acetaldehyde + hydrogen peroxide	Sp34_10033700	undefined	1.4.3.4 -- monoamine oxidase	PHYSIOL-LEFT-TO-RIGHT
3.4.21.105-RXN	type-1 transmembrane domains + H2O → cleaved type-1 transmembrane domains	Sp34_10175100, Sp34_30056700, Sp34_30196000, Sp34_40201200	undefined	3.4.21.105 -- rhomboid protease	PHYSIOL-LEFT-TO-RIGHT
RXN-5821	tyramine + oxygen + H2O → (4-hydroxyphenyl)acetaldehyde + ammonium + hydrogen peroxide	Sp34_10033700	undefined	1.4.3.4 -- monoamine oxidase	PHYSIOL-LEFT-TO-RIGHT
UDPKIN-RXN	UDP + ATP → UTP + ADP	Sp34_10214300, Sp34_10268800, Sp34_40300400	UTP and CTP de novo biosynthesis	2.7.4.6 -- nucleoside-diphosphate kinase	LEFT-TO-RIGHT
RXN-12197	UDP + H2O → UMP + phosphate + H+	Sp34_50263200, Sp34_X0207900, Sp34_X0232220, Sp34_X0271700	undefined	3.6.1.6 -- nucleoside diphosphate phosphatase	PHYSIOL-LEFT-TO-RIGHT
2.4.1.134-RXN	UDP-α-D-galactose + a [protein]-3-O-(β-D-galactosyl-(1→4)-β-D-xylosyl)-L-serine → a [protein]-3-O-(β-D-galactosyl-(1→3)-β-D-galactosyl-(1→4)-β-D-xylosyl)-L-serine + UDP + H+	Sp34_20044520	glycosaminoglycan-protein linkage region biosynthesis	2.4.1.134 -- galactosylxylosylprotein 3-β-galactosyltransferase	LEFT-TO-RIGHT
RXN-15278	UDP-α-D-galactose + an N-acetyl-β-D-galactosyl-(1,4)-[N-acetyl-β-D-glucosyl-(1,6)]-N-acetyl-β-D-glucosaminyl-(1,3)-β-D-galactosyl-(1,4)-N-acetyl-β-D-glucosaminyl-R → an I antigen + UDP + H+	Sp34_10309900	i antigen and I antigen biosynthesis, terminal O-glycans residues modification (via type 2 precursor disaccharide)	2.4.1.38 -- β-N-acetylglucosaminylglycopeptide β-1,4-galactosyltransferase	LEFT-TO-RIGHT
RXN-15277	UDP-α-D-galactose + an N-acetyl-β-D-glucosaminyl-(1,3)-[N-acetyl-β-D-glucosyl-(1,6)]-β-D-galactosyl-(1,4)-N-acetyl-β-D-glucosaminyl-R → an N-acetyl-β-D-galactosyl-(1,4)-[N-acetyl-β-D-glucosyl-(1,6)]-N-acetyl-β-D-glucosaminyl-(1,3)-β-D-galactosyl-(1,4)-N-acetyl-β-D-glucosaminyl-R + UDP + H+	Sp34_10309900	i antigen and I antigen biosynthesis, terminal O-glycans residues modification (via type 2 precursor disaccharide)	2.4.1.38 -- β-N-acetylglucosaminylglycopeptide β-1,4-galactosyltransferase	PHYSIOL-LEFT-TO-RIGHT
RXN-15276	UDP-α-D-galactose + an N-acetyl-β-D-glucosaminyl-1,3-β-D-galactosyl-1,4-N-acetyl-β-D-glucosaminyl-R → an i antigen + UDP + H+	Sp34_10309900	i antigen and I antigen biosynthesis, terminal O-glycans residues modification (via type 2 precursor disaccharide)	2.4.1.38 -- β-N-acetylglucosaminylglycopeptide β-1,4-galactosyltransferase	LEFT-TO-RIGHT
2.4.1.38-RXN	UDP-α-D-galactose + an N-acetyl-β-D-glucosaminyl-R → a type 2 histo-blood group antigen precursor disaccharide + UDP + H+	Sp34_10309900	i antigen and I antigen biosynthesis, terminal O-glycans residues modification (via type 2 precursor disaccharide)	2.4.1.38 -- β-N-acetylglucosaminylglycopeptide β-1,4-galactosyltransferase	LEFT-TO-RIGHT
UDPGLUCEPIM-RXN	UDP-α-D-glucose ↔ UDP-α-D-galactose	Sp34_10043220	UDP-D-galactose biosynthesis, D-galactose degradation V (Leloir pathway), D-galactose degradation I (Leloir pathway)	5.1.3.2 -- UDP-glucose 4-epimerase	REVERSIBLE
UDP-GLUCOSE-46-DEHYDRATASE-RXN	UDP-α-D-glucose = UDP-4-dehydro-6-deoxy-α-D-glucose + H2O	Sp34_20233000	undefined	4.2.1.76 -- UDP-glucose 4,6-dehydratase
GALACTURIDYLYLTRANS-RXN	UDP-α-D-glucose + α-D-galactose 1-phosphate → UDP-α-D-galactose + α-D-glucopyranose 1-phosphate	Sp34_30005600	D-galactose degradation V (Leloir pathway), D-galactose degradation I (Leloir pathway)	2.7.7.12 -- UDP-glucose—hexose-1-phosphate uridylyltransferase	LEFT-TO-RIGHT
RXN-7668	UDP-α-D-glucose + (1,4-α-D-glucosyl)(n) glycogenin → (1,4-α-D-glucosyl)(n+1) glycogenin + UDP	Sp34_20243500	glycogen biosynthesis II (from UDP-D-Glucose)	2.4.1.11 -- glycogen(starch) synthase	LEFT-TO-RIGHT
UGD-RXN	UDP-α-D-glucose + 2 NAD+ + H2O → UDP-α-D-glucuronate + 2 NADH + 3 H+	Sp34_50298000	UDP-α-D-glucuronate biosynthesis (from UDP-glucose)	1.1.1.22 -- UDP-glucose 6-dehydrogenase	LEFT-TO-RIGHT
RXN-18272	UDP-α-D-glucose + a ceramide → a glucosylceramide + UDP + H+	Sp34_20119410, Sp34_X0002300	undefined	2.4.1.80 -- ceramide glucosyltransferase	PHYSIOL-LEFT-TO-RIGHT
RXN-7793	UDP-α-D-glucose + a dihydroceramide = a β-D-glucosyl-N-acylsphinganine + UDP + H+	Sp34_20119410, Sp34_X0002300	undefined	2.4.1.80 -- ceramide glucosyltransferase
CERAMIDE-GLUCOSYLTRANSFERASE-RXN	UDP-α-D-glucose + a sphingosine ceramide → a β-D-glucosyl-N-acylsphingosine + UDP + H+	Sp34_20119410, Sp34_X0002300	undefined	2.4.1.80 -- ceramide glucosyltransferase	PHYSIOL-LEFT-TO-RIGHT
GLYCOGENIN-GLUCOSYLTRANSFERASE-RXN	UDP-α-D-glucose + a [glycogenin] → an α-D-glucosyl-[glycogenin] + UDP + H+	Sp34_50375400, Sp34_X0269000	glycogen biosynthesis II (from UDP-D-Glucose)	2.4.1.186 -- glycogenin glucosyltransferase	LEFT-TO-RIGHT
RXN-7667	UDP-α-D-glucose + an α-D-glucosyl-[glycogenin] → (1,4-α-D-glucosyl)n-glucosyl glucogenin + UDP + H+	Sp34_50375400, Sp34_X0269000	glycogen biosynthesis II (from UDP-D-Glucose)	2.4.1.186 -- glycogenin glucosyltransferase	LEFT-TO-RIGHT
TREHALOSE6PSYN-RXN	UDP-α-D-glucose + D-glucopyranose 6-phosphate = α,α-trehalose 6-phosphate + UDP + H+	Sp34_20162710, Sp34_X0031100	undefined	2.4.1.15 -- α,α-trehalose-phosphate synthase (UDP-forming)
RXN66-83	UDP-α-D-glucuronate + (S)-nicotine → nicotine-glucuronide + UDP	Sp34_10256000, Sp34_10285900, Sp34_10286700, Sp34_10292700, Sp34_10292810, Sp34_20189920, Sp34_30071700, Sp34_30072000, Sp34_30197810, Sp34_40014200, Sp34_40077100, Sp34_40080300, Sp34_40086600, Sp34_40094810, Sp34_40160110, Sp34_40243910, Sp34_40267610, Sp34_50034310, Sp34_50082100, Sp34_50082310, Sp34_50082320, Sp34_50082510, Sp34_50082600, Sp34_50098000, Sp34_50129420, Sp34_50179800, Sp34_5018…	undefined	2.4.1.17 -- glucuronosyltransferase	PHYSIOL-LEFT-TO-RIGHT
RXN-10618	UDP-α-D-glucuronate + 3,3',5-triiodothyroacetate → triiodothyroacetate ester glucuronide + UDP	Sp34_10256000, Sp34_10285900, Sp34_10286700, Sp34_10292700, Sp34_10292810, Sp34_20189920, Sp34_30071700, Sp34_30072000, Sp34_30197810, Sp34_40014200, Sp34_40077100, Sp34_40080300, Sp34_40086600, Sp34_40094810, Sp34_40160110, Sp34_40243910, Sp34_40267610, Sp34_50034310, Sp34_50082100, Sp34_50082310, Sp34_50082320, Sp34_50082510, Sp34_50082600, Sp34_50098000, Sp34_50129420, Sp34_50179800, Sp34_5018…	undefined	2.4.1.17 -- glucuronosyltransferase	PHYSIOL-LEFT-TO-RIGHT
RXN-10619	UDP-α-D-glucuronate + 3,3',5-triiodothyroacetate → triiodothyroacetate ether glucuronide + UDP + H+	Sp34_10256000, Sp34_10285900, Sp34_10286700, Sp34_10292700, Sp34_10292810, Sp34_20189920, Sp34_30071700, Sp34_30072000, Sp34_30197810, Sp34_40014200, Sp34_40077100, Sp34_40080300, Sp34_40086600, Sp34_40094810, Sp34_40160110, Sp34_40243910, Sp34_40267610, Sp34_50034310, Sp34_50082100, Sp34_50082310, Sp34_50082320, Sp34_50082510, Sp34_50082600, Sp34_50098000, Sp34_50129420, Sp34_50179800, Sp34_5018…	undefined	2.4.1.17 -- glucuronosyltransferase	PHYSIOL-LEFT-TO-RIGHT
RXN-10609	UDP-α-D-glucuronate + 3,5,3'-triiodo-L-thyronine → 3,5,3'-triiodo-L-thyronine acyl β-D-glucuronide + UDP + H+	Sp34_10256000, Sp34_10285900, Sp34_10286700, Sp34_10292700, Sp34_10292810, Sp34_20189920, Sp34_30071700, Sp34_30072000, Sp34_30197810, Sp34_40014200, Sp34_40077100, Sp34_40080300, Sp34_40086600, Sp34_40094810, Sp34_40160110, Sp34_40243910, Sp34_40267610, Sp34_50034310, Sp34_50082100, Sp34_50082310, Sp34_50082320, Sp34_50082510, Sp34_50082600, Sp34_50098000, Sp34_50129420, Sp34_50179800, Sp34_5018…	undefined	2.4.1.17 -- glucuronosyltransferase	PHYSIOL-LEFT-TO-RIGHT
RXN-10607	UDP-α-D-glucuronate + 3,5,3'-triiodo-L-thyronine → 3,5,3'-triiodo-L-thyronine phenolic β-D-glucuronide + UDP + H+	Sp34_10256000, Sp34_10285900, Sp34_10286700, Sp34_10292700, Sp34_10292810, Sp34_20189920, Sp34_30071700, Sp34_30072000, Sp34_30197810, Sp34_40014200, Sp34_40077100, Sp34_40080300, Sp34_40086600, Sp34_40094810, Sp34_40160110, Sp34_40243910, Sp34_40267610, Sp34_50034310, Sp34_50082100, Sp34_50082310, Sp34_50082320, Sp34_50082510, Sp34_50082600, Sp34_50098000, Sp34_50129420, Sp34_50179800, Sp34_5018…	undefined	2.4.1.17 -- glucuronosyltransferase	PHYSIOL-LEFT-TO-RIGHT
RXN-10784	UDP-α-D-glucuronate + 5-hydroxytryptophol → 5-hydroxytryptophol glucuronide + UDP	Sp34_10256000, Sp34_10285900, Sp34_10286700, Sp34_10292700, Sp34_10292810, Sp34_20189920, Sp34_30071700, Sp34_30072000, Sp34_30197810, Sp34_40014200, Sp34_40077100, Sp34_40080300, Sp34_40086600, Sp34_40094810, Sp34_40160110, Sp34_40243910, Sp34_40267610, Sp34_50034310, Sp34_50082100, Sp34_50082310, Sp34_50082320, Sp34_50082510, Sp34_50082600, Sp34_50098000, Sp34_50129420, Sp34_50179800, Sp34_5018…	serotonin degradation	2.4.1.17 -- glucuronosyltransferase	PHYSIOL-LEFT-TO-RIGHT
RXN-11060	UDP-α-D-glucuronate + N-acetyl-serotonin → N-acetyl-serotonin glucuronide + UDP + H+	Sp34_10256000, Sp34_10285900, Sp34_10286700, Sp34_10292700, Sp34_10292810, Sp34_20189920, Sp34_30071700, Sp34_30072000, Sp34_30197810, Sp34_40014200, Sp34_40077100, Sp34_40080300, Sp34_40086600, Sp34_40094810, Sp34_40160110, Sp34_40243910, Sp34_40267610, Sp34_50034310, Sp34_50082100, Sp34_50082310, Sp34_50082320, Sp34_50082510, Sp34_50082600, Sp34_50098000, Sp34_50129420, Sp34_50179800, Sp34_5018…	undefined	2.4.1.17 -- glucuronosyltransferase	PHYSIOL-LEFT-TO-RIGHT
UDP-GLUCURONOSYLTRANSFERASE-RXN	UDP-α-D-glucuronate + a non-glucuronated glucosyluronate acceptor → a glucuronated glucosyluronate acceptor + UDP + H+	Sp34_10256000, Sp34_10285900, Sp34_10286700, Sp34_10292700, Sp34_10292810, Sp34_20189920, Sp34_30071700, Sp34_30072000, Sp34_30197810, Sp34_40014200, Sp34_40077100, Sp34_40080300, Sp34_40086600, Sp34_40094810, Sp34_40160110, Sp34_40243910, Sp34_40267610, Sp34_50034310, Sp34_50082100, Sp34_50082310, Sp34_50082320, Sp34_50082510, Sp34_50082600, Sp34_50098000, Sp34_50129420, Sp34_50179800, Sp34_5018…	undefined	2.4.1.17 -- glucuronosyltransferase	PHYSIOL-LEFT-TO-RIGHT
2.4.1.225-RXN	UDP-α-D-glucuronate + a [protein]-3-O-(α-D-GlcNAc-(1→4)-β-D-GlcA-(1→3)-β-D-Gal-(1→3)-β-D-Gal-(1→4)-β-D-Xyl)-L-serine → a [protein]-3-O-(β-D-GlcA-(1→3)-α-D-GlcNAc-(1→4)-β-D-GlcA-(1→3)-β-D-Gal-(1→3)-β-D-Gal-(1→4)-β-D-Xyl)-L-serine + UDP + H+	Sp34_30112800	heparan sulfate biosynthesis (late stages)	2.4.1.225 -- N-acetylglucosaminyl-proteoglycan 4-β-glucuronosyltransferase	LEFT-TO-RIGHT
2.4.1.135-RXN	UDP-α-D-glucuronate + a [protein]-3-O-(β-D-galactosyl-(1→3)-β-D-galactosyl-(1→4)-β-D-xylosyl)-L-serine → UDP + a [protein]-3-O-(β-D-GlcA-(1→3)-β-D-Gal-(1→3)-β-D-Gal-(1→4)-β-D-Xyl)-L-serine + H+	Sp34_20187700, Sp34_40079810	glycosaminoglycan-protein linkage region biosynthesis	2.4.1.135 -- galactosylgalactosylxylosylprotein 3-β-glucuronosyltransferase	LEFT-TO-RIGHT
RXN-16324	UDP-α-D-glucuronate + a [protein]-3-O-(β-D-GalNAc-(1→4)-β-D-GlcA-(1→3)-β-D-Gal-(1→3)-β-D-Gal-(1→4)-β-D-Xyl)-L-serine → a [protein]-3-O-(β-D-GlcA-(1→3)-β-D-GalNAc-(1→4)-β-D-GlcA-(1→3)-β-D-Gal-(1→3)-β-D-Gal-(1→4)-β-D-Xyl)-L-serine + UDP + H+	Sp34_10188310, Sp34_30275700	chondroitin biosynthesis	2.4.1.226 -- N-acetylgalactosaminyl-proteoglycan 3-β-glucuronosyltransferase	LEFT-TO-RIGHT
RXN66-168	UDP-α-D-glucuronate + cotinine → cotinine-glucuronide + UDP	Sp34_10256000, Sp34_10285900, Sp34_10286700, Sp34_10292700, Sp34_10292810, Sp34_20189920, Sp34_30071700, Sp34_30072000, Sp34_30197810, Sp34_40014200, Sp34_40077100, Sp34_40080300, Sp34_40086600, Sp34_40094810, Sp34_40160110, Sp34_40243910, Sp34_40267610, Sp34_50034310, Sp34_50082100, Sp34_50082310, Sp34_50082320, Sp34_50082510, Sp34_50082600, Sp34_50098000, Sp34_50129420, Sp34_50179800, Sp34_5018…	undefined	2.4.1.17 -- glucuronosyltransferase	PHYSIOL-LEFT-TO-RIGHT
RXN-14361	UDP-α-D-glucuronate + glucosyl-(heptosyl)3-Kdo2-lipid A-phosphate → UDP + glucosyl-(heptosyl)3-glucosyluronate-Kdo2-lipid A-phosphate	Sp34_10256000, Sp34_10285900, Sp34_10286700, Sp34_10292700, Sp34_10292810, Sp34_20189920, Sp34_30071700, Sp34_30072000, Sp34_30197810, Sp34_40014200, Sp34_40077100, Sp34_40080300, Sp34_40086600, Sp34_40094810, Sp34_40160110, Sp34_40243910, Sp34_40267610, Sp34_50034310, Sp34_50082100, Sp34_50082310, Sp34_50082320, Sp34_50082510, Sp34_50082600, Sp34_50098000, Sp34_50129420, Sp34_50179800, Sp34_5018…	undefined	2.4.1.17 -- glucuronosyltransferase	PHYSIOL-LEFT-TO-RIGHT
UDP-GLUCURONATE-DECARBOXYLASE-RXN	UDP-α-D-glucuronate + H+ → UDP-α-D-xylose + CO2	Sp34_40065300	UDP-D-xylose biosynthesis	4.1.1.35 -- UDP-glucuronate decarboxylase	LEFT-TO-RIGHT
RXN-10608	UDP-α-D-glucuronate + L-thyroxine → L-thyroxine acyl β-D-glucuronide + UDP + H+	Sp34_10256000, Sp34_10285900, Sp34_10286700, Sp34_10292700, Sp34_10292810, Sp34_20189920, Sp34_30071700, Sp34_30072000, Sp34_30197810, Sp34_40014200, Sp34_40077100, Sp34_40080300, Sp34_40086600, Sp34_40094810, Sp34_40160110, Sp34_40243910, Sp34_40267610, Sp34_50034310, Sp34_50082100, Sp34_50082310, Sp34_50082320, Sp34_50082510, Sp34_50082600, Sp34_50098000, Sp34_50129420, Sp34_50179800, Sp34_5018…	undefined	2.4.1.17 -- glucuronosyltransferase	PHYSIOL-LEFT-TO-RIGHT
RXN-10606	UDP-α-D-glucuronate + L-thyroxine → L-thyroxine phenolic β-D-glucuronide + UDP + H+	Sp34_10256000, Sp34_10285900, Sp34_10286700, Sp34_10292700, Sp34_10292810, Sp34_20189920, Sp34_30071700, Sp34_30072000, Sp34_30197810, Sp34_40014200, Sp34_40077100, Sp34_40080300, Sp34_40086600, Sp34_40094810, Sp34_40160110, Sp34_40243910, Sp34_40267610, Sp34_50034310, Sp34_50082100, Sp34_50082310, Sp34_50082320, Sp34_50082510, Sp34_50082600, Sp34_50098000, Sp34_50129420, Sp34_50179800, Sp34_5018…	undefined	2.4.1.17 -- glucuronosyltransferase	PHYSIOL-LEFT-TO-RIGHT
RXN-13607	UDP-α-D-glucuronate + mycophenolate → mycophenolic acid O-acyl-glucuronide + UDP	Sp34_10256000, Sp34_10285900, Sp34_10286700, Sp34_10292700, Sp34_10292810, Sp34_20189920, Sp34_30071700, Sp34_30072000, Sp34_30197810, Sp34_40014200, Sp34_40077100, Sp34_40080300, Sp34_40086600, Sp34_40094810, Sp34_40160110, Sp34_40243910, Sp34_40267610, Sp34_50034310, Sp34_50082100, Sp34_50082310, Sp34_50082320, Sp34_50082510, Sp34_50082600, Sp34_50098000, Sp34_50129420, Sp34_50179800, Sp34_5018…	undefined	2.4.1.17 -- glucuronosyltransferase	PHYSIOL-LEFT-TO-RIGHT
RXN-13608	UDP-α-D-glucuronate + mycophenolate → mycophenolic acid phenolic glucuronide + UDP + H+	Sp34_10256000, Sp34_10285900, Sp34_10286700, Sp34_10292700, Sp34_10292810, Sp34_20189920, Sp34_30071700, Sp34_30072000, Sp34_30197810, Sp34_40014200, Sp34_40077100, Sp34_40080300, Sp34_40086600, Sp34_40094810, Sp34_40160110, Sp34_40243910, Sp34_40267610, Sp34_50034310, Sp34_50082100, Sp34_50082310, Sp34_50082320, Sp34_50082510, Sp34_50082600, Sp34_50098000, Sp34_50129420, Sp34_50179800, Sp34_5018…	undefined	2.4.1.17 -- glucuronosyltransferase	PHYSIOL-LEFT-TO-RIGHT
RXN-9000	UDP-α-D-glucuronate + oleanolate → oleanolate 3 β-D-glucuronoside + UDP + H+	Sp34_10256000, Sp34_10285900, Sp34_10286700, Sp34_10292700, Sp34_10292810, Sp34_20189920, Sp34_30071700, Sp34_30072000, Sp34_30197810, Sp34_40014200, Sp34_40077100, Sp34_40080300, Sp34_40086600, Sp34_40094810, Sp34_40160110, Sp34_40243910, Sp34_40267610, Sp34_50034310, Sp34_50082100, Sp34_50082310, Sp34_50082320, Sp34_50082510, Sp34_50082600, Sp34_50098000, Sp34_50129420, Sp34_50179800, Sp34_5018…	undefined	2.4.1.17 -- glucuronosyltransferase	PHYSIOL-LEFT-TO-RIGHT
RXN-10617	UDP-α-D-glucuronate + tetraiodothyroacetate → tetraiodothyroacetate ester glucuronide + UDP	Sp34_10256000, Sp34_10285900, Sp34_10286700, Sp34_10292700, Sp34_10292810, Sp34_20189920, Sp34_30071700, Sp34_30072000, Sp34_30197810, Sp34_40014200, Sp34_40077100, Sp34_40080300, Sp34_40086600, Sp34_40094810, Sp34_40160110, Sp34_40243910, Sp34_40267610, Sp34_50034310, Sp34_50082100, Sp34_50082310, Sp34_50082320, Sp34_50082510, Sp34_50082600, Sp34_50098000, Sp34_50129420, Sp34_50179800, Sp34_5018…	undefined	2.4.1.17 -- glucuronosyltransferase	PHYSIOL-LEFT-TO-RIGHT
RXN-10616	UDP-α-D-glucuronate + tetraiodothyroacetate → tetraiodothyroacetate ether glucuronide + UDP + H+	Sp34_10256000, Sp34_10285900, Sp34_10286700, Sp34_10292700, Sp34_10292810, Sp34_20189920, Sp34_30071700, Sp34_30072000, Sp34_30197810, Sp34_40014200, Sp34_40077100, Sp34_40080300, Sp34_40086600, Sp34_40094810, Sp34_40160110, Sp34_40243910, Sp34_40267610, Sp34_50034310, Sp34_50082100, Sp34_50082310, Sp34_50082320, Sp34_50082510, Sp34_50082600, Sp34_50098000, Sp34_50129420, Sp34_50179800, Sp34_5018…	undefined	2.4.1.17 -- glucuronosyltransferase	PHYSIOL-LEFT-TO-RIGHT
RXN66-162	UDP-α-D-glucuronate + trans-3'-hydroxycotinine → trans-3-hydroxycotinine-glucuronide + UDP + H+	Sp34_10256000, Sp34_10285900, Sp34_10286700, Sp34_10292700, Sp34_10292810, Sp34_20189920, Sp34_30071700, Sp34_30072000, Sp34_30197810, Sp34_40014200, Sp34_40077100, Sp34_40080300, Sp34_40086600, Sp34_40094810, Sp34_40160110, Sp34_40243910, Sp34_40267610, Sp34_50034310, Sp34_50082100, Sp34_50082310, Sp34_50082320, Sp34_50082510, Sp34_50082600, Sp34_50098000, Sp34_50129420, Sp34_50179800, Sp34_5018…	undefined	2.4.1.17 -- glucuronosyltransferase	PHYSIOL-LEFT-TO-RIGHT
2.4.2.26-RXN	UDP-α-D-xylose + a [protein]-L-serine → a [protein]-3-O-(β-D-xylosyl)-L-serine + UDP + H+	Sp34_50001900	glycosaminoglycan-protein linkage region biosynthesis	2.4.2.26 -- protein xylosyltransferase	LEFT-TO-RIGHT
2.4.1.41-RXN	UDP-N-acetyl-α-D-galactosamine + a [glycoprotein]-(L-serine/L-threonine) = an N-acetyl-α-D-galactosalaminyl-[glycoprotein] + UDP + H+	Sp34_30009700, Sp34_30009900, Sp34_30016800, Sp34_30044800, Sp34_30045110, Sp34_30077000, Sp34_30091700, Sp34_30100200, Sp34_40268900, Sp34_50066110, Sp34_50413500	undefined	2.4.1.41 -- polypeptide N-acetylgalactosaminyltransferase
2.4.1.174-RXN	UDP-N-acetyl-α-D-galactosamine + a [protein]-3-O-(β-D-GlcA-(1→3)-β-D-Gal-(1→3)-β-D-Gal-(1→4)-β-D-Xyl)-L-serine → a [protein]-3-O-(β-D-GalNAc-(1→4)-β-D-GlcA-(1→3)-β-D-Gal-(1→3)-β-D-Gal-(1→4)-β-D-Xyl)-L-serine + UDP + H+	Sp34_10188310	chondroitin biosynthesis	2.4.1.174 -- glucuronylgalactosylproteoglycan 4-β-N-acetylgalactosaminyltransferase	LEFT-TO-RIGHT
RXN-16325	UDP-N-acetyl-α-D-galactosamine + a [protein]-3-O-(β-D-GlcA-(1→3)-β-D-GalNAc-(1→4)-β-D-GlcA-(1→3)-β-D-Gal-(1→3)-β-D-Gal-(1→4)-β-D-Xyl)-L-serine → a [protein]-3-O-(β-D-GalNAc-(1→4)-β-D-GlcA-(1→3)-β-D-GalNAc-(1→4)-β-D-GlcA-(1→3)-β-D-Gal-(1→3)-β-D-Gal-(1→4)-β-D-Xyl)-L-serine + UDP + H+	Sp34_10188310, Sp34_30275700	chondroitin biosynthesis	2.4.1.175 -- glucuronosyl-N-acetylgalactosaminyl-proteoglycan 4-β-N-acetylgalactosaminyltransferase	LEFT-TO-RIGHT
RXN-7869	UDP-N-acetyl-α-D-glucosamine + α-D-mannosyl-1,6-(N-acetyl-β-D-glucosaminyl-1,2-α-D-mannosyl-1,3)-β-D-mannosyl-[glycoprotein] = N-acetyl-β-D-glucosaminyl-1,2-α-D-mannosyl-1,6-(N-acetyl-β-D-glucosaminyl-1,2-α-D-mannosyl-1,3)-β-D-mannosyl-[glycoprotein] + UDP + H+	Sp34_50318600	undefined	2.4.1.143 -- α-1,6-mannosyl-glycoprotein 2-β-N-acetylglucosaminyltransferase
2.4.1.101-RXN	UDP-N-acetyl-α-D-glucosamine + a (mannosyl)5-N-glycan → a (mannosyl)5-(N-acetylglucosaminyl)-N-glycan + UDP + H+	Sp34_X0052700, Sp34_X0205800	mannosyl-glycoprotein N-acetylglucosaminyltransferases	2.4.1.101 -- α-1,3-mannosyl-glycoprotein 2-β-N-acetylglucosaminyltransferase	LEFT-TO-RIGHT
2.7.8.15-RXN	UDP-N-acetyl-α-D-glucosamine + a dolichyl phosphate → N-acetyl-α-D-glucosaminyl-diphosphodolichol + UMP	Sp34_50413600	protein N-glycosylation (eukaryotic, high mannose)	2.7.8.15 -- UDP-N-acetylglucosamine—dolichyl-phosphate N-acetylglucosaminephosphotransferase	PHYSIOL-LEFT-TO-RIGHT
RXN-15205	UDP-N-acetyl-α-D-glucosamine + a [glycoprotein]-(L-serine/L-threonine) → UDP + an N-acetyl-β-D-glucosaminyl-[glycoprotein] + H+	Sp34_30240600	protein O-[N-acetyl]-glucosylation	2.4.1.255 -- protein O-GlcNAc transferase	LEFT-TO-RIGHT
2.4.1.224-RXN	UDP-N-acetyl-α-D-glucosamine + a [protein]-3-O-(β-D-GlcA-(1→3)-α-D-GlcNAc-(1→4)-β-D-GlcA-(1→3)-β-D-Gal-(1→3)-β-D-Gal-(1→4)-β-D-Xyl)-L-serine → a [protein]-3-O-(α-D-GlcNAc-(1→4)-β-D-GlcA-(1→3)-α-D-GlcNAc-(1→4)-β-D-GlcA-(1→3)-β-D-Gal-(1→3)-β-D-Gal-(1→4)-β-D-Xyl)-L-serine + UDP + H+	Sp34_30112800	heparan sulfate biosynthesis (late stages)	2.4.1.224 -- glucuronosyl-N-acetylglucosaminyl-proteoglycan 4-α-N-acetylglucosaminyltransferase	LEFT-TO-RIGHT
2.4.1.223-RXN	UDP-N-acetyl-α-D-glucosamine + a [protein]-3-O-(β-D-GlcA-(1→3)-β-D-Gal-(1→3)-β-D-Gal-(1→4)-β-D-Xyl)-L-serine → a [protein]-3-O-(α-D-GlcNAc-(1→4)-β-D-GlcA-(1→3)-β-D-Gal-(1→3)-β-D-Gal-(1→4)-β-D-Xyl)-L-serine + UDP + H+	Sp34_30112800	heparan sulfate biosynthesis (late stages)	2.4.1.223 -- glucuronosyl-galactosyl-proteoglycan 4-α-N-acetylglucosaminyltransferase	LEFT-TO-RIGHT
RXN-11889	UDP-N-acetyl-α-D-glucosamine + a [protein]-L-serine = UDP + an N-acetyl-β-D-glucosaminyl-L-serine-[glycoprotein] + H+	Sp34_30240600	undefined	2.4.1.255 -- protein O-GlcNAc transferase
RXN-11890	UDP-N-acetyl-α-D-glucosamine + a [protein]-L-threonine = UDP + an N-acetyl-β-D-glucosaminyl-L-threonine-[glycoprotein] + H+	Sp34_30240600	undefined	2.4.1.255 -- protein O-GlcNAc transferase
2.4.1.198-RXN	UDP-N-acetyl-α-D-glucosamine + an L-1-phosphatidyl-inositol = a 6-(N-acetyl-α-D-glucosaminyl)-1-phosphatidyl-1D-myo-inositol + UDP + H+	Sp34_20294600, Sp34_40314800, Sp34_40346510	undefined	2.4.1.198 -- phosphatidylinositol N-acetylglucosaminyltransferase
[truncated: 26 more rows]
